# Supplementary material for: Identification of new reference genes with stable expression patterns for gene expression studies using human cancer and normal cell lines
Source: Sci Rep. 2021 Sep 30;11:19459. doi: 10.1038/s41598-021-98869-x (PMC8484624; doi:10.1038/s41598-021-98869-x)
Supplement: Supplementary file 1 — Supplementary Information 1. [file 41598_2021_98869_MOESM1_ESM.xlsx]

## Sheet: Munka1
Accession	Cell line	Disease	No. of publications	Search string	NCI 60	NCI additional	JFCR39	KuDOS 95	LL-100
CVCL_0030	HeLa	Human papillomavirus-related endocervical adenocarcinoma	51194	HeLa[Title/Abstract]
CVCL_0031	MCF-7	Invasive ductal carcinoma	39729	(MCF7[Title/Abstract]) OR ("MCF 7"[Title/Abstract])	X		X	X
CVCL_0023	A-549	Lung adenocarcinoma	28167	(A549[Title/Abstract]) OR ("A 549"[Title/Abstract])	X		X	X
CVCL_0045	HEK293	-	19477	(HEK293[Title/Abstract]) OR ("HEK 293"[Title/Abstract])
CVCL_0062	MDA-MB-231	Breast adenocarcinoma	17942	(((((MDAMB231[Title/Abstract]) OR ("MDAMB 231"[Title/Abstract])) OR ("MDA MB231"[Title/Abstract])) OR ("MDA MB 231"[Title/Abstract])) OR (MDA231[Title/Abstract])) OR ("MDA 231"[Title/Abstract])	X		X	X
CVCL_A794	HL-60(TB)	Adult acute myeloid leukemia	16907	(HL60[Title/Abstract]) OR ("HL 60"[Title/Abstract])	X				X
CVCL_0004	K-562	Chronic myelogenous leukemia, BCR-ABL1 positive	16715	(K562[Title/Abstract]) OR ("K 562"[Title/Abstract])	X				X
CVCL_0320	HT-29	Colon adenocarcinoma	14079	(HT29[Title/Abstract]) OR ("HT 29"[Title/Abstract])	X		X	X
CVCL_0035	PC-3	Prostate carcinoma	13521	(PC3[Title/Abstract]) OR ("PC 3"[Title/Abstract])	X		X
CVCL_0006	THP-1	Childhood acute monocytic leukemia	13017	(THP1[Title/Abstract]) OR ("THP 1"[Title/Abstract])					X
CVCL_0065	Jurkat	Childhood T acute lymphoblastic leukemia	11689	Jurkat[Title/Abstract]					X
CVCL_0291	HCT 116	Colon carcinoma	11105	(HCT116[Title/Abstract]) OR ("HCT 116"[Title/Abstract])	X		X	X
CVCL_0007	U-937	Adult acute monocytic leukemia	10537	(U937[Title/Abstract]) OR ("U 937"[Title/Abstract])					X
CVCL_0019	SH-SY5Y	Neuroblastoma	10315	(((SHSY5Y[Title/Abstract]) OR ("SHSY 5Y"[Title/Abstract])) OR ("SH SY5Y"[Title/Abstract])) OR ("SH SY 5Y"[Title/Abstract])
CVCL_9Q53	HUVEC/TERT2	-	10025	HUVEC[Title/Abstract]
CVCL_0105	DU145	Prostate carcinoma	6381	(DU145[Title/Abstract]) OR ("DU 145"[Title/Abstract])	X		X
CVCL_1906	HEp-2	Human papillomavirus-related endocervical adenocarcinoma	6053	(((HEP2[Title/Abstract]) OR ("HEP 2"[Title/Abstract])) OR ("H EP2"[Title/Abstract])) OR ("H EP 2"[Title/Abstract])				X
CVCL_0532	SK-OV-3	Ovarian serous cystadenocarcinoma	5363	(((SKOV3[Title/Abstract]) OR ("SKOV 3"[Title/Abstract])) OR ("SK OV3"[Title/Abstract])) OR ("SK OV 3"[Title/Abstract])	X		X	X
CVCL_0553	T-47D	Invasive ductal carcinoma	4621	(((T47D[Title/Abstract]) OR ("T47 D"[Title/Abstract])) OR ("T 47D"[Title/Abstract])) OR ("T 47 D"[Title/Abstract])	X			X
CVCL_0546	SW480	Colon adenocarcinoma	4302	(((SW480[Title/Abstract]) OR ("SW 480"[Title/Abstract])) OR (SW480E[Title/Abstract])) OR ("SW 480E"[Title/Abstract])				X
CVCL_0511	RAJI	EBV-related Burkitt lymphoma	4075	(Raji[Title/Abstract]) AND cell*					X
CVCL_0480	PANC-1	Pancreatic ductal adenocarcinoma	3835	(PANC1[Title/Abstract]) OR ("PANC 1"[Title/Abstract])				X
CVCL_7222	P388	Mouse lymphoma	3777	(P388[Title/Abstract]) OR ("P 388"[Title/Abstract])		X
CVCL_0021	U-251MG	Astrocytoma	3710	(((((U251MG[Title/Abstract]) OR ("U251 MG"[Title/Abstract])) OR ("U 251MG"[Title/Abstract])) OR ("U 251 MG"[Title/Abstract])) OR (U251[Title/Abstract])) OR ("U 251"[Title/Abstract])	X		X
CVCL_0134	A2780	Ovarian endometrioid adenocarcinoma	3308	(((A2780[Title/Abstract]) OR ("A 2780"[Title/Abstract])) OR (A2780S[Title/Abstract])) OR ("A 2780S"[Title/Abstract])				X
CVCL_0459	NCI-H460	Lung large cell carcinoma	3133	(((((((NCIH460[Title/Abstract]) OR (NCI H460[Title/Abstract])) OR (H460[Title/Abstract])) OR (H 460[Title/Abstract])) OR (NCI460[Title/Abstract])) OR (NCI 460[Title/Abstract])) OR (NCIHUT460[Title/Abstract])) OR (NCI HUT 460[Title/Abstract])	X		X	X
CVCL_0033	SK-BR-3	Breast adenocarcinoma	2996	(((SKBR3[Title/Abstract]) OR ("SKBR 3"[Title/Abstract])) OR ("SK BR3"[Title/Abstract])) OR ("SK BR 3"[Title/Abstract])				X
CVCL_0060	NCI-H1299	Lung large cell carcinoma	2725	(((((NCIH1299[Title/Abstract]) OR ("NCIH 1299"[Title/Abstract])) OR ("NCI H1299"[Title/Abstract])) OR ("NCI H 1299"[Title/Abstract])) OR (H1299[Title/Abstract])) OR ("H 1299"[Title/Abstract])				X
CVCL_0440	MRC-5	-	2649	(MRC5[Title/Abstract]) OR ("MRC 5"[Title/Abstract])
CVCL_0013	MOLT-4	Adult T acute lymphoblastic leukemia	2578	(MOLT4[Title/Abstract]) OR ("MOLT 4"[Title/Abstract])	X				X
CVCL_0428	MIA PaCa-2	Pancreatic ductal adenocarcinoma	2307	(((((((MIAPaCa2[Title/Abstract]) OR ("MIAPaCa 2"[Title/Abstract])) OR ("MIAPa Ca2"[Title/Abstract])) OR ("MIAPa Ca 2"[Title/Abstract])) OR ("MIA PaCa2"[Title/Abstract])) OR ("MIA PaCa 2"[Title/Abstract])) OR ("MIA Pa Ca2"[Title/Abstract])) OR ("MIA Pa Ca 2"[Title/Abstract])				X
CVCL_0547	SW620	Colon adenocarcinoma	2262	(SW620[Title/Abstract]) OR ("SW 620"[Title/Abstract])	X			X
CVCL_0001	HEL	Erythroleukemia	2176	(HEL[Title/Abstract]) AND cell*					X
CVCL_0399	LoVo	Colon adenocarcinoma	2154	(LoVo[Title/Abstract]) AND cell*				X
CVCL_0465	OVCAR-3	High grade ovarian serous adenocarcinoma	2110	(OVCAR3[Title/Abstract]) OR ("OVCAR 3"[Title/Abstract])	X		X	X
CVCL_0419	MDA-MB-468	Breast adenocarcinoma	2103	(((((MDAMB468[Title/Abstract]) OR ("MDAMB 468"[Title/Abstract])) OR ("MDA MB468"[Title/Abstract])) OR ("MDA MB 468"[Title/Abstract])) OR (MDA468[Title/Abstract])) OR ("MDA 468"[Title/Abstract])	X			X
CVCL_0008	DAUDI	EBV-related Burkitt lymphoma	2100	Daudi[Title/Abstract]					X
CVCL_0434	MKN45	Gastric adenocarcinoma	1891	(MKN45[Title/Abstract]) OR ("MKN 45"[Title/Abstract])			X
CVCL_0186	BxPC-3	Pancreatic ductal adenocarcinoma	1873	(((BxPC3[Title/Abstract]) OR ("BxPC 3"[Title/Abstract])) OR ("Bx PC3"[Title/Abstract])) OR ("Bx PC 3"[Title/Abstract])				X
CVCL_0248	DLD-1	Colon adenocarcinoma	1847	(DLD1[Title/Abstract]) OR ("DLD 1"[Title/Abstract])		X
CVCL_0005	NB-4	Acute promyelocytic leukemia with PML-RARA	1656	((NB4[Title/Abstract]) OR ("NB 4"[Title/Abstract])) AND cell*					X
CVCL_0207	CCRF-CEM	Childhood T acute lymphoblastic leukemia	1635	(CCRFCEM[Title/Abstract]) OR ("CCRF CEM"[Title/Abstract])	X				X
CVCL_0179	BT-474	Invasive ductal carcinoma	1504	(BT474[Title/Abstract]) OR ("BT 474"[Title/Abstract])				X
CVCL_0417	MDA-MB-435	Amelanotic melanoma	1497	(((((MDAMB435[Title/Abstract]) OR ("MDAMB 435"[Title/Abstract])) OR ("MDA MB435"[Title/Abstract])) OR ("MDA MB 435"[Title/Abstract])) OR (MDA435[Title/Abstract])) OR ("MDA 435"[Title/Abstract])	X
CVCL_1051	786-O	Renal cell carcinoma	1493	(((7860[Title/Abstract]) OR (786O[Title/Abstract])) OR ("786 O"[Title/Abstract])) OR ("786 0"[Title/Abstract])	X
CVCL_UW69	HMEC	-	1324	HMEC[Title/Abstract]
CVCL_0559	TF-1	Erythroleukemia	1305	(((TF1[Title/Abstract]) OR ("TF 1"[Title/Abstract])) OR (MFD1[Title/Abstract])) OR ("MFD 1"[Title/Abstract])					X
CVCL_1452	NCI-ADR-RES	High grade ovarian serous adenocarcinoma	1246	(((((((((((NCIADRRES[Title/Abstract]) OR ("NCIADR RES"[Title/Abstract])) OR ("NCI ADRRES"[Title/Abstract])) OR ("NCI ADR RES"[Title/Abstract])) OR (ADRRES[Title/Abstract])) OR ("ADR RES"[Title/Abstract])) OR ("MCF7 ADR"[Title/Abstract])) OR ("MCF 7 ADR"[Title/Abstract])) OR ("MCF 7ADR"[Title/Abstract])) OR ("MCF7 ADR"[Title/Abstract])) OR ("OVCAR 8 ADR"[Title/Abstract])) OR ("OVCAR8 ADR"[Title/Ab…	X
CVCL_0218	COLO 205	Colon adenocarcinoma	1164	(COLO205[Title/Abstract]) OR ("COLO 205"[Title/Abstract])	X
CVCL_0079	697	B acute lymphoblastic leukemia	1151	(697[Title/Abstract]) AND cell*					X
CVCL_0152	AsPC-1	Pancreatic ductal adenocarcinoma	1092	(((ASPC1[Title/Abstract]) OR ("ASPC 1"[Title/Abstract])) OR ("AS PC1"[Title/Abstract])) OR ("AS PC 1"[Title/Abstract])				X
CVCL_0014	RPMI-8226	Plasma cell myeloma	1079	(((((RPMI8226[Title/Abstract]) OR ("RPMI 8226"[Title/Abstract])) OR (RPMI8226S[Title/Abstract])) OR ("RPMI8226 S"[Title/Abstract])) OR ("RPMI 8226S"[Title/Abstract])) OR ("RPMI 8226 S"[Title/Abstract])	X				X
CVCL_0588	ZR-75-1	Invasive ductal carcinoma	1077	(((ZR751[Title/Abstract]) OR ("ZR75 1"[Title/Abstract])) OR ("ZR 751"[Title/Abstract])) OR ("ZR 75 1"[Title/Abstract])				X
CVCL_0609	Calu-3	Lung adenocarcinoma	1048	(CALU3[Title/Abstract]) OR ("CALU 3"[Title/Abstract])				X
CVCL_0015 CVCL_0016	U-266	Plasma cell myeloma	1042	(U266[Title/Abstract]) OR ("U 266"[Title/Abstract])					X
CVCL_1218	FaDu	Hypopharyngeal squamous cell carcinoma	1036	FaDu[Title/Abstract]				X
CVCL_0292	HCT 15	Colon adenocarcinoma	1032	(HCT15[Title/Abstract]) OR ("HCT 15"[Title/Abstract])	X		X	X
CVCL_0597	RAMOS	Burkitt lymphoma	957	((Ramos[Title/Abstract]) OR (Ramos1[Title/Abstract])) AND cell*					X
CVCL_1067	ACHN	Papillary renal cell carcinoma	899	ACHN[Title/Abstract]	X		X
CVCL_0504	RKO	Colon carcinoma	893	(RKO[Title/Abstract]) AND cell*				X
CVCL_1416	MKN28	Gastric tubular adenocarcinoma	794	(MKN28[Title/Abstract]) OR ("MKN 28"[Title/Abstract])			X
CVCL_1107	CAL-27	Tongue squamous cell carcinoma	756	(CAL27[Title/Abstract]) OR ("CAL 27"[Title/Abstract])				X
CVCL_0178	BT-20	Invasive ductal carcinoma	752	(BT20[Title/Abstract]) OR ("BT 20"[Title/Abstract])				X
CVCL_1870	MEC-1	Chronic lymphocytic leukemia	695	(MEC1[Title/Abstract]) OR ("MEC 1"[Title/Abstract]) AND cell*					X
CVCL_0418	MDA-MB-453	Breast adenocarcinoma	689	(((((MDAMB453[Title/Abstract]) OR ("MDAMB 453"[Title/Abstract])) OR ("MDA MB453"[Title/Abstract])) OR ("MDA MB 453"[Title/Abstract])) OR (MDA453[Title/Abstract])) OR ("MDA 453"[Title/Abstract])				X
CVCL_1056	A-498	Renal cell carcinoma	686	(A498[Title/Abstract]) OR ("A 498"[Title/Abstract])	X
CVCL_0332	HS 578T	Invasive ductal carcinoma	686	(((HS578T[Title/Abstract]) OR ("HS578 T"[Title/Abstract])) OR ("HS 578T"[Title/Abstract])) OR ("HS 578 T"[Title/Abstract])	X			X
CVCL_0526	SK-MEL-28	Cutaneous melanoma	668	(((SKMEL28[Title/Abstract]) OR ("SKMEL 28"[Title/Abstract])) OR ("SK MEL28"[Title/Abstract])) OR ("SK MEL 28"[Title/Abstract])	X
CVCL_0237	Capan-1	Pancreatic ductal adenocarcinoma	630	(Capan1[Title/Abstract]) OR ("Capan 1"[Title/Abstract])				X
CVCL_0234	Caki-1	Clear cell renal cell carcinoma	628	(CAKI1[Title/Abstract]) OR ("CAKI 1"[Title/Abstract])	X
CVCL_1092	BT-549	Invasive ductal carcinoma	593	(BT549[Title/Abstract]) OR ("BT 549"[Title/Abstract])	X			X
CVCL_0092	NALM-6	Adult B acute lymphoblastic leukemia	563	(NALM6[Title/Abstract]) OR ("NALM 6"[Title/Abstract])					X
CVCL_1395	M14	Amelanotic melanoma	547	(((M14[Title/Abstract]) OR ("M 14"[Title/Abstract])) OR (UCLA-SO-14[Title/Abstract])) AND ((melanoma) OR (cell*))	X
CVCL_5711	BJAB	Burkitt lymphoma	521	(((((BJAB[Title/Abstract]) OR ("BJA B"[Title/Abstract])) OR (BJAB1[Title/Abstract])) OR ("BJA B1"[Title/Abstract])) OR ("BJAB 1"[Title/Abstract])) OR ("BJA B 1"[Title/Abstract])					X
CVCL_2142	NK-92	Natural killer cell lymphoblastic leukemia/lymphoma	504	(NK92[Title/Abstract]) OR ("NK 92"[Title/Abstract])					X
CVCL_0397	LS180	Colon adenocarcinoma	479	(LS180[Title/Abstract]) OR ("LS 180"[Title/Abstract])				X
CVCL_1426	Mono-Mac-6	Adult acute monocytic leukemia	470	(((MonoMac6[Title/Abstract]) OR ("MonoMac 6"[Title/Abstract])) OR ("Mono Mac6"[Title/Abstract])) OR ("Mono Mac 6"[Title/Abstract])					X
CVCL_1650	REH	Childhood B acute lymphoblastic leukemia	447	(Reh[Title/Abstract]) AND cell*					X
CVCL_1304	IGROV-1	Ovarian endometrioid adenocarcinoma	446	(((IGROV1[Title/Abstract]) OR ("IGROV 1"[Title/Abstract])) OR ("IGR OV1"[Title/Abstract])) OR ("IGR OV 1"[Title/Abstract])	X			X
CVCL_1797	YT	Natural killer cell lymphoblastic leukemia/lymphoma	415	((YT[Title/Abstract]) OR (YT0[Title/Abstract])) AND cell*					X
CVCL_0069	SK-MEL-2	Melanoma	361	(((SKMEL2[Title/Abstract]) OR ("SKMEL 2"[Title/Abstract])) OR ("SK MEL2"[Title/Abstract])) OR ("SK MEL 2"[Title/Abstract])	X
CVCL_0589	Kasumi-1	Childhood acute myeloid leukemia with maturation	349	(Kasumi1[Title/Abstract]) OR ("Kasumi 1"[Title/Abstract])					X
CVCL_2233	UT-7	Adult acute megakaryoblastic leukemia	344	(UT7[Title/Abstract]) OR ("UT 7"[Title/Abstract])					X
CVCL_2106	M-07e	Childhood acute megakaryoblastic leukemia	330	(((((((M07e[Title/Abstract]) OR ("M07 e"[Title/Abstract])) OR ("M 07e"[Title/Abstract])) OR ("M 07 e"[Title/Abstract])) OR (MO7e[Title/Abstract])) OR ("MO7 e"[Title/Abstract])) OR ("M O7e"[Title/Abstract])) OR ("M O7 e"[Title/Abstract])					X
CVCL_0379	Ku812	Chronic myelogenous leukemia, BCR-ABL1 positive	330	(Ku812[Title/Abstract]) OR ("Ku 812"[Title/Abstract])					X
CVCL_2791	MKN74	Gastric tubular adenocarcinoma	308	(MKN74[Title/Abstract]) OR ("MKN 74"[Title/Abstract])			X
CVCL_1119	CFPAC-1	Pancreatic ductal adenocarcinoma	294	(((CFPAC1[Title/Abstract]) OR ("CFPAC 1"[Title/Abstract])) OR ("CF PAC1"[Title/Abstract])) OR ("CF PAC 1"[Title/Abstract])				X
CVCL_0012	LP-1	Plasma cell myeloma	287	((LP1[Title/Abstract]) OR ("LP 1"[Title/Abstract])) AND cell*					X
CVCL_Y545	PGA-1	Chronic lymphocytic leukemia	277	(PGA1[Title/Abstract]) OR ("PGA 1"[Title/Abstract]) AND cell*					X
CVCL_0622	MDA-MB-435S	Amelanotic melanoma	272	(((((((MDAMB435S[Title/Abstract]) OR ("MDAMB435 S"[Title/Abstract])) OR ("MDAMB 435S"[Title/Abstract])) OR ("MDAMB 435 S"[Title/Abstract])) OR ("MDA MB435S"[Title/Abstract])) OR ("MDA MB435 S"[Title/Abstract])) OR ("MDA MB 435S"[Title/Abstract])) OR ("MDA MB 435 S"[Title/Abstract])				X
CVCL_0290	HCC1937	Ductal breast carcinoma	269	(HCC1937[Title/Abstract]) OR ("HCC 1937"[Title/Abstract])				X
CVCL_0236	Calu-6	Lung adenocarcinoma	263	(CALU6[Title/Abstract]) OR ("CALU 6"[Title/Abstract])				X
CVCL_0620	MDA-MB-361	Breast adenocarcinoma	257	(((((MDAMB361[Title/Abstract]) OR ("MDAMB 361"[Title/Abstract])) OR ("MDA MB361"[Title/Abstract])) OR ("MDA MB 361"[Title/Abstract])) OR (MDA361[Title/Abstract])) OR ("MDA 361"[Title/Abstract])				X
CVCL_1331	KM12	Colon carcinoma	251	(KM12[Title/Abstract]) OR ("KM 12"[Title/Abstract])	X		X
CVCL_0623	MDA-MB-436	Invasive ductal carcinoma	241	(((((MDAMB436[Title/Abstract]) OR ("MDAMB 436"[Title/Abstract])) OR ("MDA MB436"[Title/Abstract])) OR ("MDA MB 436"[Title/Abstract])) OR (MDA436[Title/Abstract])) OR ("MDA 436"[Title/Abstract])				X
CVCL_1820	HPB-ALL	Childhood T acute lymphoblastic leukemia	236	(HPBALL[Title/Abstract]) OR ("HPB ALL"[Title/Abstract])					X
CVCL_0165	BCBL-1	Primary effusion lymphoma	234	(BCBL1[Title/Abstract]) OR ("BCBL 1"[Title/Abstract])					X
CVCL_1361	L-428	Hodgkin lymphoma	232	(L428[Title/Abstract]) OR ("L 428"[Title/Abstract])					X
CVCL_0535	SNB-19	Astrocytoma	231	(SNB19[Title/Abstract]) OR ("SNB 19"[Title/Abstract])	X
CVCL_0539	SU-DHL-4	Diffuse large B-cell lymphoma germinal center B-cell type	231	((((((((SUDHL4[Title/Abstract]) OR ("SUDHL 4"[Title/Abstract])) OR ("SU DHL4"[Title/Abstract])) OR ("SU DHL 4"[Title/Abstract])) OR (SUD4[Title/Abstract])) OR ("SUD 4"[Title/Abstract])) OR (SU4[Title/Abstract])) OR (DHL4[Title/Abstract])) OR ("DHL 4"[Title/Abstract])					X
CVCL_1629	OVCAR-8	High grade ovarian serous adenocarcinoma	223	(OVCAR8[Title/Abstract]) OR ("OVCAR 8"[Title/Abstract])	X		X	X
CVCL_1689	SF268	Astrocytoma	221	(SF268[Title/Abstract]) OR ("SF 268"[Title/Abstract])	X		X
CVCL_1415	MKN1	Gastric adenosquamous carcinoma	216	(MKN1[Title/Abstract]) OR ("MKN 1"[Title/Abstract])			X
CVCL_0258	EoL-1	Chronic eosinophilic leukemia	204	(EOL1[Title/Abstract]) OR ("EOL 1"[Title/Abstract])					X
CVCL_2119	MOLM-13	Adult acute myeloid leukemia	202	(Molm13[Title/Abstract]) OR ("Molm 13"[Title/Abstract])					X
CVCL_1628	OVCAR-5	High grade ovarian serous adenocarcinoma	195	(OVCAR5[Title/Abstract]) OR ("OVCAR 5"[Title/Abstract])	X		X	X
CVCL_1080	BC-3	Primary effusion lymphoma	194	((BC3[Title/Abstract]) OR ("BC 3"[Title/Abstract])) AND cell*					X
CVCL_WM82	XCL-1	-	192	(XCL1[Title/Abstract]) OR ("XCL 1"[Title/Abstract])
CVCL_1171	Detroit 562	Pharyngeal squamous cell carcinoma	180	((((Detroit562[Title/Abstract]) OR ("Detroit 562"[Title/Abstract])) OR (Det562[Title/Abstract])) OR ("Det 562"[Title/Abstract])) OR (D562[Title/Abstract])				X
CVCL_1351	KYSE-30	Esophageal squamous cell carcinoma	178	(KYSE30[Title/Abstract]) OR ("KYSE 30"[Title/Abstract])				X
CVCL_0527	SK-MEL-5	Cutaneous melanoma	169	(((SKMEL5[Title/Abstract]) OR ("SKMEL 5"[Title/Abstract])) OR ("SK MEL5"[Title/Abstract])) OR ("SK MEL 5"[Title/Abstract])	X
CVCL_0289	HCA7	Colon adenocarcinoma	165	(HCA7[Title/Abstract]) OR ("HCA 7"[Title/Abstract])				X
CVCL_1547	NCI-H23	Lung adenocarcinoma	164	(NCIH23[Title/Abstract]) OR ("NCI H23"[Title/Abstract])	X		X	X
CVCL_1417	MKN7	Gastric tubular adenocarcinoma	161	(MKN7[Title/Abstract]) OR ("MKN 7"[Title/Abstract])			X
CVCL_1844	OCI-AML-3	Adult acute myeloid leukemia	157	(((OCIAML3[Title/Abstract]) OR ("OCIAML 3"[Title/Abstract])) OR ("OCI AML3"[Title/Abstract])) OR ("OCI AML 3"[Title/Abstract])					X
CVCL_1872	Mino	Mantle cell lymphoma	154	(Mino[Title/Abstract]) AND cell*					X
CVCL_IZ75	P388/ADR	Mouse lymphoma	149	(((P388ADR[Title/Abstract]) OR ("P388 ADR"[Title/Abstract])) OR ("P 388ADR"[Title/Abstract])) OR ("P 388 ADR"[Title/Abstract])		X
CVCL_1196	EM-2	Childhood chronic myelogenous leukemia, BCR-ABL1 positive	148	((EM2[Title/Abstract]) OR ("EM 2"[Title/Abstract])) AND cell*					X
CVCL_1690	SF295	Glioblastoma	145	(SF295[Title/Abstract]) OR ("SF 295"[Title/Abstract])	X		X
CVCL_0181	BV-173	Chronic myelogenous leukemia, BCR-ABL1 positive	145	(BV173[Title/Abstract]) OR ("BV 173"[Title/Abstract])					X
CVCL_1258	HCC1806	Squamous cell breast carcinoma, acantholytic variant	144	(HCC1806[Title/Abstract]) OR ("HCC 1806"[Title/Abstract])				X
CVCL_1567	NCI-H522	Lung adenocarcinoma	142	((((NCIH522[Title/Abstract]) OR ("NCI H522"[Title/Abstract])) OR (H522[Title/Abstract])) OR ("H 522"[Title/Abstract]))	X		X	X
CVCL_1259	HCC1954	Ductal breast carcinoma	141	(HCC1954[Title/Abstract]) OR ("HCC 1954"[Title/Abstract])				X
CVCL_1625	OPM-2	Plasma cell myeloma	141	(OPM2[Title/Abstract]) OR ("OPM 2"[Title/Abstract])					X
CVCL_1664	RPMI-2650	Head and neck squamous cell carcinoma	140	(RPMI2650[Title/Abstract]) OR ("RPMI 2650"[Title/Abstract])				X
CVCL_1865	JeKo-1	Mantle cell lymphoma	140	(JeKo1[Title/Abstract]) OR ("JeKo 1"[Title/Abstract])					X
CVCL_1330	KM-H2	Hodgkin lymphoma	140	(((KMH2[Title/Abstract]) OR ("KMH 2"[Title/Abstract])) OR ("KM H2"[Title/Abstract])) OR ("KM H 2"[Title/Abstract])					X
CVCL_3285	HFF-1	-	135	(HFF1[Title/Abstract]) OR ("HFF 1"[Title/Abstract])
CVCL_4056	T3M-4	Pancreatic ductal adenocarcinoma	135	(((T3M4[Title/Abstract]) OR ("T3M 4"[Title/Abstract])) OR (Panc89[Title/Abstract])) OR ("Panc 89"[Title/Abstract])				X
CVCL_0632	SW948	Colon adenocarcinoma	132	(SW948[Title/Abstract]) OR ("SW 948"[Title/Abstract])				X
CVCL_2091	KCL-22	Chronic myelogenous leukemia, BCR-ABL1 positive	132	(((KCL22[Title/Abstract]) OR (KCL22S[Title/Abstract])) OR ("KCL 22"[Title/Abstract])) OR ("KCL 22S"[Title/Abstract])					X
CVCL_3613	TOV-21G	Ovarian clear cell adenocarcinoma	131	(((TOV21G[Title/Abstract]) OR ("TOV 21G"[Title/Abstract])) OR (TOV21[Title/Abstract])) OR ("TOV 21"[Title/Abstract])				X
CVCL_1884	REC-1	Mantle cell lymphoma	128	((REC1[Title/Abstract]) OR ("REC 1"[Title/Abstract])) AND cell*					X
CVCL_0313	HPAF-II	Pancreatic ductal adenocarcinoma	121	(((HPAFII[Title/Abstract]) OR ("HPAF II"[Title/Abstract])) OR (HPAF2[Title/Abstract])) OR ("HPAF 2"[Title/Abstract])				X
CVCL_3768	OV-90	Ovarian adenocarcinoma	118	(OV90[Title/Abstract]) OR ("OV 90"[Title/Abstract])				X
CVCL_8128	HN-5	Tongue squamous cell carcinoma	116	((HN5[Title/Abstract]) OR ("HN 5"[Title/Abstract])) AND cell*				X
CVCL_1667	RPMI-8402	Childhood T acute lymphoblastic leukemia	109	(RPMI8402[Title/Abstract]) OR ("RPMI 8402"[Title/Abstract])					X
CVCL_0388	LAMA-84	Chronic myelogenous leukemia, BCR-ABL1 positive	102	(Lama84[Title/Abstract]) OR ("Lama 84"[Title/Abstract])					X
CVCL_1615	OAW42	Ovarian serous cystadenocarcinoma	99	(OAW42[Title/Abstract]) OR ("OAW 42"[Title/Abstract])				X
CVCL_1644	PSN1	Pancreatic adenocarcinoma	96	((PSN1[Title/Abstract]) OR ("PSN 1"[Title/Abstract])) AND cell*				X
CVCL_0334	Hs 766T	Pancreatic adenocarcinoma	96	(((Hs766T[Title/Abstract]) OR ("Hs766 T"[Title/Abstract])) OR ("Hs 766T"[Title/Abstract])) OR ("Hs 766 T"[Title/Abstract])				X
CVCL_1780	UACC-62	Melanoma	96	(UACC62[Title/Abstract]) OR ("UACC 62"[Title/Abstract])	X
CVCL_3612	TOV-112D	Ovarian endometrioid adenocarcinoma	94	(((TOV112D[Title/Abstract]) OR ("TOV 112D"[Title/Abstract])) OR (TOV112[Title/Abstract])) OR ("TOV 112"[Title/Abstract])				X
CVCL_1773	TK-10	Clear cell renal cell carcinoma	93	(TK10[Title/Abstract]) OR ("TK 10"[Title/Abstract])	X
CVCL_1544	NCI-H226	Pleural epithelioid mesothelioma	90	(NCIH226[Title/Abstract]) OR ("NCI H226"[Title/Abstract])	X		X	X
CVCL_1179	DoHH2	Diffuse large B-cell lymphoma germinal center B-cell type	89	(DoHH2[Title/Abstract]) OR ("DoHH 2"[Title/Abstract])					X
CVCL_1267	HCC38	Ductal breast carcinoma	87	(HCC38[Title/Abstract]) OR ("HCC 38"[Title/Abstract])				X
CVCL_2096	L-1236	Hodgkin lymphoma	87	(L1236[Title/Abstract]) OR ("L 1236"[Title/Abstract])					X
CVCL_2206	SU-DHL-6	Diffuse large B-cell lymphoma germinal center B-cell type	85	((((((((SUDHL6[Title/Abstract]) OR ("SUDHL 6"[Title/Abstract])) OR ("SU DHL6"[Title/Abstract])) OR ("SU DHL 6"[Title/Abstract])) OR (SUD6[Title/Abstract])) OR ("SUD 6"[Title/Abstract])) OR (SU6[Title/Abstract])) OR (DHL6[Title/Abstract])) OR ("DHL 6"[Title/Abstract])					X
CVCL_Y547	HG-3	Chronic lymphocytic leukemia	84	(HG3[Title/Abstract]) OR ("HG 3"[Title/Abstract]) AND cell*					X
CVCL_1357	L-363	Plasma cell myeloma	83	(L363[Title/Abstract]) OR ("L 363"[Title/Abstract])					X
CVCL_1433	MUTZ-3	Acute myeloid leukemia	82	(MUTZ3[Title/Abstract]) OR ("MUTZ 3"[Title/Abstract])					X
CVCL_1627	OVCAR-4	High grade ovarian serous adenocarcinoma	81	(OVCAR4[Title/Abstract]) OR ("OVCAR 4"[Title/Abstract])	X		X	X
CVCL_1818	Granta-519	Mantle cell lymphoma	81	(Granta519[Title/Abstract]) OR ("Granta 519"[Title/Abstract])					X
CVCL_3603	SW579	Thyroid gland squamous cell carcinoma	79	(SW579[Title/Abstract]) OR ("SW 579"[Title/Abstract])				X
CVCL_0538	SU-DHL-1	Anaplastic large cell lymphoma, ALK-positive	74	(((SUDHL1[Title/Abstract]) OR ("SUDHL 1"[Title/Abstract])) OR ("SU DHL1"[Title/Abstract])) OR ("SU DHL 1"[Title/Abstract])					X
CVCL_3422	SUM149PT	Inflammatory breast carcinoma	73	(((((SUM149PT[Title/Abstract]) OR ("SUM 149PT"[Title/Abstract])) OR ("SUM149 PT"[Title/Abstract])) OR ("SUM 149 PT"[Title/Abstract])) OR ("SUM 149"[Title/Abstract])) OR ("149 PT"[Title/Abstract])				X
CVCL_1110	CAL-51	Breast carcinoma	71	(CAL51[Title/Abstract]) OR ("CAL 51"[Title/Abstract])				X
CVCL_0009	HDLM-2	Hodgkin lymphoma	70	(((HDLM2[Title/Abstract]) OR ("HDLM 2"[Title/Abstract])) OR ("HD LM2"[Title/Abstract])) OR ("HD LM 2"[Title/Abstract])					X
CVCL_1705	SN12C	Renal cell carcinoma	66	(SN12C[Title/Abstract]) OR ("SN 12C"[Title/Abstract])	X
CVCL_1438	Malme-3M	Melanoma	65	(MALME3M[Title/Abstract]) OR ("MALME 3M"[Title/Abstract])	X
CVCL_1777	UO-31	Renal cell carcinoma	64	(UO31[Title/Abstract]) OR ("UO 31"[Title/Abstract])	X
CVCL_1666	RPMI-7951	Melanoma	63	(RPMI7951[Title/Abstract]) OR ("RPMI 7951"[Title/Abstract])		X
CVCL_2661	OE21	Esophageal squamous cell carcinoma	61	(OE21[Title/Abstract]) OR ("OE 21"[Title/Abstract])				X
CVCL_0545	SW403	Colon adenocarcinoma	61	(SW403[Title/Abstract]) OR ("SW 403"[Title/Abstract])				X
CVCL_2291	59M	High grade ovarian serous adenocarcinoma	58	(59M[Title/Abstract]) OR ("59 M"[Title/Abstract]) AND cell*				X
CVCL_1334	KMS-12-BM	Plasma cell myeloma	55	(((((KMS12BM[Title/Abstract]) OR ("KMS12 BM"[Title/Abstract])) OR ("KMS 12BM"[Title/Abstract])) OR ("KMS 12 BM"[Title/Abstract])) OR (KMS12[Title/Abstract])) OR ("KMS 12"[Title/Abstract])					X
CVCL_X907	TK-6 [Human leukemia]	Chronic myelogenous leukemia, BCR-ABL1 positive	53	(TK6[Title/Abstract]) OR ("TK 6"[Title/Abstract]) AND leukemia					X
CVCL_1286	HOP-92	Lung non-small cell carcinoma	52	(HOP92[Title/Abstract]) OR ("HOP 92"[Title/Abstract])	X
CVCL_0091	NALM-1	Childhood chronic myelogenous leukemia, BCR-ABL1 positive	52	(NALM1[Title/Abstract]) OR ("NALM 1"[Title/Abstract])					X
CVCL_1381	LOX-IMVI	Amelanotic melanoma	50	(((LOXIMVI[Title/Abstract]) OR ("LOXIM VI"[Title/Abstract])) OR ("LOX IMVI"[Title/Abstract])) OR ("LOX IM VI"[Title/Abstract])	X		X
CVCL_2976	KHYG-1	Natural killer cell lymphoblastic leukemia/lymphoma	50	(KHYG1[Title/Abstract]) OR (KHYG[Title/Abstract])					X
CVCL_1285	HOP-62	Lung adenocarcinoma	49	(HOP62[Title/Abstract]) OR ("HOP 62"[Title/Abstract])	X			X
CVCL_1706	SNB-75	Glioblastoma	49	(SNB75[Title/Abstract]) OR ("SNB 75"[Title/Abstract])	X		X
CVCL_8928	XF 498	Glioblastoma	49	(XF498[Title/Abstract]) OR ("XF 498"[Title/Abstract])		X
CVCL_1319	JVM-2	Mantle cell lymphoma	48	(JVM2[Title/Abstract]) OR ("JVM 2"[Title/Abstract])					X
CVCL_8800	OCI-Ly3	Diffuse large B-cell lymphoma activated B-cell type	46	(((OCILY3[Title/Abstract]) OR ("OCILY 3"[Title/Abstract])) OR ("OCI LY3"[Title/Abstract])) OR ("OCI LY 3"[Title/Abstract])					X
CVCL_5589	SUM1315MO2	Invasive ductal carcinoma	41	(((((((SUM1315MO2[Title/Abstract]) OR (SUM1315[Title/Abstract])) OR (1315MO2[Title/Abstract])) OR ("SUM 1315"[Title/Abstract])) OR ("1315 MO2"[Title/Abstract])) OR (SUM1315M02[Title/Abstract])) OR (1315M02[Title/Abstract])) OR ("1315 M02"[Title/Abstract])				X
CVCL_1902	WSU-DLCL2	Diffuse large B-cell lymphoma germinal center B-cell type	40	(((WSUDLCL2[Title/Abstract]) OR ("WSUDLCL 2"[Title/Abstract])) OR ("WSU DLCL2"[Title/Abstract])) OR ("WSU DLCL 2"[Title/Abstract])					X
CVCL_1691	SF539	Gliosarcoma	34	(SF539[Title/Abstract]) OR ("SF 539"[Title/Abstract])	X		X
CVCL_0626	SK-CO-1	Colon adenocarcinoma	34	(((SKCO1[Title/Abstract]) OR ("SKCO 1"[Title/Abstract])) OR ("SK CO1"[Title/Abstract])) OR ("SK CO 1"[Title/Abstract])				X
CVCL_1195	EKVX	Lung adenocarcinoma	33	EKVX[Title/Abstract]	X
CVCL_1174	DMS 114	Lung small cell carcinoma	32	(DMS114[Title/Abstract]) OR ("DMS 114"[Title/Abstract])		X	X	X
CVCL_1245	HCC1143	Ductal breast carcinoma	30	(HCC1143[Title/Abstract]) OR ("HCC 1143"[Title/Abstract])				X
CVCL_1266	HCC2998	Colon adenocarcinoma	30	(HCC2998[Title/Abstract]) OR ("HCC 2998"[Title/Abstract])	X		X
CVCL_2196	SKNO-1	Adult acute myeloid leukemia with maturation	29	(SKNO1[Title/Abstract]) OR ("SKNO 1"[Title/Abstract])					X
CVCL_2037	F-36P	Myelodysplastic syndrome	29	(F36P[Title/Abstract]) OR ("F 36P"[Title/Abstract])					X
CVCL_B496	HBC-4	Breast carcinoma	26	(HBC4[Title/Abstract]) OR ("HBC 4"[Title/Abstract])			X
CVCL_1693	SHP-77	Lung small cell carcinoma	26	(SHP77[Title/Abstract]) OR ("SHP 77"[Title/Abstract])		X
CVCL_1779	UACC-257	Melanoma	26	(UACC257[Title/Abstract]) OR ("UACC 257"[Title/Abstract])	X
CVCL_1673	RXF 393L	Renal cell carcinoma	24	(RXF393[Title/Abstract]) OR ("RXF 393"[Title/Abstract])	X
CVCL_0057	HUES 9	-	23	(HUES9[Title/Abstract]) OR ("HUES 9"[Title/Abstract])
CVCL_1896	U-2932	Diffuse large B-cell lymphoma activated B-cell type	21	(U2932[Title/Abstract]) OR ("U 2932"[Title/Abstract])					X
CVCL_1255	HCC1569	Ductal breast carcinoma	20	(HCC1569[Title/Abstract]) OR ("HCC 1569"[Title/Abstract])				X
CVCL_2022	DND-41	Childhood T acute lymphoblastic leukemia	20	(DND41[Title/Abstract]) OR ("DND 41"[Title/Abstract])					X
CVCL_1126	CML-T1	Chronic myelogenous leukemia, BCR-ABL1 positive	20	(((CMLT1[Title/Abstract]) OR ("CMLT 1"[Title/Abstract])) OR ("CML T1"[Title/Abstract])) OR ("CML T 1"[Title/Abstract])					X
CVCL_2209	SUP-M2	Anaplastic large cell lymphoma, ALK-positive	19	(SUPM2[Title/Abstract]) OR ("SUP M2"[Title/Abstract])					X
CVCL_2150	OCI-M2	Adult acute myeloid leukemia	19	(OCIM2[Title/Abstract]) OR ("OCI M2"[Title/Abstract])					X
CVCL_1249	HCC1395	Ductal breast carcinoma	18	(HCC1395[Title/Abstract]) OR ("HCC 1395"[Title/Abstract])				X
CVCL_2678	PE/CA-PJ15	Tongue squamous cell carcinoma	18	(((((((PECAPJ15[Title/Abstract]) OR ("PECAPJ 15"[Title/Abstract])) OR ("PECA PJ15"[Title/Abstract])) OR ("PECA PJ 15"[Title/Abstract])) OR ("PE CAPJ15"[Title/Abstract])) OR ("PE CAPJ 15"[Title/Abstract])) OR ("PE CA PJ15"[Title/Abstract])) OR ("PE CA PJ 15"[Title/Abstract])				X
CVCL_2110	ME-1 [Human leukemia]	Adult acute myeloid leukemia	18	("ME-1"[Title/Abstract]) AND leukemia					X
CVCL_B497	HBC-5	Breast carcinoma	17	(HBC5[Title/Abstract]) OR ("HBC 5"[Title/Abstract])			X
CVCL_1717	SW1417	Colon adenocarcinoma	17	(SW1417[Title/Abstract]) OR ("SW 1417"[Title/Abstract])				X
CVCL_1320	JVM-3	B-cell prolymphocytic leukemia	17	(JVM3[Title/Abstract]) OR ("JVM 3"[Title/Abstract])					X
CVCL_D085	LXFL 529L	Lung non-small cell carcinoma	16	((((LXFL529L[Title/Abstract]) OR ("LXFL 529L"[Title/Abstract])) OR (LXFL529[Title/Abstract])) OR ("LXFL 529"[Title/Abstract])) OR ("LXF 529 L"[Title/Abstract])		X
CVCL_1557	NCI-H322M	Minimally invasive lung adenocarcinoma	15	(((NCIH322M[Title/Abstract]) OR ("NCI H322M"[Title/Abstract])) OR (H322M[Title/Abstract])) OR ("H 322M"[Title/Abstract])	X			X
CVCL_1176	DMS 273	Lung small cell carcinoma	14	(DMS273[Title/Abstract]) OR ("DMS 273"[Title/Abstract])			X
CVCL_D106	SN12K1	Renal cell carcinoma	14	(SN12K1[Title/Abstract]) OR ("SN12 K1"[Title/Abstract])		X
CVCL_1866	KOPN-8	Childhood B acute lymphoblastic leukemia	14	(KOPN8[Title/Abstract]) OR ("KOPN 8"[Title/Abstract])					X
CVCL_1247	HCC1187	Ductal breast carcinoma	13	(HCC1187[Title/Abstract]) OR ("HCC 1187"[Title/Abstract])				X
CVCL_B321	SNB-78	Glioblastoma	12	(SNB78[Title/Abstract]) OR ("SNB 78"[Title/Abstract])		X	X
CVCL_1499	NCI-H1838	Lung adenocarcinoma	11	(((((NCIH1838[Title/Abstract]) OR ("NCIH 1838"[Title/Abstract])) OR ("NCI H1838"[Title/Abstract])) OR ("NCI H 1838"[Title/Abstract])) OR (H1838[Title/Abstract])) OR ("H 1838"[Title/Abstract])				X
CVCL_B415	M19-MEL	Amelanotic melanoma	10	(M19MEL[Title/Abstract]) OR ("M19 MEL"[Title/Abstract])		X
CVCL_1711	SR	Anaplastic large cell lymphoma, ALK-positive	10	(SR786[Title/Abstract]) OR ("SR 786"[Title/Abstract])	X
CVCL_2208	SUP-HD1	Hodgkin lymphoma	10	(((SUPHD1[Title/Abstract]) OR ("SUPHD 1"[Title/Abstract])) OR ("SUP HD1"[Title/Abstract])) OR ("SUP HD 1"[Title/Abstract])					X
CVCL_1711	SR	Anaplastic large cell lymphoma, ALK-positive	10	(SR786[Title/Abstract]) OR ("SR 786"[Title/Abstract])					X
CVCL_D889	KM20L2	Colon adenocarcinoma	9	(KM20L2[Title/Abstract]) OR ("KM 20L2"[Title/Abstract])		X
CVCL_1881	OCI-Ly7	Diffuse large B-cell lymphoma germinal center B-cell type	9	(((OCILY7[Title/Abstract]) OR ("OCILY 7"[Title/Abstract])) OR ("OCI LY7"[Title/Abstract])) OR ("OCI LY 7"[Title/Abstract])					X
CVCL_1318	JVM-13	Mantle cell lymphoma	8	(JVM13[Title/Abstract]) OR ("JVM 13"[Title/Abstract])					X
CVCL_1878	OCI-Ly19	Diffuse large B-cell lymphoma germinal center B-cell type	8	(((OCILY19[Title/Abstract]) OR ("OCILY 19"[Title/Abstract])) OR ("OCI LY19"[Title/Abstract])) OR ("OCI LY 19"[Title/Abstract])					X
CVCL_1300	HuP-T4	Pancreatic adenocarcinoma	7	(((HuPT4[Title/Abstract]) OR ("HuP T4"[Title/Abstract])) OR ("Hu PT4"[Title/Abstract])) OR ("Hu P T4"[Title/Abstract])				X
CVCL_1590	NCI-H810	Lung large cell carcinoma	7	(((((NCIH810[Title/Abstract]) OR ("NCIH 810"[Title/Abstract])) OR ("NCI H810"[Title/Abstract])) OR ("NCI H 810"[Title/Abstract])) OR (H810[Title/Abstract])) OR ("H 810"[Title/Abstract])				X
CVCL_1833	MEGAL	Acute megakaryoblastic leukemia	7	(MEGAL[Title/Abstract]) AND cell*					X
CVCL_1090	BONNA-12	Hairy cell leukemia	6	(Bonna12[Title/Abstract]) OR ("Bonna 12"[Title/Abstract])					X
CVCL_B401	Hair-M	Hairy cell leukemia	6	(HairM[Title/Abstract]) OR ("Hair M"[Title/Abstract])					X
CVCL_1897	U-2940	Diffuse large B-cell lymphoma	5	(U2940[Title/Abstract]) OR ("U 2940"[Title/Abstract])					X
CVCL_2127	MOTN-1	T-cell large granular lymphocyte leukemia	5	(MOTN1[Title/Abstract]) OR ("MOTN 1"[Title/Abstract])					X
CVCL_B499	BSY-1	Breast carcinoma	4	(BSY1[Title/Abstract]) OR ("BSY 1"[Title/Abstract])			X
CVCL_1492	NCI-H1755	Lung adenocarcinoma	4	(((((NCIH1755[Title/Abstract]) OR ("NCIH 1755"[Title/Abstract])) OR ("NCI H1755"[Title/Abstract])) OR ("NCI H 1755"[Title/Abstract])) OR (H1755[Title/Abstract])) OR ("H 1755"[Title/Abstract])				X
CVCL_2679	PE/CA-PJ34 (clone C12)	Head and neck basaloid carcinoma	4	(((((((PECAPJ34[Title/Abstract]) OR ("PECAPJ 34"[Title/Abstract])) OR ("PECA PJ34"[Title/Abstract])) OR ("PECA PJ 34"[Title/Abstract])) OR ("PE CAPJ34"[Title/Abstract])) OR ("PE CAPJ 34"[Title/Abstract])) OR ("PE CA PJ34"[Title/Abstract])) OR ("PE CA PJ 34"[Title/Abstract])				X
CVCL_2681	PE/CA-PJ49	Tongue squamous cell carcinoma	4	(((((((PECAPJ49[Title/Abstract]) OR ("PECAPJ 49"[Title/Abstract])) OR ("PECA PJ49"[Title/Abstract])) OR ("PECA PJ 49"[Title/Abstract])) OR ("PE CAPJ49"[Title/Abstract])) OR ("PE CAPJ 49"[Title/Abstract])) OR ("PE CA PJ49"[Title/Abstract])) OR ("PE CA PJ 49"[Title/Abstract])				X
CVCL_2031	ELF-153	Adult acute myeloid leukemia	4	(ELF153[Title/Abstract]) OR ("ELF 153"[Title/Abstract])					X
CVCL_2680	PE/CA-PJ41 (clone D2)	Oral cavity squamous cell carcinoma	3	(((((((PECAPJ41[Title/Abstract]) OR ("PECAPJ 41"[Title/Abstract])) OR ("PECA PJ41"[Title/Abstract])) OR ("PECA PJ 41"[Title/Abstract])) OR ("PE CAPJ41"[Title/Abstract])) OR ("PE CAPJ 41"[Title/Abstract])) OR ("PE CA PJ41"[Title/Abstract])) OR ("PE CA PJ 41"[Title/Abstract])				X
CVCL_1147	CRO-AP2	Primary effusion lymphoma	3	(((CROAP2[Title/Abstract]) OR ("CROAP 2"[Title/Abstract])) OR ("CRO AP2"[Title/Abstract])) OR ("CRO AP 2"[Title/Abstract])					X
CVCL_1148	CRO-AP5	Primary effusion lymphoma	3	(((CROAP5[Title/Abstract]) OR ("CROAP 5"[Title/Abstract])) OR ("CRO AP5"[Title/Abstract])) OR ("CRO AP 5"[Title/Abstract])					X
CVCL_2017	DERL-7	Hepatosplenic T-cell lymphoma	3	((DERL7[Title/Abstract]) OR ("DERL 7"[Title/Abstract])) OR ((DERLNK7[Title/Abstract]) OR ("DERL NK7"[Title/Abstract]))					X
CVCL_2116	MKPL-1	Adult acute megakaryoblastic leukemia	3	(MKPL1[Title/Abstract]) OR ("MKPL 1"[Title/Abstract])					X
CVCL_A780	RXF 631L	Renal cell carcinoma	2	(((RXF631L[Title/Abstract]) OR ("RXF 631L"[Title/Abstract])) OR (RXF631[Title/Abstract])) OR ("RXF 631"[Title/Abstract])		X	X
CVCL_1614	OAW28	High grade ovarian serous adenocarcinoma	1	(OAW28[Title/Abstract]) OR ("OAW 28"[Title/Abstract])				X
CVCL_1876	NU-DHL-1	Diffuse large B-cell lymphoma	1	(((NUDHL1[Title/Abstract]) OR ("NUDHL 1"[Title/Abstract])) OR ("NU DHL1"[Title/Abstract])) OR ("NU DHL 1"[Title/Abstract])					X
CVCL_X503	U-2946	Diffuse large B-cell lymphoma activated B-cell type	1	(U2946[Title/Abstract]) OR ("U 2946"[Title/Abstract])					X
CVCL_0942	Hs 840.T	Squamous cell papilloma	0	(((Hs840T[Title/Abstract]) OR ("Hs840 T"[Title/Abstract])) OR ("Hs 840T"[Title/Abstract])) OR ("Hs 840 T"[Title/Abstract])				X
CVCL_2121	MOLM-20	Chronic neutrophilic leukemia	0	(MOLM20[Title/Abstract]) OR ("MOLM 20"[Title/Abstract])					X
CVCL_H580	BE [Human colon carcinoma]	Colon carcinoma						X
CVCL_0372	KB	Human papillomavirus-related endocervical adenocarcinoma						X
CVCL_1910	MDA-N	Amelanotic melanoma			X
CVCL_0479	PA-1	Ovarian mixed germ cell tumor						X
CVCL_H265	St-4	Gastric carcinoma					X
CVCL_0095	SEM	Childhood B acute lymphoblastic leukemia							X
CVCL_1819	VAL	Diffuse large B-cell lymphoma							X
CVCL_1885	Ri-1	Diffuse large B-cell lymphoma activated B-cell type							X
CVCL_1243	HC-1	Hairy cell leukemia							X
CVCL_1280	HH [Human lymphoma]	Primary cutaneous T-cell non-Hodgkin lymphoma							X
CVCL_1170	DEL	Anaplastic large cell lymphoma, ALK-positive							X
CVCL_0374	KG-1	Adult acute myeloid leukemia							X
CVCL_0216	CMK	Myeloid leukemia associated with Down syndrome							X
CVCL_2187	SET-2	Adult acute megakaryoblastic leukemia							X
