# Supplementary material for: Identification of new reference genes with stable expression patterns for gene expression studies using human cancer and normal cell lines
Source: Sci Rep. 2021 Sep 30;11:19459. doi: 10.1038/s41598-021-98869-x (PMC8484624; doi:10.1038/s41598-021-98869-x)
Supplement: Supplementary file 2 — Supplementary Information 2. [file 41598_2021_98869_MOESM2_ESM.xlsx]

## Sheet: RNA HPA cell line gene data 
Gene	Gene name	A-431	A549	AF22	AN3-CA	ASC diff	ASC TERT1	BEWO	BJ	BJ hTERT+	BJ hTERT+ SV40 Large T+	BJ hTERT+ SV40 Large T+ RasG12V	CACO-2	CAPAN-2	Daudi	EFO-21	fHDF/ TERT166	GAMG	HaCaT	HAP1	HBEC3-KT	HBF TERT88	HDLM-2	HEK 293	HEL	HeLa	Hep G2	HHSteC	HL-60	HMC-1	HSkMC	hTCEpi	hTEC/ SVTERT24-B	hTERT-HME1	hTERT-RPE1	HUVEC TERT2	JURKAT	K-562	Karpas-707	LHCN-M2	MCF7	MOLT-4	NB-4	NTERA-2	OE19	PC-3	REH	RH-30	RPMI-8226
ENSG00000106648	GALNTL5	ND	ND	ND	ND	ND	ND	ND	ND	ND	ND	ND	ND	ND	ND	ND	ND	ND	ND	ND	ND	ND	ND	ND	ND	0.7	ND	ND	ND	ND	ND	ND	ND	ND	ND	ND	ND	ND	ND	ND	ND	ND	ND	ND	ND	ND	ND	ND	ND
ENSG00000127529	OR7C2	ND	ND	ND	ND	ND	ND	ND	ND	ND	ND	ND	ND	ND	ND	ND	ND	ND	ND	ND	ND	ND	ND	ND	ND	ND	ND	ND	ND	ND	ND	ND	ND	ND	ND	ND	ND	ND	ND	ND	ND	0.8	ND	0.8	ND	ND	ND	ND	ND
ENSG00000166363	OR10A5	ND	ND	ND	ND	ND	ND	ND	ND	ND	ND	ND	ND	ND	ND	ND	ND	ND	ND	ND	ND	ND	ND	ND	ND	ND	ND	ND	ND	ND	ND	ND	ND	ND	ND	ND	ND	0.5	ND	ND	ND	ND	ND	ND	ND	ND	ND	ND	ND
ENSG00000198601	OR2M2	ND	ND	ND	ND	ND	ND	ND	ND	ND	ND	ND	ND	ND	ND	ND	ND	ND	ND	ND	ND	ND	ND	ND	ND	ND	ND	ND	ND	ND	ND	ND	ND	ND	ND	ND	ND	ND	ND	ND	ND	ND	ND	ND	ND	ND	ND	0.7	ND
ENSG00000204510	PRAMEF7	ND	ND	ND	ND	ND	ND	ND	ND	ND	ND	ND	ND	ND	ND	ND	ND	ND	ND	ND	ND	ND	ND	ND	ND	ND	ND	ND	ND	ND	ND	ND	ND	ND	ND	ND	ND	ND	ND	ND	ND	ND	ND	ND	ND	ND	ND	ND	ND
ENSG00000255855	KDM4F	ND	ND	ND	ND	ND	ND	ND	ND	ND	ND	ND	ND	ND	ND	ND	ND	0.4	ND	ND	ND	ND	ND	ND	ND	ND	ND	ND	ND	ND	ND	ND	ND	ND	ND	ND	ND	ND	ND	ND	ND	ND	ND	ND	0.4	ND	ND	ND	ND
ENSG00000274792	AC171558.1	ND	ND	ND	ND	ND	ND	ND	ND	ND	ND	ND	ND	ND	ND	ND	ND	ND	ND	ND	ND	ND	ND	ND	ND	ND	ND	ND	ND	ND	ND	ND	ND	ND	ND	ND	ND	ND	ND	ND	ND	ND	ND	1.1	ND	ND	ND	ND	ND
ENSG00000168757	TSPY2	ND	ND	ND	ND	ND	ND	ND	ND	ND	ND	ND	ND	ND	ND	ND	ND	ND	ND	ND	ND	ND	ND	ND	ND	ND	ND	ND	ND	ND	ND	ND	ND	ND	ND	ND	ND	ND	ND	ND	ND	ND	ND	ND	ND	ND	ND	ND	ND
ENSG00000169800	RBMY1F	ND	ND	ND	ND	ND	ND	ND	ND	ND	ND	ND	ND	ND	ND	ND	ND	ND	ND	ND	ND	ND	ND	ND	ND	ND	ND	ND	ND	ND	ND	ND	ND	ND	ND	ND	ND	ND	ND	ND	ND	ND	ND	ND	ND	ND	ND	ND	ND
ENSG00000101446	SPINT3	ND	ND	ND	ND	ND	ND	ND	ND	ND	ND	ND	ND	ND	ND	ND	ND	ND	ND	ND	ND	ND	ND	ND	ND	ND	ND	ND	ND	ND	ND	ND	ND	ND	ND	ND	ND	ND	1.4	ND	ND	ND	ND	1.3	ND	ND	ND	ND	ND
ENSG00000198090	KRTAP4-6	ND	ND	ND	ND	ND	ND	ND	ND	ND	ND	ND	1.2	ND	ND	ND	ND	ND	1.3	ND	ND	ND	ND	ND	ND	ND	ND	ND	ND	ND	ND	ND	ND	ND	ND	ND	ND	ND	ND	ND	ND	ND	ND	ND	ND	ND	ND	ND	ND
ENSG00000221864	KRTAP12-2	ND	ND	ND	ND	ND	ND	ND	ND	ND	ND	ND	ND	ND	ND	ND	ND	ND	ND	ND	ND	ND	ND	ND	ND	ND	ND	ND	ND	ND	ND	ND	ND	ND	ND	ND	ND	ND	ND	ND	ND	ND	ND	ND	ND	ND	ND	ND	ND
ENSG00000170920	OR7G3	ND	ND	ND	ND	ND	ND	ND	ND	ND	ND	ND	ND	ND	ND	ND	ND	ND	ND	ND	ND	ND	ND	ND	ND	ND	ND	ND	ND	ND	ND	ND	ND	ND	ND	ND	ND	ND	ND	ND	ND	ND	ND	0.8	ND	ND	ND	ND	ND
ENSG00000205329	OR6C3	ND	ND	ND	ND	ND	ND	ND	ND	ND	ND	ND	ND	ND	ND	ND	ND	ND	ND	ND	ND	ND	ND	ND	ND	ND	ND	ND	ND	ND	ND	ND	ND	ND	ND	ND	ND	ND	0.9	ND	ND	ND	ND	0.8	ND	ND	ND	ND	ND
ENSG00000172155	LCE1D	ND	ND	ND	ND	ND	ND	ND	ND	ND	ND	ND	ND	ND	ND	ND	ND	ND	1.7	ND	ND	ND	ND	ND	ND	ND	ND	ND	ND	ND	ND	ND	ND	ND	ND	ND	ND	ND	1.5	ND	ND	ND	ND	ND	ND	ND	ND	ND	ND
ENSG00000214866	DCDC2C	ND	ND	ND	ND	ND	ND	ND	ND	ND	ND	ND	ND	ND	ND	ND	ND	ND	ND	ND	ND	ND	ND	ND	ND	ND	ND	ND	ND	ND	ND	ND	0.8	ND	ND	ND	ND	ND	ND	ND	ND	ND	ND	ND	ND	ND	ND	ND	ND
ENSG00000215454	KRTAP10-4	ND	ND	ND	ND	ND	ND	ND	ND	ND	ND	ND	ND	ND	ND	ND	ND	ND	ND	ND	ND	ND	ND	ND	ND	ND	ND	ND	ND	ND	ND	ND	ND	ND	ND	ND	ND	ND	ND	ND	ND	ND	ND	ND	ND	ND	ND	ND	1.4
ENSG00000187170	LCE4A	ND	ND	ND	ND	ND	ND	ND	1.2	1	ND	ND	ND	ND	ND	ND	ND	ND	ND	ND	ND	ND	ND	ND	ND	ND	ND	ND	ND	ND	ND	ND	ND	ND	ND	ND	ND	ND	ND	ND	ND	ND	ND	ND	ND	ND	ND	ND	ND
ENSG00000132446	FTHL17	ND	ND	ND	ND	ND	ND	ND	ND	ND	ND	ND	ND	ND	ND	ND	ND	ND	ND	ND	ND	ND	ND	ND	ND	ND	ND	ND	ND	ND	ND	ND	ND	1.4	ND	ND	ND	ND	ND	ND	ND	ND	ND	ND	ND	ND	ND	ND	ND
ENSG00000177257	DEFB4B	ND	ND	ND	ND	ND	ND	ND	ND	ND	ND	ND	ND	1.4	ND	ND	ND	ND	ND	ND	ND	ND	ND	ND	ND	ND	ND	ND	ND	ND	ND	ND	ND	ND	ND	ND	1.2	ND	ND	ND	ND	ND	ND	ND	ND	ND	ND	ND	ND
ENSG00000109471	IL2	ND	ND	ND	ND	ND	ND	ND	ND	ND	ND	ND	ND	ND	ND	ND	ND	ND	ND	ND	ND	ND	ND	ND	ND	ND	ND	ND	ND	ND	ND	ND	ND	ND	ND	ND	1.7	ND	ND	ND	ND	2	ND	ND	ND	ND	ND	ND	ND
ENSG00000276950	GSTT4	ND	ND	ND	ND	ND	ND	ND	ND	ND	ND	ND	ND	ND	ND	ND	ND	ND	ND	ND	ND	ND	ND	ND	ND	ND	ND	ND	ND	ND	ND	ND	ND	ND	ND	ND	ND	ND	1.6	ND	ND	ND	ND	ND	ND	1.9	ND	ND	ND
ENSG00000184647	PRSS55	ND	ND	ND	0.5	ND	ND	ND	ND	ND	ND	ND	ND	ND	ND	ND	ND	ND	ND	ND	ND	ND	ND	ND	ND	ND	ND	ND	ND	0.5	ND	ND	ND	ND	ND	ND	ND	ND	ND	ND	ND	ND	ND	ND	ND	ND	ND	ND	ND
ENSG00000221910	OR2F2	ND	ND	ND	ND	ND	ND	ND	ND	ND	ND	ND	ND	ND	ND	ND	ND	ND	ND	ND	ND	ND	ND	ND	ND	ND	ND	ND	ND	ND	ND	ND	ND	ND	0.4	ND	ND	ND	ND	ND	ND	ND	ND	0.4	ND	ND	ND	ND	ND
ENSG00000205328	OR6C65	ND	ND	ND	ND	ND	ND	ND	ND	ND	ND	ND	ND	ND	ND	ND	ND	ND	ND	ND	ND	ND	ND	ND	ND	ND	ND	ND	ND	ND	ND	ND	ND	ND	ND	ND	ND	ND	ND	ND	ND	ND	ND	0.6	ND	ND	ND	ND	ND
ENSG00000152266	PTH	ND	ND	ND	ND	ND	ND	ND	ND	ND	ND	ND	ND	ND	ND	ND	ND	ND	ND	ND	ND	ND	ND	ND	ND	ND	ND	ND	ND	ND	ND	ND	ND	ND	ND	ND	ND	ND	ND	ND	ND	ND	ND	ND	ND	ND	ND	ND	ND
ENSG00000221938	OR2A14	0.4	ND	ND	ND	ND	ND	ND	ND	ND	ND	ND	ND	ND	ND	ND	ND	ND	0.5	ND	ND	ND	ND	ND	ND	ND	ND	ND	ND	ND	ND	ND	ND	ND	ND	ND	ND	ND	ND	ND	ND	ND	ND	ND	ND	ND	ND	ND	ND
ENSG00000239810	PRAMEF11	ND	ND	ND	ND	ND	ND	ND	ND	ND	ND	ND	ND	ND	ND	ND	ND	ND	ND	ND	ND	ND	ND	ND	ND	ND	ND	ND	ND	ND	ND	ND	0.5	ND	ND	ND	ND	ND	ND	ND	ND	ND	ND	ND	ND	ND	ND	ND	0.4
ENSG00000283967	AC233724.17	ND	ND	ND	ND	ND	ND	ND	ND	ND	ND	ND	ND	ND	0.4	ND	ND	ND	ND	ND	ND	ND	ND	ND	ND	ND	ND	ND	ND	ND	ND	ND	ND	ND	ND	ND	ND	ND	ND	ND	ND	ND	0.3	0.4	ND	ND	ND	ND	ND
ENSG00000284439	AC106774.9	ND	ND	ND	ND	ND	ND	ND	ND	ND	ND	ND	ND	ND	0.4	ND	ND	ND	ND	ND	ND	ND	ND	ND	ND	ND	ND	ND	ND	ND	ND	ND	ND	ND	ND	ND	ND	ND	ND	ND	ND	ND	0.3	ND	ND	ND	ND	ND	ND
ENSG00000284622	AC064853.2	ND	ND	ND	ND	ND	ND	ND	ND	ND	ND	ND	ND	ND	ND	ND	ND	ND	ND	ND	ND	ND	ND	ND	ND	3.9	ND	ND	ND	ND	ND	5	ND	ND	ND	ND	ND	ND	ND	ND	ND	ND	ND	ND	ND	ND	ND	ND	ND
ENSG00000135569	TAAR5	ND	ND	ND	ND	ND	ND	ND	ND	ND	ND	ND	ND	ND	ND	ND	ND	ND	ND	ND	ND	ND	0.9	ND	ND	ND	ND	ND	ND	0.7	ND	ND	ND	ND	ND	ND	ND	ND	ND	ND	ND	ND	ND	ND	ND	ND	ND	ND	ND
ENSG00000176787	OR52E2	ND	ND	ND	ND	ND	ND	ND	ND	ND	ND	ND	ND	ND	ND	ND	ND	ND	ND	ND	ND	ND	ND	ND	ND	ND	ND	ND	ND	ND	ND	ND	ND	ND	ND	ND	ND	ND	ND	ND	ND	ND	ND	ND	ND	ND	ND	ND	ND
ENSG00000237038	USP17L8	ND	ND	0.3	ND	ND	ND	ND	ND	ND	ND	ND	ND	ND	ND	ND	ND	ND	ND	ND	ND	ND	ND	0.2	ND	ND	ND	ND	ND	ND	ND	ND	ND	ND	ND	ND	ND	ND	ND	ND	ND	ND	ND	ND	ND	ND	ND	ND	ND
ENSG00000204887	KRTAP1-4	ND	ND	ND	ND	ND	ND	ND	ND	ND	ND	ND	ND	ND	ND	ND	ND	ND	ND	ND	ND	ND	1.7	ND	ND	1.3	ND	ND	ND	ND	ND	ND	ND	ND	ND	ND	ND	ND	ND	ND	ND	ND	ND	ND	ND	ND	ND	ND	ND
ENSG00000100603	SNW1	39.3	29.1	30	31.8	24.7	27.9	34.9	27.1	23.9	29.8	27.6	28.9	36.2	38.5	24.8	20.1	22.7	38.8	35.9	25.7	40.7	30.6	28.4	31.1	26.3	28.9	35.5	21.7	36.9	21.4	34.5	27	37.4	32.5	28.9	37	44.4	28.9	22.8	40.3	38.6	36.9	33.5	44.5	39.3	41.8	38.8	26.4
ENSG00000180016	OR1E1	ND	ND	ND	0.6	ND	ND	ND	ND	ND	ND	ND	ND	ND	ND	ND	ND	ND	ND	ND	ND	ND	ND	ND	ND	ND	ND	ND	ND	ND	ND	ND	ND	ND	ND	ND	ND	0.8	ND	ND	ND	ND	ND	ND	ND	ND	ND	ND	ND
ENSG00000228856	USP17L30	ND	ND	ND	ND	ND	ND	ND	ND	ND	0.4	ND	ND	ND	ND	ND	ND	ND	ND	ND	ND	ND	ND	ND	ND	ND	ND	ND	ND	ND	ND	ND	ND	ND	ND	ND	ND	ND	ND	ND	ND	0.3	ND	ND	ND	ND	ND	ND	ND
ENSG00000231051	USP17L28	ND	ND	ND	ND	ND	ND	ND	ND	ND	0.4	ND	ND	ND	ND	ND	ND	ND	ND	ND	ND	ND	ND	ND	ND	ND	ND	ND	ND	ND	ND	ND	ND	ND	ND	ND	ND	ND	ND	ND	ND	0.3	ND	ND	ND	ND	ND	ND	ND
ENSG00000231637	USP17L29	ND	ND	ND	ND	ND	ND	ND	ND	ND	0.4	ND	ND	ND	ND	ND	ND	ND	ND	ND	ND	ND	ND	ND	ND	ND	ND	ND	ND	ND	ND	ND	ND	ND	ND	ND	ND	ND	ND	ND	ND	0.3	ND	ND	ND	ND	ND	ND	ND
ENSG00000235780	USP17L27	ND	ND	ND	ND	ND	ND	ND	ND	ND	0.4	ND	ND	ND	ND	ND	ND	ND	ND	ND	ND	ND	ND	ND	ND	ND	ND	ND	ND	ND	ND	ND	ND	ND	ND	ND	ND	ND	ND	ND	ND	0.3	ND	ND	ND	ND	ND	ND	ND
ENSG00000165119	HNRNPK	122.3	84.6	145.5	86.1	69.9	77.5	116.9	86.6	107.7	108.5	102.2	70.8	87.7	145.4	59.6	90.6	94.1	94.1	145.4	105.1	132.5	99.9	85.6	102	74.2	100.3	92.6	126.4	101.3	78.8	80.4	92.5	123.1	81.8	110.4	82.7	103.7	74.7	106.7	107.3	156.7	86.7	129.2	124.4	82.4	136.9	116	96.9
ENSG00000080802	CNOT4	13.6	12.9	13.3	17.7	22.1	17.6	9.6	15.4	16.8	13.1	16.4	11.1	14.1	13.7	13.4	13.9	18.6	13	16.7	11.6	18.8	15.4	12.9	11.3	11.2	9.9	12.3	12.6	13.5	13.5	14.9	16.8	10.5	15.1	13.4	9.8	19.6	10.9	19.2	17.1	17.3	20.5	17.4	12.6	11	11.3	13.1	14.8
ENSG00000162231	NXF1	19.6	21.9	38.4	25.9	32.9	24	23.2	30.6	27.5	41.2	24.5	29.8	15.9	31.1	18.3	24.5	16.5	24.5	40.8	19.1	37.4	24.6	27.9	23.5	35.3	25.1	25	29	34.2	35.4	27.8	30.2	14.6	31	26.8	27.7	30.1	23.4	29.3	26.9	35.1	37.8	23.1	24.4	19	34.2	21.2	33
ENSG00000232382	OR5K1	ND	ND	ND	ND	ND	ND	ND	ND	ND	ND	ND	ND	ND	ND	ND	ND	ND	ND	ND	ND	ND	ND	ND	ND	ND	ND	ND	ND	ND	ND	ND	ND	ND	ND	ND	ND	ND	ND	ND	ND	ND	1.1	ND	ND	ND	ND	ND	ND
ENSG00000088782	DEFB127	ND	ND	ND	ND	ND	ND	3.1	ND	ND	ND	ND	ND	ND	ND	ND	ND	ND	ND	ND	ND	ND	ND	ND	ND	ND	ND	ND	ND	ND	ND	ND	ND	ND	ND	ND	ND	ND	ND	ND	ND	ND	3	ND	ND	ND	ND	ND	ND
ENSG00000087365	SF3B2	53	42.8	46.3	43.4	48.1	44.4	38.3	40.4	55	63.1	47.5	35	46.3	50.8	45.8	47.5	63.1	49.3	66.9	46.4	53	40.5	34.5	54.7	40.3	57.1	48.7	54.2	41.7	37.8	45.3	63.7	73.8	42.8	45.2	45.2	51.1	84.4	48	72	61.1	79.9	48	40	40	55.6	39.8	72
ENSG00000166478	ZNF143	15.2	14.9	18.8	12.2	15.3	14.3	16.9	16.9	13.8	13.1	14.4	20.8	19.1	15.1	7.9	13.7	11.2	17.5	18.1	13.5	19.8	15.1	21.9	14.3	21.9	14.4	12.6	19.8	14.4	12.5	16.2	17.8	15.7	17.1	13	14	15.4	18.6	14.3	13.2	18.1	8.1	20.9	17.7	15.7	16.5	17	9.3
ENSG00000198218	QRICH1	18.6	17.9	35.6	16.4	23.4	22.5	22.2	21.1	27.7	35.4	32.3	19.5	23.7	29.9	13.6	27.5	28.6	14.9	32.6	29.5	30.8	25.6	19.6	29.3	24.8	16.1	21.1	25.5	33.8	25.5	22.5	35.4	22.7	21.6	27.4	27.6	19.8	27.4	24	13.8	37.1	17.5	29.1	19.6	22.5	18.6	18.6	24.7
ENSG00000139330	KERA	ND	ND	ND	ND	ND	ND	ND	ND	ND	ND	0.4	ND	ND	ND	ND	ND	ND	ND	ND	ND	ND	ND	ND	ND	ND	ND	0.6	ND	ND	0.7	ND	ND	ND	0.5	ND	ND	ND	ND	ND	ND	ND	ND	ND	ND	ND	ND	ND	ND
ENSG00000134644	PUM1	16.4	22.1	36	22.8	28.4	24.6	24.7	19.8	24.2	20.6	23.5	23.2	28.6	19.5	20.9	26.7	12.9	24.3	29.5	21.8	26.7	16.1	25.7	21	25.9	27.5	19.9	25.6	20.2	26.2	27.7	27.3	29	27.3	28.1	18.6	28.9	18.4	23.5	13.8	25	18.5	36.8	20.6	15.5	26	24.6	20.7
ENSG00000175718	RBMXL3	ND	ND	ND	ND	ND	ND	ND	ND	ND	ND	ND	ND	ND	ND	ND	ND	0.2	ND	ND	ND	ND	ND	ND	ND	ND	ND	ND	ND	ND	ND	ND	ND	ND	ND	ND	ND	0.3	ND	ND	ND	ND	ND	0.3	ND	ND	0.4	ND	ND
ENSG00000167104	BPIFB6	ND	ND	ND	ND	ND	ND	ND	ND	ND	ND	ND	ND	ND	0.5	ND	ND	ND	ND	ND	ND	ND	ND	ND	ND	ND	ND	ND	ND	0.7	ND	ND	ND	ND	ND	ND	ND	ND	ND	ND	ND	ND	ND	ND	ND	ND	ND	ND	ND
ENSG00000183035	CYLC1	ND	ND	ND	ND	ND	ND	ND	ND	ND	ND	ND	ND	ND	ND	ND	ND	ND	ND	ND	ND	ND	ND	ND	ND	ND	ND	ND	ND	ND	ND	ND	ND	ND	ND	ND	ND	ND	0.5	ND	ND	ND	0.7	ND	ND	ND	ND	ND	ND
ENSG00000212938	KRTAP6-3	ND	ND	ND	ND	ND	ND	ND	ND	ND	ND	ND	ND	ND	ND	ND	ND	ND	ND	ND	ND	ND	ND	ND	ND	ND	ND	ND	ND	ND	ND	ND	ND	ND	ND	ND	ND	1.4	ND	ND	ND	ND	ND	ND	ND	ND	ND	ND	ND
ENSG00000284283	AC106774.7	ND	ND	ND	ND	ND	ND	ND	ND	ND	ND	ND	ND	ND	0.3	ND	ND	ND	ND	ND	ND	ND	ND	ND	ND	ND	ND	ND	ND	ND	ND	ND	ND	ND	ND	ND	ND	ND	ND	ND	ND	ND	0.2	0.3	ND	ND	ND	ND	ND
ENSG00000152102	FAM168B	34.8	22.6	39.7	28	34.4	27.1	39.8	34.9	23.3	20.6	17.8	37.9	17	37.6	32.3	32.5	13.4	27.3	35.3	36	27.6	33.7	36	32.6	21.9	26.4	35.3	36	27.7	28.3	34.1	43.6	34.8	25.5	28.5	30.6	35.4	12.4	29.3	22.4	34.1	23.2	27.3	23.4	32.9	39.2	36.9	31.6
ENSG00000283434	CSNKA2IP	ND	ND	0.3	ND	ND	ND	ND	ND	ND	ND	ND	ND	ND	0.4	ND	ND	ND	ND	ND	ND	ND	0.4	ND	ND	ND	ND	ND	ND	ND	ND	ND	ND	ND	ND	ND	0.3	ND	0.3	ND	ND	ND	0.2	ND	ND	ND	ND	ND	ND
ENSG00000155636	RBM45	8.8	9.5	15.2	6.2	13.7	15.4	9.1	11.8	13.7	12.2	13.6	10	7.4	14.9	8.2	14	12	8	12.5	16	15.6	11.7	10.6	11.6	6.9	14.5	13.9	13.9	11.1	12.2	13.6	12.9	10.8	11.9	13.2	7.8	10.5	12.4	16.2	14.1	14	9.4	10.8	12.9	12	10.9	10.9	14.8
ENSG00000111596	CNOT2	19.8	18.9	32.1	20.2	17.7	20	26.7	22	26.6	24.5	21	24.2	19.3	42.6	20.3	25.1	15.7	19.6	22.3	21.6	27.5	20.4	20.2	28	17.4	22.7	18.9	36.1	25	21.8	24.3	23	28	36.8	25.9	26.4	25.5	24.7	21.3	21.4	41.2	25.8	27.3	20.3	20.2	32	26.5	25.8
ENSG00000113141	IK	32.6	35.4	31.7	46.1	35.4	31.1	38.1	38.8	41.2	43.2	43.6	49.6	37.4	38.1	50	40.2	47.8	33.8	47.2	53	50.3	55.9	37.4	37.8	59.7	31.5	37.7	60	39.1	34	34.8	43.1	38.7	31.1	36.5	31.6	38.6	35.8	38.3	28.8	52.3	59	21.1	26.6	37.8	39.6	47.7	38
ENSG00000119760	SUPT7L	18.1	15.8	23.2	17.9	21.3	17.5	27.8	17.7	17.2	16.1	17.4	20.3	20.5	15.9	18.8	18.7	22.7	19.9	20.8	19.7	15.8	18.2	20.1	21.6	22.4	23	27.9	17.4	21.3	24.4	24.8	23.8	25.1	29.9	20.8	19.6	24.4	19.2	20.8	12.4	15	28.7	15.4	18.2	14	14.5	24.8	20.2
ENSG00000186788	SPATA31D3	ND	ND	ND	ND	ND	ND	ND	ND	ND	ND	ND	ND	ND	ND	ND	ND	ND	ND	ND	ND	ND	ND	ND	ND	ND	ND	ND	ND	ND	ND	ND	ND	ND	ND	ND	ND	ND	ND	ND	ND	ND	ND	0.3	ND	ND	ND	ND	ND
ENSG00000225396	FAM236D	ND	ND	ND	ND	ND	ND	ND	ND	ND	ND	ND	ND	ND	ND	ND	ND	ND	1.3	ND	ND	ND	ND	ND	ND	ND	ND	ND	ND	ND	ND	ND	ND	ND	ND	ND	ND	ND	ND	ND	ND	ND	ND	ND	ND	ND	ND	ND	ND
ENSG00000142655	PEX14	15.6	14.8	12.6	13.8	9.3	8.8	8.2	18.1	15.3	20.2	19.3	15.6	29.1	11.4	18.1	13.8	12	18.7	13.1	17.4	9.7	16	21.4	14	16.1	21.3	14	15.8	20.2	10.6	14.1	15.3	14.1	12.1	12.9	15.1	21.9	11.8	9.1	12.9	15.1	20.8	12.9	12.3	17.4	16.4	10.5	16.3
ENSG00000107164	FUBP3	20.8	19.2	28.1	23.1	20.3	23.1	35.6	29.9	26.8	24.2	18.8	27.7	19.3	20.2	15.8	28.3	21.4	36.4	23.6	25.4	28.8	22.3	20.2	22.4	30.6	20.3	27.8	33.6	25.3	22.3	20.5	25.4	24	20.3	19.7	16.9	35.5	12.6	25	28	25.9	17.1	36.1	32.9	24.6	23.2	35	27.1
ENSG00000113282	CLINT1	22.7	33	23.5	21.8	32.8	27.7	33.8	32.2	33.4	31.9	45	46	36.1	43	36.9	30.6	41.3	34.5	31.9	37.2	45.5	20.3	25.7	28.6	29.7	22.9	33.5	39.1	38.9	20.5	28	35.7	40.3	19.9	29.7	25.3	24.5	24	25.5	20.1	30.7	21.8	24.6	22.4	34.2	27.6	35.3	36.3
ENSG00000166884	OR4D6	ND	ND	ND	ND	ND	ND	ND	ND	ND	ND	ND	ND	ND	ND	ND	ND	ND	0.7	ND	ND	ND	ND	ND	ND	1	ND	ND	ND	ND	ND	ND	ND	ND	ND	ND	ND	ND	ND	ND	ND	ND	ND	ND	ND	ND	ND	ND	ND
ENSG00000116580	GON4L	11.4	9.5	18.4	11.3	11.6	14.6	11.6	10.4	12.9	13.5	13.2	11.3	10.5	13.2	11.4	13.6	6.8	13.3	13.6	12.1	15.7	12.3	9.6	13.2	11.7	6.3	11	15.5	12.3	12.9	10.7	14.9	14.2	13.9	15.9	14.7	16.8	5.1	11.3	11.7	13.4	9.4	20.3	14.4	10.9	12.4	11.7	14.7
ENSG00000163161	ERCC3	22.2	15.3	19	20.1	21.1	14.5	23.5	20.5	26.6	33.2	32.2	23.4	16.3	16.9	17	18.7	21.5	20	28.9	21.6	28.9	26.4	25.9	21.2	18.7	24.6	15.7	18.4	23.1	15	20.3	38.3	16.4	21.2	21.3	22.2	20.6	11.1	20.9	22	26.2	19.8	27.6	14.5	23.9	21.6	21.8	14
ENSG00000172977	KAT5	19.1	23.4	21.3	16.2	16.9	17.9	22.4	13.9	22.7	23.3	20.3	17	22.9	17.6	19.9	24.3	25.7	16.2	26.5	23.3	14.1	22.9	17	25.8	19.3	20.1	24.3	28.1	31	19	26.1	15.3	31.5	18	14.6	20.7	26.6	27.6	22	34.9	23.8	32.9	18.6	13.7	15.1	19.6	14.1	32.2
ENSG00000129084	PSMA1	67.4	47.7	40	47.9	39.9	40.2	33.4	39.9	52.5	60.9	50.1	41.3	85.2	59	44.2	42.1	55.8	50.9	45.6	49.5	57.7	57.3	67.7	36.8	31.7	48.7	52.4	61	48.1	38.9	29.5	33	69.2	44.5	59.5	47.6	69	49.8	54.1	44.7	55.5	45.9	33.4	57.6	71.2	37.6	59.3	36.7
ENSG00000104679	R3HCC1	21.2	26.7	21.5	20.8	9.2	12.5	14.6	14	13.6	24.1	17.6	18.5	10	21.5	15	17.3	16.5	16	22.6	26.2	16.3	13.7	22.2	20	18.4	15.5	21.8	13.6	15	14.8	20.8	20.6	9.7	17.8	18.4	24.4	23.1	18.2	14.1	17.4	30.7	22.8	17.1	23	19.5	21	26.2	12.8
ENSG00000136758	YME1L1	40.9	30.8	36.8	18.2	36.2	38.9	30.1	40.5	23.7	41.5	47.7	41.5	50.4	43.6	26.9	44.6	29.8	39.6	44.2	35.7	45.9	39.6	26.5	41.5	27.4	29.1	39.7	28.3	34.1	31.9	42.3	36.2	36.7	36.7	43.4	39.9	48.1	44.5	45.8	27.7	52.3	16.4	29.2	34.2	14.4	45.3	59.1	40.4
ENSG00000168802	CHTF8	34.2	31.7	42.7	27.3	35	34	33.4	30.7	29.5	49.2	41	34.9	48.9	35.7	40	28.3	27.9	41.7	45.4	52.7	41.6	24.4	24.3	36.6	23.2	20.4	29.3	36	37.4	29.5	36.2	38.6	28.2	34.9	50	28.3	40.3	15	41.3	30	41.4	35.4	41.1	45.5	24.8	59.1	22.6	46.9
ENSG00000112031	MTRF1L	6.6	7.7	13.2	17.9	14.7	7.9	12.7	11.9	12	11.5	16.8	13.3	5.4	11.8	9.1	12.6	19.6	10.1	18.6	10.9	16.7	13.3	11.1	11.8	11	17.6	12.7	11.9	12.8	12.1	12.5	14.3	16.3	11.3	16.4	13.1	18.7	7.9	13.8	10.8	9	9.9	7.9	14.6	10.8	8.5	9.6	9.5
ENSG00000036257	CUL3	22.3	22.8	33.4	27.4	28	24.6	31.5	27.6	27.9	27.7	26.1	26.8	22.6	24.5	17.1	28.1	26.9	20	37.4	31.6	43.2	24.2	20.4	35.1	23.8	36.7	34.2	34.3	26.5	24.4	26.3	25.8	28.4	27.7	27.9	23.1	32.3	25.3	36.5	38	31.7	33.2	34.2	37	14.3	27.9	41.8	18.2
ENSG00000182591	KRTAP11-1	ND	ND	ND	ND	ND	ND	ND	ND	ND	0.9	ND	ND	ND	ND	ND	ND	ND	ND	ND	ND	ND	ND	ND	ND	ND	ND	ND	ND	ND	ND	ND	ND	ND	ND	ND	ND	ND	ND	ND	ND	ND	ND	1.3	ND	ND	ND	ND	ND
ENSG00000284635	AC093762.1	ND	ND	ND	ND	ND	ND	0.9	ND	ND	ND	ND	ND	ND	ND	ND	ND	ND	ND	ND	ND	ND	ND	ND	ND	ND	ND	ND	ND	ND	ND	1.3	ND	ND	ND	ND	ND	ND	ND	ND	ND	ND	ND	ND	ND	ND	ND	ND	ND
ENSG00000133193	FAM104A	23	19	9.5	17.7	14.7	13.8	31.4	18.9	19.9	20.9	21.6	15.9	14.9	13.5	15.6	18.1	20.3	14.7	12.3	13.8	22.7	15.8	16.5	19.6	16.3	24	19.5	17.1	33.8	14.6	18.3	18.5	13.6	13.7	24.4	16.4	15.2	22.6	25	15.7	30.4	11.8	13.2	17	24.3	16.7	26.7	13
ENSG00000055070	SZRD1	37.4	28.8	39.9	27.6	34.1	39.4	13.2	38.4	50	45.7	35.6	28.8	33.4	32.9	43.1	51.2	25.1	20.7	35.7	42.3	33.9	56.6	30.9	37.7	31	22.6	30.8	36.6	37.2	39.7	35.5	49.8	33.4	32.3	39.5	28.6	33.8	31	41.7	36.4	35.7	28	27.8	27.8	33	36.7	42.1	38.7
ENSG00000160994	CCDC105	ND	ND	ND	0.6	ND	ND	ND	ND	ND	ND	ND	ND	0.4	ND	ND	ND	ND	ND	ND	ND	ND	ND	ND	ND	ND	ND	ND	ND	ND	ND	ND	ND	ND	ND	ND	ND	ND	ND	ND	ND	ND	ND	0.4	ND	ND	ND	ND	ND
ENSG00000135974	C2orf49	13.6	9.8	12.4	12.5	13.9	17.2	22.1	13.8	14.4	12.2	16.8	21.3	13.7	16.2	17.3	11.8	33	13.2	16.9	11.7	15.9	21	12.9	17.5	8.4	16.4	17.2	14.5	14.5	12.4	20.5	17.2	15.7	17.5	10.9	12.8	24.3	13.4	17.1	10.7	17.6	16.8	16.2	9.2	11.8	11.8	18.2	18.5
ENSG00000164609	SLU7	12.4	15.8	13.5	19.2	17.9	19	17.5	17.6	25.7	19.5	23.6	20.9	15.2	20.3	18	18.8	19.3	13.9	11.9	19.5	24.6	32.7	17.4	15	21.6	13.4	18	25.4	18.6	20.4	18.3	17.8	20.4	19.8	13.3	18.4	13.6	19	17.4	11	12.4	16.2	9.9	12.7	14.2	10.6	28.2	20
ENSG00000163166	IWS1	21.9	15	30.3	19.7	23.3	19.4	31.7	32.1	22	29.9	25.2	35	16.9	20.7	17	25.6	22.8	18.1	29	25.1	35.7	21.4	19.7	29	21.7	38.8	27.4	32.6	24.1	19	19.3	31.6	28.6	15.9	25.4	26.1	30.5	16.4	28.3	20.4	32.2	26.7	40.5	18.3	20.2	29.2	23.8	19
ENSG00000149532	CPSF7	26.5	26.7	37.4	29.6	20.3	18	26.3	22.1	21.2	29.4	22.6	31.1	22.9	39.9	23.8	23.6	25	32.9	35.8	25.3	36	26.4	18.3	33.6	34.4	24.9	20.5	40.6	29.9	19	20.7	31.2	45.7	17.9	19.8	26	40.3	25.6	21.2	32.2	40.2	33.1	36.7	18.5	21.1	37.9	29.5	32.9
ENSG00000100324	TAB1	12	12.5	12.7	14.5	13.5	11.5	11.3	10.1	12.6	15.5	14.7	11.5	8.7	18.2	8	9.8	8.6	14.7	12.9	14.8	6.2	14.1	20.6	8	15.3	11.3	11.8	15	15.4	11.5	13.2	11.7	12.8	11.8	11.3	11.1	14.5	12.5	7.7	7.8	11.5	12.5	8.9	19	12.8	20.8	18.2	18.1
ENSG00000054116	TRAPPC3	32.7	23.8	16.1	24.9	42	33.9	31.6	30.2	38.7	36.2	35.2	19.6	31.7	14	28.7	33.1	28.7	24.4	24.6	40.4	41.3	27.3	37.8	26.1	27.7	28.4	49.2	27.3	27.8	28.9	35.5	33.7	33.2	37.6	45.1	36.9	31.5	23.7	43.4	25.3	32.1	25.6	21.4	27.5	35.2	22.6	22.8	31.3
ENSG00000167986	DDB1	39.3	42.5	41.2	36.1	39.3	37.1	62	37	47.9	45	34.1	45.9	33.3	59.6	33	50.6	26.9	36.8	60.5	44.1	48.6	30.1	32.8	34.2	40.7	47.4	27.6	48.8	29.7	43.7	30.3	44.4	38.4	31.4	48.3	25.5	68.7	32.6	39.5	47.8	60.2	23	54.7	24.8	36.7	49.7	52.3	62.3
ENSG00000116898	MRPS15	40.5	22.6	24.7	30.1	24.6	35.7	61.5	22.7	32.6	56.3	51.8	39.9	43.8	37.6	37.1	29.8	33.9	35.8	36	57.3	50.8	24.4	45.7	38.4	29.3	43.6	46.1	47.5	27.2	32.9	51.2	50.1	40.6	21.8	45.9	28.3	41.5	29.7	34.7	27.9	45.7	50.9	44.4	34.8	39.9	35.4	43.5	55
ENSG00000161654	LSM12	20.4	22.9	16.1	25.3	21.4	23.3	29.1	23.4	23	29.7	30.1	26.3	22.6	34.3	17	26.3	23.6	16.9	33.9	30.2	45.2	25.4	35.4	23.8	17.7	31.7	19.7	41.1	25.5	20.7	24.4	27.9	40.6	19.6	25.7	22.4	34.4	25.5	20.2	20.2	39	22.5	23.7	20.4	32.4	24.9	31.8	33.1
ENSG00000176095	IP6K1	12.3	15	17.6	20.6	18.4	14.2	14.2	16.5	17.4	27.1	23.8	19.5	12.9	10.8	10.7	18.2	18.4	9.2	24.8	14.9	15.4	21.7	19.8	24.4	23	13.1	20.4	14.9	17.1	16.5	18.6	29.2	17.7	15.3	22.6	12.6	16	12.7	13.3	11	18.1	15.6	18.9	9.8	25	11.5	12.5	21.6
ENSG00000243667	WDR92	14.4	10.3	11.6	11.9	13.3	13.9	10.4	13.2	9.1	11.3	11.8	8	12.3	17.9	4.7	9	15.9	14.7	12	8.1	14.5	11.8	14.5	17.2	12.7	8	6.7	19.1	5.2	8.7	10.5	9.4	8.2	12.2	11	14.1	13	10.8	12.6	9.1	12.5	16.7	12.2	13.4	12.3	14.9	16	13.9
ENSG00000135392	DNAJC14	14.3	17.9	20.2	19	19.5	18.6	21.6	16.8	22.3	21	15.2	14.8	26.2	17.9	32.1	17.7	14.8	18.1	15.7	19.3	18.4	32.2	12.3	26.9	19.9	14.1	18.5	14.9	23.6	15.5	15.7	21	18.8	33.4	22.3	25.5	20.6	23.2	23.5	21.8	27.7	14.8	14.6	15.5	15.1	21.8	17.6	16.3
ENSG00000163125	RPRD2	15.8	12.1	16.1	16.2	16.7	14.2	15.2	11.5	13.7	12.7	12.5	10.4	19.5	25.1	13.2	14	7.1	17.6	22.5	17.1	13.9	11.5	9.5	14.4	14.3	12.5	12	21.5	17.8	15	13	17.7	23.4	14.1	15.6	15.4	14	27.4	12.8	22.8	18.9	7	20.1	20	13.7	17.4	11.9	25.3
ENSG00000175324	LSM1	21.7	25.6	15	18.4	27.7	23.2	13.9	26.7	27.2	24.7	26.5	17.4	15	10.8	23.9	31.6	25.5	11.6	20.3	22.1	26.1	16.4	25.5	34	18.3	21.5	24.6	11.5	21.7	24.2	20.3	21.4	17	19	21	22.5	26.9	25.8	30.5	23.2	35.8	22.5	23.6	31.3	26	17.5	16.5	12.7
ENSG00000119396	RAB14	21.6	22.1	28.1	23.5	32.8	35.9	22.2	30.9	24.8	23.9	19.1	17.4	23.6	20.8	18.1	29.5	20.8	41.4	20	23	27.1	17.9	13.2	22.5	30.7	17.7	22.7	24	27	22.8	41.6	24.5	27	26.5	33.8	19.5	17	19.1	35.7	20.5	23.2	19.3	16.7	42.6	25	18.5	30.5	24.3
ENSG00000198231	DDX42	30.9	32.6	29.3	30.1	29.8	24.1	31.7	30.5	27.5	28	27.5	30.6	20.5	43.4	12	34.1	23.2	24.9	33.1	27.1	37.1	12.7	21.7	32.6	31.6	37.1	29.4	37.7	22.4	30.7	25.9	25.3	30.8	23.8	27.7	22.5	36.2	18.4	28.3	25.3	36	21.1	28	24.9	17.5	31.5	50.5	22.2
ENSG00000146007	ZMAT2	22.3	37.6	24.5	41.7	40.2	27	33	23.4	25.6	32.5	35.6	57.6	37.4	25.2	37.9	40	36.5	21.5	34.6	46.7	41.4	27.5	30.8	20.4	45.5	40	25.5	47.5	27.1	31	36	33.5	39.2	32.5	27.4	40.6	22.7	28.1	29.9	34.3	38.4	33.4	18.2	15.8	24.2	26.9	28.9	27.4
ENSG00000126756	UXT	45.8	50.9	21.7	28.8	49.7	60	38.2	29.8	43.6	51.1	48.5	43.7	43.8	52.6	21.7	42.4	47.3	37.3	30.8	40.7	36.4	34.3	61.1	26.5	58	43.1	57.9	58.3	52.1	42.1	52.2	43	46.3	35.6	41.1	45.4	28.9	50.9	43.2	50.5	39.8	81.3	31.1	42	58.1	35.5	44	72.3
ENSG00000103343	ZNF174	6.3	10.5	12.1	13.6	14.7	10.6	8.3	6	14.8	13	11.9	8.3	11.1	22	9.5	10.5	11.8	9.2	11.2	10	12.3	13.9	11.5	11.3	9.9	10	10.6	12.9	13.7	12.7	11.8	11	11	12.6	11	15.4	17.9	9.9	13.3	10.6	12.8	10.8	13.2	9.4	13	18.4	13.6	17.3
ENSG00000111237	VPS29	31.7	31.3	29.8	21.2	33.5	33.3	23.6	30.3	31.7	30.6	27.7	31.3	27.9	29.6	31.9	29.9	28.8	30.4	39.3	28	32.1	35	31.5	36.1	39.5	25.7	29.2	43	31.7	21.9	24	25.9	28.7	37.6	53.4	37.2	34.4	27.7	54.8	16	33.6	61.2	17	28.4	40.3	22.5	30.5	41.4
ENSG00000165525	NEMF	18.8	21.1	20.2	13.4	22.9	18.5	18.1	23.8	15.8	15.7	15.5	10.8	20.3	5.2	18.3	19.6	12.3	27	19	14.9	25.4	21	10.9	20.9	20.1	16.3	13.4	27.3	19.2	16.4	11	16.6	15.5	21.3	22.4	12.1	25.8	19.8	21.5	17.3	16.2	9	12.1	15.1	21.3	16.8	20	11.9
ENSG00000278311	GGNBP2	15	17.1	15.2	12.8	17.8	21.2	12.4	20.2	15.1	15	14.5	16.2	11.1	20.9	13.6	15.5	15.3	16.8	12.1	18.1	19.6	13	14.3	14.1	19.6	14.2	19.1	20.5	16.7	20.8	22.5	15	20.5	18.6	12.3	15.8	17.3	21	20.1	9.3	20.8	16.5	4.9	9.7	8.7	14.7	20.6	13.8
ENSG00000131931	THAP1	9.1	8.3	7.8	7.5	11.9	13.6	9.4	12.8	9.8	11.8	10.9	7.1	12	11.3	10.5	9.4	17.5	9.6	12.7	10.8	15.1	10.9	9.4	11	7.7	8.3	14.7	9.1	11.7	10.6	16.3	13	16.9	11.5	15	15.4	12.2	13.5	13.7	5.7	21.8	10.6	15.4	15	6.7	9.9	14	9
ENSG00000163877	SNIP1	6.2	3.5	7	6.9	8.4	8	4.8	8	9.1	7.7	6.7	3.4	5.7	8.6	6.3	8.5	5	6.6	6.5	7.3	6.4	7.7	9.4	13.2	6.2	6.9	9.6	12.2	7.5	7.7	8.6	7.6	9.7	8.3	7.4	6.7	9.3	8	5.4	4.7	7.2	9.5	11.3	5.2	8.1	7.6	11.8	7.2
ENSG00000047315	POLR2B	25.3	21.1	38.2	32.3	31.6	28.5	20.5	33.7	34.3	33.8	31.7	26.9	25.5	39.5	32	31.2	24.3	18	45.9	25.6	48.4	18.7	20.6	29.7	23.6	23.4	36.6	51	34.3	30.7	25.8	38.6	23.5	28.1	40.2	31.8	44	33.7	38.9	18.5	48	19.7	31.4	32.8	24.8	35.1	25.2	21.7
ENSG00000084652	TXLNA	19.5	16.8	17.5	19.7	22.8	30	14.2	28.1	22.4	27.2	26.1	18.7	21.3	22.4	11.5	27.2	8.9	22.2	23.9	18.4	24.8	25.6	18.5	35.5	24.4	24.4	24.2	25.7	28.2	30	24.8	28.7	13.6	20.1	21.4	27.3	14.4	23.2	22.2	10.9	18.8	16.6	25.5	14	15.5	22.2	26.6	19.7
ENSG00000187713	TMEM203	17	18.2	17.2	28.4	25.7	20.1	20.7	22.4	21.8	26.2	19.7	14.9	15.5	17.8	21.8	19.4	25.2	33.7	21.2	22.3	15.3	32.1	20.4	12.3	21.6	16.9	21.5	28.3	12.7	19.1	35.7	17	22.7	17.5	16.7	23.5	28.6	20.9	20.2	29.6	22.4	24.6	28.6	33	29.6	24.5	24.1	35.4
ENSG00000197658	SLC22A24	ND	ND	ND	ND	ND	ND	ND	ND	ND	ND	ND	ND	ND	ND	ND	ND	ND	ND	ND	ND	ND	ND	ND	ND	0.7	ND	ND	ND	0.4	ND	ND	ND	ND	ND	ND	ND	ND	ND	ND	ND	ND	ND	ND	ND	ND	ND	ND	ND
ENSG00000223614	ZNF735	ND	ND	ND	ND	ND	ND	ND	ND	ND	ND	ND	ND	ND	0.4	ND	ND	ND	ND	ND	ND	ND	ND	ND	ND	ND	ND	ND	ND	ND	ND	ND	ND	ND	ND	ND	ND	ND	ND	ND	ND	ND	ND	ND	ND	ND	ND	ND	ND
ENSG00000205758	CRYZL1	20.9	9.3	26.6	19.6	14.4	20.9	13.5	15	21.6	19.2	17.3	13.6	16.7	14.8	13.6	18.3	14.9	11.7	14	15.4	17.6	13.7	14.7	27.2	19.9	12.3	22.7	17.1	17.4	19.6	13.6	20.3	15.9	25.4	24.1	24.4	20.1	15.4	17.9	10.7	16.5	17.7	18.6	21.7	12.6	15.9	21.3	20.4
ENSG00000179295	PTPN11	35.4	33.8	24.7	23.4	36	35.2	29.2	43.1	47	34	25.6	33.7	13.7	37.5	22.5	39.8	21.5	21.2	31.7	38.2	56.5	28.4	26.1	54.5	31.5	18.4	35.9	43.7	34.8	28.4	38.5	36.5	51.9	32.8	28	29	41.4	13.2	32.8	25.6	30.7	21.3	29.9	34.7	22.2	31.6	36.4	21.5
ENSG00000137815	RTF1	15.3	10.1	33.4	27.1	19	22.6	15.8	20.6	23.2	28.3	23.7	19.7	9.8	14.6	16.7	21.5	12.6	27.4	19.3	17.1	24.3	22.2	18	30.7	22.9	14.7	13.3	27.3	18	16.2	17.4	15.1	15.3	21.1	22.7	26.8	23.3	17	23.1	11.7	26.1	16.9	18	19.2	13.9	28.4	26.1	13.9
ENSG00000128463	EMC4	31.9	67.2	28.3	36.6	36.9	33.6	26	36.7	42.2	45.4	39.5	43.7	28.5	12.7	48.6	42.4	39.9	61.6	28.7	36	32.6	38.7	27.8	24	62	40.1	44.7	36.3	24.1	33.7	34.4	33	37.2	32.4	37.5	38.9	29.9	50.6	39.5	36.4	28.8	38.9	31.7	43.2	44.1	26.7	25.8	35.9
ENSG00000160679	CHTOP	26.4	23.4	39.8	24.1	17.3	12.7	31.6	18.7	17.4	26.8	23.2	26	26.9	30	28.5	17.5	17.6	24.5	38.2	27.4	17.8	35	35.2	23.6	35.7	21.5	21.6	36.1	29.7	14.8	31.8	25.8	36.9	22.4	21.4	33	28.9	23.2	20	33.6	38.7	36.6	46.2	38.7	29.3	24.1	24.3	33.1
ENSG00000163982	OTOP1	ND	ND	ND	ND	ND	ND	ND	ND	ND	ND	ND	ND	ND	ND	ND	ND	ND	ND	ND	ND	ND	ND	0.7	ND	ND	ND	ND	ND	ND	ND	ND	ND	ND	ND	ND	ND	ND	ND	ND	ND	ND	ND	0.5	0.4	ND	ND	ND	ND
ENSG00000106682	EIF4H	87.4	58.3	44.5	53.9	39.7	42.3	50.6	62.6	47.6	51.9	51.1	71.4	67.5	75.2	17.1	57.8	75.1	46.5	49	83.2	49.1	50.5	57.4	41.9	54.8	57.3	45.5	70.6	42.3	49.5	52.9	57.6	82	61	56.8	45	73.6	32.7	53.1	74.7	55.7	83.8	59.4	72.7	57.8	65.4	59.7	67.9
ENSG00000091164	TXNL1	24.8	24.6	33.3	34.3	29	42.5	23.7	29.7	30.6	38.4	32.6	21.8	24.6	27.1	26.5	32.3	27.8	31	31.5	26.9	39.8	27.6	14.4	37.1	20.6	40.8	34	54	24.2	32.2	27.9	36.1	33.2	40.6	30.8	20.8	27.1	45.5	38.8	23.9	31.2	35.3	24.1	17.3	26.5	25.5	22.5	47
ENSG00000151379	MSGN1	ND	ND	ND	ND	ND	ND	ND	ND	ND	ND	ND	ND	ND	ND	ND	ND	ND	ND	ND	ND	ND	ND	ND	ND	ND	ND	ND	ND	ND	ND	1.3	ND	ND	ND	ND	ND	ND	ND	ND	ND	ND	ND	0.9	ND	ND	1.1	1.2	ND
ENSG00000087152	ATXN7L3	16.9	28.7	31.8	20.6	22.2	22.1	17.3	20.9	23.3	26.7	25.3	21.9	19.3	29.8	16.8	23.4	24.7	18.7	24.7	19.6	22.5	34.7	24.6	20.2	23.7	24.3	21.9	31.5	41.1	24.9	30	22.4	23.7	28.4	25.8	23.1	27	18.7	17.5	12.8	37.7	24	23.8	15.3	22.6	26.1	30.7	22.3
ENSG00000168288	MMADHC	28.7	21.5	27.5	67.9	33.2	55.6	42.2	47.2	62.5	49.7	42.9	40.9	32.3	46.4	26.7	50.3	29.5	37.3	38.4	48.1	63	31.2	31.1	37.1	29	44.8	54.1	55.3	35.5	44.5	49.5	64.3	66.8	46.5	55.8	31.1	49.2	49.4	58.5	31.1	24.2	35.1	39.4	39.3	43.7	30	31.6	39.5
ENSG00000055130	CUL1	30.8	24	23.6	36.5	18.6	20.9	30	25.5	30.2	25.8	24.7	25.5	21.6	42.4	20.5	25.2	41.8	20.9	33.7	23.8	30.5	27.7	28.6	25	17	24.8	21.8	28.4	23.8	17.1	23.4	18.9	19.2	23.4	28.1	21.4	38.6	32.7	28.1	29.5	24.6	32.5	44.2	26.3	23	29.9	20.8	40.8
ENSG00000157954	WIPI2	27.2	17.4	17.1	29.1	26.3	27.6	26.3	24.3	28	26	27.5	16.9	25.4	19.5	18.7	30.4	32.4	20	17.2	19.8	20.3	10	26.7	13.3	17.6	18.6	26	20.8	14.6	29	23.9	29.5	16.4	26	36.1	26.8	37.6	17.7	23.5	28.3	15.8	36.1	35.5	14.6	25.6	26.1	24.4	32
ENSG00000105058	FAM32A	29.3	22.6	35.5	22.9	42	32.4	33.7	28.6	32.5	35.4	39	31	35.6	19.5	50	36.8	25.5	22.7	36.3	31.2	31.3	25.7	39.9	36.2	20.4	27.4	34	45.5	42.6	37.3	32.9	28.3	26.1	31.5	38.1	40.6	28.3	28.9	34.9	39.1	35.1	47.6	51	48.9	55.9	37.1	24.6	32.2
ENSG00000111737	RAB35	24.2	26.8	15.7	16.2	16	16.7	21.5	21.9	15.6	21.5	14	29.4	12.1	18.6	28.9	27.5	16.5	21.4	21.2	22.9	13.9	30.9	23.6	34.3	16.1	19.6	16.3	24.2	32.4	18.2	18	28.9	20.1	19.9	23.1	10.9	28.1	12.1	15.2	24.2	25	30.4	18.1	14	26.4	19.4	13.7	23.6
ENSG00000176695	OR4F17	ND	ND	ND	ND	ND	ND	ND	ND	ND	ND	ND	ND	ND	ND	ND	ND	ND	ND	ND	ND	ND	ND	ND	ND	ND	ND	ND	ND	0.4	ND	ND	ND	ND	ND	ND	ND	0.5	ND	ND	ND	ND	ND	ND	ND	ND	ND	ND	ND
ENSG00000178028	DMAP1	12.4	13.2	18.7	9.8	9.7	9.2	21.6	11	14.8	26.7	23.1	21.6	15.6	18.7	15	17.7	10.5	10.2	16.6	14.2	14.2	14.9	26.9	17.1	23.6	21.3	17.6	16.8	13.1	14.4	15.8	22	12.7	17.2	17.2	17.9	11.9	17.2	15.5	14.4	23.4	21.1	26.6	6.4	16.9	23.8	18.9	20.3
ENSG00000132286	TIMM10B	12.7	7.2	15.8	15	19.3	19.8	11	12.8	17.9	16.3	18.8	13.1	26.4	13	9.2	14.7	20.3	17.3	14.5	19.6	15.8	13	14.5	16.8	14.8	14.6	21.7	23.2	19.3	19.3	22.1	10.4	16.4	10.5	12	17.7	30	24.7	15.5	10.3	22.3	12.4	24.2	20.1	13	17	10.5	12.6
ENSG00000114650	SCAP	10.6	15.1	16.4	25.3	29.8	15.8	29.2	10.5	15.5	17.6	16.7	20.1	17.6	17.8	15.3	17.8	18	11.6	23	22.1	18.3	12.2	16.6	30.7	21.2	21.7	29	18.3	18.4	19.7	23.8	22.3	24.6	14.2	15	17.8	20.8	12.4	14.1	15.1	20	27.1	17.1	22.2	22.6	11.8	15	21.3
ENSG00000171942	OR10H2	ND	ND	ND	ND	ND	ND	ND	ND	ND	0.8	ND	ND	ND	ND	ND	ND	ND	0.7	ND	ND	ND	ND	ND	ND	ND	ND	ND	ND	0.6	ND	ND	ND	ND	ND	ND	ND	ND	ND	ND	ND	ND	ND	ND	0.4	ND	ND	ND	ND
ENSG00000183155	RABIF	12.4	13.5	9.6	11	15.2	11.7	10.6	13.9	7.7	14.4	13.5	9.3	10.9	10.3	6.9	11	9.9	11.8	7.6	8.8	10.9	12.2	14.1	8.5	11.1	9.7	12.3	11.6	14.8	9.7	12.7	18.1	4.7	7.2	18.9	13.4	13.4	11.4	14	20.8	12.9	12.6	7.8	9.8	16.7	9.3	13	14.1
ENSG00000167881	SRP68	38.5	34.1	21.1	22	30.1	24.3	38.2	28.2	20.7	33.8	26.5	28.7	21.5	30.5	14.5	28.6	28.7	26.2	39.7	29.9	50.5	12.7	44.1	28.3	27.6	42.2	35.6	33.3	22.1	21.4	33.5	29.6	26	25.4	39.2	19.3	40.4	28.8	28.3	23.6	32.1	20.7	19.5	38.4	36.1	27.2	56.5	31.2
ENSG00000136536	MARCH7	18.4	12.7	34.2	15.3	24.9	32.9	33.1	31	31.3	31.9	29.3	26.2	22.2	26.2	14.1	32.2	18.1	23.3	21	28.6	40.9	26.8	15.5	35.6	18.4	19.8	24.2	29.1	27.8	29.2	32.7	38.9	33.8	36.4	38.2	19.2	27	25.4	32.2	15.1	18.6	27.9	32.3	20.3	18.2	27.7	25.3	21.7
ENSG00000118260	CREB1	15.3	13.8	25.5	9.8	15	15.4	14.6	9.9	14.8	17.2	18.1	13.9	15.6	10	13.3	14.5	20.2	13.4	23.1	13.5	25.3	15.9	8.3	18.3	12.3	14.2	12.6	17.3	13.5	11.1	10	14.2	21.1	17.2	24.1	18.7	12.8	14.6	21.2	10.6	26.2	10.2	18.2	15.4	8.4	20.5	13.9	13.1
ENSG00000163866	SMIM12	21.7	16.7	18.8	13.6	24.6	19.4	13	23.7	20.7	30.7	26.6	16.8	27.8	22.9	21.4	24.3	24.2	22	23.8	31.8	23.6	27.8	16.7	40.7	26.8	20	22.9	44.3	24.1	29.4	31.2	33.2	27	11.1	31.2	20	28.9	31.3	27	15.8	21.4	22.9	30.3	17.1	21.8	18.3	18.4	29.8
ENSG00000133997	MED6	36.9	20.7	26.8	11.6	14.7	15.5	21.4	18.8	19.9	28.9	28.3	20.3	23	28.4	11.1	15.9	17.3	17.9	31.3	18.9	31.2	19.8	16.6	20.6	16	27.4	18	18	16.6	17.6	22.2	20.7	19.2	12.8	22.1	21.7	18.9	18	20.9	27.6	25.7	24.4	19.9	26.3	25.2	21.5	25	14.7
ENSG00000173914	RBM4B	13.1	13.2	29.1	24.2	14.3	14.7	9.8	12.7	12.7	14.2	14.6	18.5	13.9	14.7	18.2	16	13.9	17.2	19.1	17.5	15.1	14.2	13	16	16.6	19.7	10.5	16.2	15.8	15.3	12	14.5	12.4	16.3	13.7	12	12.1	14.8	19.1	21.2	10	12.5	17.3	29.7	17.8	20.6	23.2	15.1
ENSG00000110497	AMBRA1	6.9	18.8	13	14	13.8	10.4	8.1	7	13.4	11.4	12	14.2	12.2	14.1	7.2	12.3	13.6	12.7	6.5	12.3	8.5	12.2	21.1	9.6	11.9	18	9	13.8	12.3	14.3	9.8	7.2	13.8	12.5	11.8	12.3	16.4	9.8	8.4	17.2	17.5	9.7	21.7	15.8	10.3	17.3	17.8	7.8
ENSG00000139977	NAA30	14.1	13.6	7.8	12.7	13.2	17.3	13.2	16.6	16.1	12.7	11.6	12.2	10.5	10.4	14.7	13.7	9.7	15	14	10.7	21.3	18	7.2	8.4	7.8	10.6	13.8	16.8	9.8	11.7	16	11.5	19.3	14.2	19.5	13	8.2	10.4	16.8	16.3	14	9.8	8.3	13.1	15.2	11.2	22.5	8.1
ENSG00000117419	ERI3	28.6	22.2	28.2	31.2	18.5	23.3	17.7	18.8	25	33.4	31.2	14.3	30.7	20.5	31.8	23.1	17.1	16.6	25.2	32	23.6	22.9	48.6	22.9	37.5	20.2	27.1	23.1	13.2	23.7	30.1	25.3	34.8	24.8	22.9	22.9	22.3	16.7	21.9	19.3	25.6	21.6	33.4	25.5	35.2	24.7	25.9	30
ENSG00000132305	IMMT	33.9	33.5	30.4	13.9	29.6	27.3	31.1	24.4	25.6	33	30.1	48.1	27	52	24.5	25.8	27.2	25.3	38.9	35.2	40.5	21	31.7	41.1	21.2	56.9	30.1	39.6	28.2	31.2	25.7	31.1	37.2	20.8	37.2	30.1	40	29.6	31.9	29.2	39.4	41.4	36.2	52.1	26.7	26.3	65.1	46.8
ENSG00000172409	CLP1	14.2	14.2	14.3	15.1	15.8	10.5	13.6	14	15.5	21.1	17.8	13.1	12.9	23.5	17.1	11.6	16.2	17.5	19.7	22.6	23.6	15.9	11.5	12.8	10.2	14.9	12	19.5	15.5	11.7	16.1	17.9	12.8	8.6	19.1	11.6	20.6	8.2	17	10.1	14.1	22.2	21.9	15.5	15	15.1	23	25
ENSG00000107651	SEC23IP	19.5	24	16.4	23.5	16.2	21.3	14.1	19.7	32.6	20.7	24.5	23.1	19	21.9	9.1	28.1	21.5	17	23.9	22.3	30.7	17.2	21.2	17.9	12.6	18.3	22.2	20.2	21.9	24.4	12.2	26.5	24.9	19.9	26.5	10.6	14.7	16.4	20.1	12.5	18.9	14.2	19.5	17.7	17.3	16.9	32.9	12.1
ENSG00000170234	PWWP2A	10.7	5.2	13.5	11.5	15.1	11.8	19.1	8.6	7	7.7	7.9	16.8	21	17.4	13.2	6.6	12.6	7.8	11.7	13.5	12.7	18	13	12.5	9.6	8.6	11.5	12.5	9.5	8.4	6.7	15.5	11.8	17.3	12.3	9.9	9.5	11.3	13	9	10.7	12.2	15.9	9.2	6.7	16.9	12	11.1
ENSG00000151923	TIAL1	35.2	23.4	40	43.7	24.2	33.3	26.7	31.5	39.8	38.6	37.2	27.9	42.7	35.2	19.5	28.6	25	33.5	39.2	25.6	50.5	34.4	17.5	26.4	25.9	29.1	29	39.9	32.4	28.5	31.5	30.6	51.5	54.2	37.7	26.4	26.4	37.7	35.8	30.6	35.1	36.9	20	31.3	19.5	30.2	31.5	23.3
ENSG00000095787	WAC	31.3	20.1	41.3	25.2	34.1	32.9	29.1	30.5	24.2	35.8	41.1	28.5	35.1	41.8	22.1	28.1	28.2	30.6	33.5	23	39.6	42.9	27.7	44.3	22.5	22.3	39.8	21.5	34.8	28.3	44.3	39.2	34.7	35.4	31.5	33.7	39	39	29.8	24.2	47.7	18.9	23.9	24.4	10.4	34.6	57	28
ENSG00000172845	SP3	17.6	17.7	34.4	19.6	41.2	38.7	36.2	21.4	32.7	30.6	32.5	27.8	26	28.1	17.6	30.7	21.3	17.7	27.7	21.7	43.4	24.4	9.8	29.5	17	22.3	20.3	27	21.9	28.5	22.9	35.4	30	21.6	22.5	23.6	22	37.7	28	20.5	37.4	18.6	27.3	25.5	17.8	32	31.1	21.4
ENSG00000169217	CD2BP2	21.7	26.5	22.4	20.2	18.7	17.8	19	24.2	29.2	27.6	29.7	20.2	26.3	33.6	30	26.3	25.4	24	22.8	28.4	22.2	19.9	26.8	14.2	25.1	23.7	26.9	20.1	26.3	19.1	24.1	30.6	19.7	19	28.6	25.2	16	25.9	27.6	52.3	27.7	17.1	30.1	17	15.7	41.1	18.6	25.3
ENSG00000160714	UBE2Q1	17.2	14.9	21.1	16.1	21.7	22.4	18.3	17.1	26	22	17.8	16.7	18.4	21.2	24.6	23.8	18.4	15	24.8	19.8	19	21.3	15.7	16.8	13.3	16.1	27.4	27.3	27.1	21.5	26.3	17.8	20.7	24	28.2	19.7	14.1	26.3	28.1	26.7	16.6	20.1	28.8	41.3	25.4	19.2	14.7	22.3
ENSG00000068394	GPKOW	20.5	21.9	14.7	12.3	13	11.3	16	13.4	15.1	21.3	22.7	15.9	20.7	8.6	10.3	16.4	21.9	14.6	16.2	15.8	14	18.1	17.3	9	18.4	11.2	15.6	10.6	19.1	12.3	20.2	17	17.4	12.6	15.9	17.5	11	13.6	13.8	33.5	14.5	17.7	10.4	11.1	17.5	18.2	16.2	23.4
ENSG00000113318	MSH3	10.4	12.6	10.3	11.2	6.3	11.5	14.7	10.5	9.8	11.1	14.5	9.1	12.8	18.5	12.1	12.7	10.9	9.3	12.4	16.8	14.7	11.6	12.3	7.7	12.9	8.9	6.4	8.3	7.9	10.1	8.6	12.8	14.8	11.8	10.6	7.2	10	12.8	13.6	10	14.4	6.1	8.3	4.4	6.9	11.5	19.8	13.8
ENSG00000089234	BRAP	9.9	14.6	12	13.7	12.8	10.8	20	13.9	11.7	16.2	12.5	19.6	6.9	19.1	8.4	13.1	9.2	12.2	16.7	11.4	17.4	12.2	10.8	23.6	9.1	13.1	16.2	20.7	16	12.2	16.2	14	22.8	14	14	13.3	24.5	6.3	13.3	12.5	17.2	20	16.1	10.5	15.4	16	13	17
ENSG00000153037	SRP19	22.3	15.1	19.2	30.8	18	21	46.9	31.8	19.6	27.1	32.7	25.8	17.8	23.4	21.9	20.2	43.7	15	20.6	32.4	32.8	25.1	33.6	21	28.7	30.3	28.5	16.6	23.2	24.4	31.9	25.7	37.8	18	25	25.8	15.4	28.4	23.1	26.4	26.7	29.7	19.9	22.7	24	17.3	17.1	35.1
ENSG00000163867	ZMYM6	9.3	5.1	9.4	8.9	10.7	13.5	5.8	7.8	11.7	9.5	10.3	4	10.3	13	8.4	11.5	6.4	9.2	10.4	8.3	11.6	8.9	6.1	11.4	7.4	5.4	9.4	15.8	13.4	11.3	11.9	10.4	8.7	7.2	10.5	10.3	17.5	14.2	9.4	3.1	7.3	10.7	9.4	5.3	8.3	10.3	12.4	7.3
ENSG00000168175	MAPK1IP1L	19.6	17.4	30.7	19.5	24.9	24.6	23.9	22.1	23.6	27.6	32.1	13.9	17.5	22.8	18.9	29.5	16.6	21.8	33	33.6	38.8	20.6	21.1	22	17	20.9	27.3	26.8	24.3	31.7	25.3	23	36.7	20.2	36.5	14.7	20.3	20.4	39.8	23.7	22.5	20.8	22.3	18.7	29.4	19.4	33.9	13.7
ENSG00000184047	DIABLO	19.2	38.3	27.1	18.4	19.5	19.1	20.8	20.1	19.8	23.7	21.3	33.1	10.1	23.6	18.9	18.1	17.6	19.2	29.5	24	28.1	20.4	23	25.9	15.8	30.3	27.7	27.8	10.8	26.3	17.1	27.9	41.9	26.9	27.3	23.6	29.6	10	23	28.8	22.7	40.9	21.8	27.7	36	20.7	27	25.9
ENSG00000081154	PCNP	39	21.5	30.6	24.4	28.8	41.5	34.4	27	36	27.6	31.3	25.7	21.5	41.5	20	28.8	27.4	21.2	41	34.3	58.1	30	23.3	44.6	26.7	30.7	21.5	40.9	21.7	24.4	33.7	23.3	31.2	39.3	38.1	18.4	41.6	24.4	33.9	16.5	35.1	34.6	49.6	31.9	34.6	20.6	28.8	31.5
ENSG00000143093	STRIP1	12.3	8.2	22.5	15.2	19.7	13	16.3	19.4	17.1	20.4	17.8	8.6	7.2	10.1	10.7	17.2	13	11.8	11.9	13.8	14.4	21.4	14.4	16.8	14.6	11.1	10.9	15.1	16.8	13.9	16.6	17.2	19	15.1	16.2	14	14.9	13	19.6	14.6	17.3	16	18.1	9.3	11.2	16.9	28.9	8.9
ENSG00000185982	DEFB128	ND	ND	ND	ND	ND	ND	2.9	ND	ND	ND	ND	ND	ND	ND	ND	ND	ND	ND	ND	ND	ND	ND	ND	ND	ND	ND	ND	ND	ND	ND	ND	ND	ND	ND	ND	ND	ND	ND	ND	ND	ND	3.2	ND	ND	ND	ND	ND	1.8
ENSG00000060339	CCAR1	26.5	27.9	32.1	21.5	13.9	13.5	25	23.8	20.5	26	17.8	36.7	21.7	31.3	13.1	16.4	13	21	33.5	18.9	28.5	21.4	21.1	25.1	19.2	22.7	15.9	39.6	29.5	13.5	23.5	21.9	27	16	20.8	15.9	34.1	20.3	25	19.1	26.4	25.1	32.1	20.7	26	30.9	19.2	18.7
ENSG00000109919	MTCH2	18.9	20.8	17.8	24	21.1	19.6	13.2	20.6	18.9	27.8	26.4	16.5	19.4	26.2	11.2	25.2	30.1	23.9	31.9	27.1	33.9	13.1	29.8	15	29.7	32.9	29.1	31.2	15.1	22.1	21.4	18.5	27.7	16.2	25.1	22.6	27.7	15.8	33.9	27.6	23.9	23.5	19.3	37.2	31.6	22.4	27.1	18.8
ENSG00000135018	UBQLN1	43.9	40.7	29.9	23.1	24.9	26.6	49.6	41.1	36.5	43.7	33.2	16.7	31.4	43.7	26.6	34.3	41.7	50.6	41.4	29.2	45.5	23	19.2	26.8	31.3	25.9	33	32.5	29.5	22	36.8	36.8	51.3	27	32.6	21	28.9	31.3	35.7	26.1	45.4	18	39.1	41.6	37.4	33.7	33.5	22.8
ENSG00000078618	NRDC	46.9	26.5	26.6	38.1	28	43.3	30.9	47.5	41.1	34.6	36.7	18.5	18.6	31	25.4	35.7	46.4	27.4	39	36.8	43.8	36.7	19.2	37	36	16.1	28.7	32.3	28.2	34.4	28.2	50.4	46.8	29.8	35.9	33	48.7	20.8	43.2	17.2	29.2	11.2	47.2	19.4	28.5	28.6	31.8	34.2
ENSG00000163832	ELP6	16.9	16	21.5	21.7	17.3	16	12.2	20.5	14.2	26.2	23.8	15.6	18	32	12.8	17.7	24.8	10.5	20.8	29.9	16.1	17.8	16.1	28.9	24.8	17.4	19	21.8	18	17.2	16.2	29.9	19.1	15.3	22.6	27.6	30.2	10	26.1	18.7	26	24.8	25.7	16.4	27.5	13.1	10.4	19.5
ENSG00000109332	UBE2D3	53.5	30.7	51.2	41.3	54.7	79	44	54.5	72.7	48.7	46	46	76.5	57.4	35.7	55.3	63.2	30.7	54.6	73.2	67.1	53.2	27.5	52.2	31.6	37.5	57.4	73.4	45	59.9	46.4	53.7	75.3	63	63.1	47.3	65.6	58.7	64.8	43.2	107.7	41.8	37.1	61.3	30.7	56.8	50.3	41.4
ENSG00000168958	MFF	23.2	20	24.6	33.8	31.9	30.7	32.7	23.2	31.4	28.3	30.3	21.7	16.6	13.3	27.8	25.3	29.8	19.3	40.4	29.5	38.5	28.1	32.5	28.1	51.6	54.4	42.1	27.1	25.2	27.5	38.9	26.8	28.7	37.1	24.4	30.7	24.4	40	25	23.4	28.6	41.8	33.3	25	21.2	26	31.1	25.7
ENSG00000084623	EIF3I	49.6	39.2	31.8	59	48.2	60.7	30.5	39.5	73.8	76.2	60.4	45.7	55	75.5	40.1	70	52.8	35	68.2	77.6	93.5	27.8	64.6	45.9	35.1	50.7	54.8	75.9	39	58.4	69.7	73.6	83.2	59.1	66.2	52.6	88.2	30.3	68.9	39	56.7	59.4	83.3	68.9	61.6	41.3	53	64
ENSG00000167447	SMG8	10.5	15	11.9	11.8	14.9	12.6	16	15.3	15.8	21.6	18.8	10.1	9.4	15.5	24.1	14.6	16.9	12.8	18.9	14.3	20.9	20.5	18	17.7	8.7	14.5	17.1	17.2	15.4	16.4	17.7	15.7	11.8	14.4	14.1	9.9	21.4	8.2	14.8	23.4	16.7	8	11.6	15.3	14.7	11.2	17.6	14.6
ENSG00000198863	RUNDC1	11.3	20	8.1	10.9	13.9	8.4	8.7	11	11.5	15.8	11.9	12.6	6.6	7.7	10	10.9	10.8	14.3	10.3	11.1	17.7	8.6	16.3	5.1	11.3	12	8.9	11	11	6.2	13.7	14	9.3	12.7	8.4	8.5	9.8	4.9	9.1	8.3	13.6	7.9	9.1	16.3	12.7	9.9	11.4	7.6
ENSG00000164252	AGGF1	14.5	10	13	16.3	15.1	15.7	12.7	12.3	13.1	9.2	11.7	6.6	16.2	9.8	15.5	8.5	16.1	13.3	6.9	12.6	14.4	14.8	12	9.9	11.9	9	11.4	10.5	16.2	11.1	15.6	9.4	11	12.5	11.1	15	11.8	8.3	13	14.6	18.2	10.7	ND	6.2	7.3	14.6	21.4	23.1
ENSG00000100811	YY1	23.8	12.6	25.9	20.6	20.7	25.9	28.2	23.7	21.4	25.8	26.1	15.2	40.1	36.5	33.8	20.7	15.6	25	28.2	24.4	35.2	28.4	22.8	33.9	14.7	19.5	19.2	40.5	29.7	15.7	29.3	17.8	24.5	23.6	24.5	26.9	26.3	25.5	24.4	29.6	44.1	22.1	27.1	38.6	21.7	36	36.1	19.8
ENSG00000152683	SLC30A6	18.3	13.8	14.2	12.4	18.1	16.3	15.8	17.3	17.1	14.2	13	10.7	17.4	8.8	11.5	13.7	16.4	11.6	16.9	11.9	18.2	17.7	9.4	19.1	7.9	13.6	11.6	20	11.9	12.1	18.7	19.1	15.4	14.5	11.4	6.3	16.1	11.8	16.2	6.8	10.5	9.2	21.4	20.7	7.3	9.4	17.2	12.9
ENSG00000175224	ATG13	13.8	25.5	19.6	11.5	27.3	32.1	19.8	16.2	28.7	20	25.7	17.3	13.9	13	11.5	24.4	26	17	18.8	21.9	20.3	24.6	35.9	14	17.8	30.4	30.7	18.6	24.3	38.6	26.2	13.8	30.5	28.6	19.7	30.4	24.4	29.8	17.9	20.8	18.5	27.6	24.5	25.5	22.1	17.7	25.4	22.8
ENSG00000180697	C3orf22	ND	ND	ND	ND	ND	ND	ND	ND	ND	ND	ND	ND	ND	ND	ND	ND	ND	ND	ND	ND	ND	ND	ND	ND	ND	ND	ND	ND	ND	ND	ND	ND	ND	ND	ND	ND	ND	ND	ND	1.5	ND	ND	ND	ND	ND	ND	ND	ND
ENSG00000110917	MLEC	34.5	50.7	32.9	43.2	56.8	31.5	37.5	42.3	35.4	31.5	23.5	35.5	21.9	28.3	38.3	39.3	25.1	29.5	39.7	24.6	40	24.3	21.9	40.6	22.5	27.7	20.9	56.3	36.9	23.8	23.5	34.2	26.6	49.9	27.4	26.6	23.7	33.4	32.7	35.4	29.5	33.2	45.5	43	26	32.7	24.1	30.7
ENSG00000168066	SF1	35.6	43.4	39.9	34.6	22.4	17.9	47.2	25.6	21.9	34.7	26.9	37	40.6	57.3	32.2	28.8	31.8	42.6	45.3	44.6	29.8	42.8	30.7	36.7	28	27.3	35.7	39.2	38.2	23.4	23.1	44	46.4	20.6	31.1	37.6	54.2	37.4	26.4	38	75.4	54.7	54.1	32.3	31.8	64.5	27.7	44.8
ENSG00000108433	GOSR2	18.3	20.8	14.8	18	25.3	18.2	17.2	26.4	26.1	28.8	26.1	26.3	11.5	16.4	15.1	33.3	30.3	13.4	19.2	21.5	35.7	35	14.7	24.7	17.1	25.7	28	19.2	20	19	21.1	23.5	33.6	22.2	23.6	19	24.1	22.2	20.8	20.3	20.8	10.4	13.7	25.8	29.6	17.9	28.8	19
ENSG00000072756	TRNT1	12	17.4	13.5	7.7	16.1	13.8	14.4	13.8	11.5	13.8	14.3	16.1	14.8	22	9.2	13.3	22	8.7	17.8	12.4	17.6	16.3	8.6	20.4	18.6	16.1	21.5	21.6	16.6	12.9	17.6	14.2	4.8	11.6	13.6	17	15.9	9.2	23.7	22.5	13.9	19.5	10.6	18	12.7	13.3	18.2	21.4
ENSG00000115233	PSMD14	35.5	30.9	34.8	30.5	25.4	21.7	42.6	37.4	36	53.6	43.7	45.4	30.3	42.2	57.1	27.2	31.8	27.4	37.9	39.6	53.6	43.9	28.5	42.1	25	50.9	31.2	40.8	25.1	16.5	30	60.5	56.6	20.8	39.8	25.3	45.6	30.4	44.5	33.9	30.1	30.8	48.3	26.2	46.9	26	33.8	41.2
ENSG00000086589	RBM22	14.9	16.3	25.1	29.2	17	16	35.5	15.3	17.6	31	35.1	26.4	22.2	22.2	24.5	15	29.4	15.8	32.5	28.2	32.4	24.6	25.7	17.6	16.2	11.1	16.4	31.1	20.8	13.3	22.5	25.7	16.9	13.6	21.8	18.3	18.6	22.4	19.3	17.4	28.7	20.7	15	18.4	17.2	29.4	20.7	19.7
ENSG00000178988	MRFAP1L1	21.7	13.6	31.1	24.7	31.8	27.2	19.6	20.2	33.2	25.2	23.8	14.7	29.2	25.7	20.5	24.5	33.6	15.7	24.6	29.4	27.6	17.6	17.2	35	24.1	34.4	19.9	23.9	20.2	28.2	34.9	22.4	22.7	23.5	23.7	17.9	35	21	24.5	27	33.7	48.1	31.9	21.8	32.7	21.5	37.6	21.6
ENSG00000107021	TBC1D13	6.3	15.2	16	16	20.8	10.1	15.6	15.2	13.1	15.8	10.3	16.5	8.5	10.6	10.6	18	15.8	17.2	9.7	12.1	9.4	8.4	11.1	11.4	17.8	15.1	12.9	17.1	23.3	14.1	14.4	13.7	8.3	14.1	20.3	11.4	17.5	7.2	18.8	13.6	10.3	10.2	15.2	17.6	23	11.7	14.8	24.1
ENSG00000113593	PPWD1	19.5	12.9	19.4	18.8	17.1	21.2	20.7	19	13.6	20.5	25.7	19.5	19.4	22.2	15.1	13.6	26.9	17.4	21	19.5	27.9	18.5	18.3	13.7	20.3	17.1	14.9	12.7	14.5	16.8	8	19.7	14	14.2	17.6	17	18.7	15.6	16.2	19.7	19.6	16.1	13.6	7.6	7.7	18.3	25.9	18.7
ENSG00000109118	PHF12	10.2	16.4	22.5	13.5	13.7	9.8	10.6	10.1	14.9	15.5	14.9	10.9	9.6	11.4	12.6	11.6	12.7	10.6	14.4	8.5	15.1	18.9	15.6	12	18.2	8.6	12.4	12.9	15	10.8	9.3	14.2	13.1	14.6	11.1	14.9	10.2	11.9	9.7	10.5	24.6	17.5	13.1	22	7.3	24.2	18.5	11.3
ENSG00000062194	GPBP1	21.8	17.5	33.5	28.1	21.9	21.8	30.8	16.6	28.4	27.6	35.6	28.2	25.4	29	19.5	17	34.2	15.1	28.6	19.2	35	16.4	19.6	23.8	19.9	23.5	25.6	17.1	24.6	17.7	29.8	22.5	31.6	26.6	22.2	23.7	24.1	47.7	22	27.4	27	30	20.8	10.7	12.2	29.3	27.4	28.4
ENSG00000124160	NCOA5	19.4	17.3	24.5	25.1	11.7	12.4	19.6	13.5	12.2	22	18.2	23.9	15.6	32	22.9	13	18.8	26.1	20.2	16.9	19.1	19.3	10.2	19.2	17.3	20.1	12.4	26.3	18.7	8.9	22.6	11.6	10.6	11.6	15.6	16.8	17.8	26.2	17.3	25.2	36.1	20.4	22.2	16.5	21.4	27.5	16.2	14
ENSG00000273611	ZNHIT3	14.7	22.5	24.2	16.1	11.3	17.3	12.7	13.5	17.9	20.5	23.2	18.3	17.7	22	13.7	11.5	25.7	13.3	18.3	17.6	22.9	14	30.7	13.2	14.3	21.4	14.3	27.3	11.6	12.9	18.8	13.3	20.7	20.4	13.8	26.1	23.6	13.8	21.9	15.8	29.7	29.2	15.3	15.9	17.4	13.4	24.8	18.5
ENSG00000010244	ZNF207	37.8	46.6	50.5	28.4	27.1	29.3	40.5	38	53.6	54.1	48.7	44.3	36.3	52.2	29.4	46.6	42	39.2	65.1	46	61.2	26.8	43.6	53.5	42.7	45.5	28.4	67.7	49.2	33.8	27.7	37.9	21.2	30.5	49.9	26.6	54.2	40.3	51.8	34.6	54.1	31.8	43.5	36.3	26.6	48.7	45.3	48.7
ENSG00000070476	ZXDC	14.1	7.3	9.2	8.6	10	7.9	16.3	6.5	7.2	9.5	8.5	10.9	6.2	10.6	11	5.8	8.8	11.7	12.2	7.5	7.5	5.6	10.3	8.2	8.4	7.1	10.7	12.6	13.5	6.2	14.7	5.8	10.5	9.4	9.6	12.6	8.8	14.2	7.9	8.3	12.1	7	13	9.3	7.4	13.1	6.2	13.3
ENSG00000145388	METTL14	14.7	6.8	14.9	14	9.4	11.9	10.9	13.2	10.1	10	11.5	9.8	17.7	16.8	7.9	9.2	10	7.3	12.6	10.9	12.8	13.2	7.7	14	8.6	10.9	10.8	22.6	16.8	10.5	12.6	11.5	7.7	13.1	9	13.5	14.9	14.3	13.6	9.9	22.1	19	12.8	12.7	6	12.7	18.7	8.4
ENSG00000130939	UBE4B	21.7	13.9	17.1	18.9	22.8	30.1	13.5	14.3	18.1	14	14.5	15	25.4	18.7	17.4	25.4	11.1	16.1	21.5	16.5	16.7	19.1	12	20.2	24.3	17.6	17.3	21	14.4	24.7	15	18.9	16.1	26.6	20.7	13.7	34.5	24.9	13	11.3	13.5	10.3	22.9	14.1	11.6	13.3	17	20.1
ENSG00000157895	C12orf43	9.8	22.3	11.7	9.1	10.4	8.2	12.9	12.2	12.6	20.6	13	16	9.3	18.3	12.6	11.8	10.9	11.2	13.7	18.7	12.4	21.9	15.3	14.6	9.5	11.8	12.3	19.3	11.8	9.6	9.9	18.9	12	13.1	11.8	19.3	17.3	4.9	10.8	16.2	21.1	15.2	20.8	7.7	16.7	19	13.8	13.8
ENSG00000120948	TARDBP	52.6	36.2	62.1	31.8	33.7	28.4	36.7	36.2	32	59.6	44.6	42.7	38.9	70.2	26.6	40.2	35	37.8	75.2	42.1	78.6	37.6	36.3	53.2	60.1	56.7	27.6	63.7	35.4	23.1	47.9	41.8	34.3	33.5	42.2	27.7	68.3	39.6	50.4	42.5	46.6	51.7	49.5	50.5	32.4	55.3	49.8	44.6
ENSG00000119402	FBXW2	14.1	18	13.5	22.8	25.6	21.1	12.5	19.1	21.9	21.1	20.7	14.2	17.2	21.3	10.1	24.8	21.4	31.3	19.4	19	26.4	28.5	8.4	13.8	30.4	20.6	14.5	30.7	19.1	15.3	23.8	23.3	25	19.9	24.7	22.2	18.3	23.3	18.3	22.7	22	9.2	20.1	24.2	17.2	17	21.6	21.3
ENSG00000198301	SDAD1	14.6	5.9	14.6	19.5	17.4	15.7	15.3	20.8	18.1	17.4	15.2	18.2	21	23	15.7	19	16.7	15.1	22.2	20.1	21.9	20.2	11.7	19.6	13.1	15	16.4	33.3	22.4	13.7	22.8	18.4	20.3	10.8	15.2	15.7	35.1	19	17.8	16.2	33.7	11.8	23.7	23.7	9	20.5	27.5	19.3
ENSG00000183475	ASB7	6.2	14	6.4	7.7	8.6	9.3	7.5	7	12.6	11.6	12.2	8.4	12.8	10.3	6.4	8.9	11.5	14.1	8.9	9	12.2	7.2	9.6	13.7	9.3	8.3	13	8	12.1	8.9	10.1	9.5	15.7	11.2	10.7	11.4	8	8.7	6.6	6.8	6.2	8.1	6.1	14.1	6.8	8.5	14	8.5
ENSG00000116288	PARK7	68.3	61.6	61.4	70.6	66.1	63.6	30.1	63.7	59.8	62.8	50.7	56.2	75	84.8	72.1	68.4	44.1	49.2	66.2	85.2	81.6	75.5	71.6	91.2	92.1	83.3	57.1	87	56.2	59.9	36.4	63.9	76.9	49.2	65.7	44.7	88.5	63.2	87	64.1	60.5	110.6	50.1	84.9	63.7	46.6	82.5	116.3
ENSG00000014641	MDH1	44.2	36.3	49.1	32.1	69.7	51.7	50.8	34.9	51.6	53.1	53.9	42.9	39.4	55.8	20.7	45.7	66.4	39	55.2	64.6	76.3	33.7	42.6	52.3	33.9	68.2	38.3	60.2	41.5	51.2	44.2	49.8	29.4	43.3	40.5	56.8	28.9	40.6	69.9	26.6	52.7	60.8	28.7	66.4	45.2	42.1	57.8	54.7
ENSG00000083896	YTHDC1	17.6	10.6	21.7	13	13.1	11.4	18	19.5	12.3	12.2	12.9	13.1	16.3	29	16	9.9	9.9	13.4	20.3	17.1	19.9	21.4	12.3	22.1	15.2	14.5	13.4	23.3	17.1	10.8	18.6	10.9	26.2	15.7	13.2	14.1	20.8	17.1	17.8	13.5	27.1	21	16.3	17.3	10.5	23.8	24.6	12.9
ENSG00000144535	DIS3L2	10.2	12.6	15.4	10.5	10.6	10.4	16.8	7.9	10.4	10.7	11	10.8	16.7	9.1	8.2	11.7	12.7	12.1	9.5	12	12.1	13.4	10.5	12.7	16.4	21.6	9.5	11.7	13.5	8.4	14.7	9.7	12	10.7	15.5	15.8	16.3	6.3	8.7	16	16.6	22.6	10.6	7.5	6.4	13.9	20.3	10.5
ENSG00000105700	KXD1	33.3	33.8	27.7	31.5	28.8	33.3	45.4	37	29.8	27.7	32.2	27.6	40	23.1	43.6	32.9	23.1	25.5	42.6	45.3	25	27.9	60.1	25.3	26.4	24.9	33.3	39.4	27.8	35.3	32.3	41.6	49.8	30.3	39.2	31.4	39.2	36.5	28.8	38.8	35.4	29	34.9	41.9	51.7	34.2	21.8	33.6
ENSG00000164902	PHAX	9.6	9.7	8.6	16.9	12.6	12.5	12.3	13.8	10.2	11.3	10.7	13.7	9.8	9.7	12.6	17.5	13.9	7.9	12.2	18.9	16.6	15.8	13.3	8.1	11.4	5.5	7.5	6.6	9	12.3	10.6	11.2	10.1	10.6	9.6	5.5	6.5	11.4	17.3	8.3	9.3	8.4	11	6.5	8.1	7.6	12.2	8
ENSG00000099341	PSMD8	60.5	96.6	38.1	43.4	62.1	50	20	44.1	60.2	68	71.1	66.2	36.5	42.7	46.1	58.7	41.8	21.1	63.6	54.8	61.5	70.3	42	46.4	31.9	40.8	80.4	46.7	41.3	50.4	54.8	58.5	78	37.6	53.3	52	57.8	48.1	74.7	60.3	44.1	26.3	29.6	89.7	52.8	46	61.2	33.9
ENSG00000147533	GOLGA7	23.6	27.1	20.7	23.8	26.2	22.9	15.8	20.8	19.9	24.6	27.3	48.1	22.5	11.5	27.8	19.5	23.5	16.7	20.4	16.2	27.6	16	18	23.3	16.1	19.7	28.8	10.6	19.5	20	30.6	15.7	23.5	20	23.9	20.8	27.5	23	19.8	17.5	33.6	29	23.1	21.9	13.1	20.7	37.2	12.5
ENSG00000215203	GRXCR1	ND	ND	ND	ND	ND	ND	ND	ND	ND	ND	ND	ND	ND	ND	ND	ND	ND	ND	ND	ND	ND	ND	ND	ND	ND	ND	ND	ND	ND	ND	ND	ND	ND	ND	ND	ND	ND	ND	ND	ND	ND	ND	ND	ND	ND	ND	ND	ND
ENSG00000138757	G3BP2	27.6	28.8	47	38.7	40.6	41.5	15.6	42.6	40.8	27.3	29.1	37.2	38.8	53.2	38.2	34	25.1	18.7	48.4	49.7	40	31.6	20	55.2	28.7	41.9	35.8	50.6	41.2	32.8	42.6	33.1	34.4	36.7	49.3	34	40.5	40.6	43.5	17.8	58.8	18.2	49.2	38.9	13.3	44.6	58	27.8
ENSG00000102978	POLR2C	17.7	29.4	24.6	22.3	22.3	20.1	21.9	23.5	25.6	37.7	24.9	37.6	22.6	20.1	27.6	25.8	22.9	18.7	32.5	24.7	42	9.2	24.2	15.4	17.6	42.8	25.3	27.9	29.7	18	20.4	28.7	26.6	20.6	22.7	27.5	26.7	11.4	24.6	24.5	30.9	29.6	36.9	21.4	44.8	45.1	29.2	35.6
ENSG00000100227	POLDIP3	17.4	17.9	40.4	18.8	18.3	21	25.9	20.1	17.1	31.1	23.2	20.9	12.1	29.6	13	23.8	14.7	20.3	42	23	24.3	14.2	31	23.5	21	21.6	17	36.5	24.1	14.6	26.3	22.8	23.8	26	21.8	22.5	25.1	19.7	24.4	19.5	30.4	26.5	22.3	22.9	16.9	38.7	36.8	20
ENSG00000006712	PAF1	35.8	46.6	30.7	16.3	19.8	16.8	12.5	29.9	28.3	35.6	34.5	38.1	19.4	28.8	21.1	24.7	21.1	12.6	33.1	25.1	29.3	32.3	38.8	28.3	29.4	24.9	21.4	24	27	16.9	17.3	29.5	19.3	22.5	26	25.4	21.9	23.9	29.2	40.7	27.2	15.9	10.8	30	15.7	27.7	30.2	20.1
ENSG00000144224	UBXN4	40.6	11.9	24.2	19.8	32.1	35.5	27.1	35.1	35.2	30.2	27.1	19.9	30.3	26.2	45.7	30.9	14.2	29.2	14.8	20.8	32	32.6	18.1	23.6	17.6	26.4	29.5	26.2	23	27	17.8	28.5	26.4	33.1	35.5	19	22.4	37.6	27.2	20.2	31	13.9	18.9	18.3	20.7	26.2	33.1	44
ENSG00000115364	MRPL19	36.3	21.2	20.1	18.1	22.1	26.6	28.6	23.5	21.2	29.8	23.8	32.7	15.1	20.6	23.7	25.6	27.9	25.8	31.3	35.5	45	22.8	26.9	28	16.6	41.3	23.6	29.8	16.9	17.6	27.4	30.2	27.7	19	31.3	22.6	30.8	12.1	29.4	22.2	27	23.5	26.3	37.5	23.7	34.2	44	27.1
ENSG00000023228	NDUFS1	12.9	12.9	18.8	13.6	17.6	14.3	21.9	19.1	20.6	31.9	23.2	33.5	15.2	14.7	16.9	23.8	31.7	18.2	25.1	18.5	28.4	6.7	11.8	29.3	32.1	30	18.3	21.1	13.3	17.4	10.9	25	19.7	14.3	24.8	18.6	31.7	14.9	20.7	16.2	17.4	14	17.4	21.9	23.1	17.6	26.3	25.4
ENSG00000167699	GLOD4	40.2	36.5	42.2	23.3	18.5	18.5	25.8	32.3	19.9	26.2	20	29.6	28.9	48.1	35.3	14.5	24.5	29.2	36.7	20.5	27.5	35.2	31.4	23.2	20.3	38.6	18.4	23.8	30.7	12.9	28.6	26.3	23.2	16.8	24.2	40.1	37.8	31.4	27.6	24.9	40.9	18.4	30.8	40	12.5	41	17.1	22
ENSG00000135845	PIGC	17.7	15.3	20.9	14.2	15.8	14.4	15.6	11.6	13	20.1	17.6	13.7	26.1	9.6	17.1	13.8	15.9	19.2	13.6	16.8	16.2	21.1	15.7	11.7	14.6	17.1	17.6	23.9	15.4	21.5	20.2	14.4	15.9	15.7	12.7	18.5	17.6	18.4	16.1	9.1	18.1	21.4	21.5	36.5	21.5	15	17	17
ENSG00000100380	ST13	45.8	37	56	48.8	52.1	80.9	51	43.5	55.7	54	47.3	66.5	27.5	66.2	37.7	43.5	49	33.6	73.6	42.6	64.3	42.2	47	47.5	74.3	75.3	47.5	68.6	38.5	71.9	45.2	48.7	33.1	68.2	55.6	41.5	56.7	29	51.5	34.4	60.1	32.7	31.8	55.9	24.5	69.4	47.8	52.1
ENSG00000081721	DUSP12	18.2	17.3	18.9	12.7	10.1	11	17.9	14.6	19.1	22.6	17.5	24.5	16.1	11.1	15.3	17.7	14.2	13.2	14.7	17.9	22	14.5	13	9.9	15.7	15.9	21.4	21.1	9.9	14.8	19.7	19.6	35.3	12.8	15.7	15.6	17.6	12.2	16.2	17	12.3	24	30.2	19.4	25.1	18.1	18.5	18.2
ENSG00000115234	SNX17	28.1	47.1	23.1	36.9	40.8	34.5	19.6	30.7	44.1	35.1	27.5	25.4	24.6	22	40.1	49.9	34.4	17.2	19.7	32.3	27.2	28.3	31.8	22.8	17.4	34.5	42.6	27.9	29.2	35.2	31.3	23.3	31.5	31.3	38.4	19.5	19.8	23.7	41.9	27.6	33.2	26.2	21.3	34.8	30.3	14.9	44.3	43.5
ENSG00000084733	RAB10	36.1	43.2	21	17.4	44.4	37	20.1	28.4	25	23.1	20.6	25.2	27.2	24.7	27.4	31	25.4	19.9	25.1	27.3	24.8	25.3	17.3	42.5	18.9	42.1	41.4	34.9	24.3	30.1	45.1	28.1	33.5	36.3	29	15.4	34.9	25.2	31.1	16	21.2	27.4	21.3	43.9	25.3	20.6	44	41.5
ENSG00000151332	MBIP	16.6	8.7	18.7	18.8	18.8	18.2	14.1	14.3	17.8	19	20	17.8	16.8	15.8	21.9	18.4	10	12.8	19.6	13.2	23.4	22.8	14.7	9.2	8.7	30.3	20.5	18.8	10.3	18.6	20.4	12.4	16.1	19.7	11.8	22.2	15.8	19.8	14	16	18	15.3	15.8	14.3	26	8.7	16.3	11
ENSG00000172775	FAM192A	31.4	40.3	45	30.2	19.8	24.5	42.4	37.2	27.9	46.1	29.9	38.1	33.4	47.7	41.9	28.4	23.4	42.3	31.2	37.3	46.8	21.2	25.1	33.2	36.1	39.4	28.6	40.6	47.4	24.5	37.3	43.7	35.5	28.3	32.9	36.4	44.4	15.4	30.3	23.4	44.2	37.9	29	23.5	30.4	54.4	65.6	46.2
ENSG00000100888	CHD8	16.5	21.7	24.1	11.2	15.4	13.3	13.6	13.2	15.2	20.1	20.1	18.8	14.4	27.4	8.3	17.6	15.9	20.3	29.4	18.5	25.4	20.9	13.4	24	14.5	22.8	14.3	33.2	22.9	17.9	15.1	22.5	16.2	15.6	17.8	21.7	16.7	14.7	15.1	17.8	23.8	13.6	18.4	16.1	18.4	22.4	18.2	9.2
ENSG00000151657	KIN	6.9	4.4	6.8	4.3	5.6	6.8	5.5	6.2	2.8	7.5	8.1	8.5	7	5.4	3.3	3.8	2.3	6.7	5.7	3.8	8.7	6.1	6.6	8.5	4.5	8.1	8	3	6.9	5.6	4.3	5.7	3.8	6.3	5.6	6.9	8.4	5.2	5.8	6.2	6	4.7	6.6	7.2	2.7	7.7	4.9	4.9
ENSG00000117408	IPO13	13.6	11.1	11.2	17.7	30.6	15.9	9.4	13.1	12.2	19.7	15.1	8.5	6.9	14.3	13.6	17.1	12.5	15.3	20.1	23.1	13.1	14.5	17.2	14.9	20.1	11.6	21.6	9.9	13.9	16.2	23.6	25.5	16	14.8	13	11.2	14.9	13.2	15.6	9.5	10	13.1	10.3	11.7	18.7	13.9	14.1	15
ENSG00000169564	PCBP1	61	63.1	54.6	42.6	58.9	45.2	88	45.9	42.5	45.6	38.3	73.1	41.2	84.2	23.7	52.1	49.3	54.8	64	66.8	46.8	60	49.4	67.2	38.7	111.6	66.5	55.6	64.8	39.3	43.7	37.5	52.4	34.2	57.8	22.8	68.8	62.4	57.1	76	71.6	83.6	55.1	58.1	41.8	58	59.8	84.3
ENSG00000165630	PRPF18	16.7	12.6	11.2	9.6	15.7	15.4	14.1	19.6	9.8	21.5	20.7	11.9	25.8	14.1	11.1	17.9	9.6	14	14.8	16.2	25	20.7	14.7	16.4	10.8	9.3	18.8	12.8	19.8	11.8	26.4	18.7	9.2	13.1	20.8	20.6	16.9	19	19.5	17.3	23.8	8.8	10.6	16.5	6.3	17.1	13.7	17.4
ENSG00000188909	BSX	ND	ND	ND	ND	ND	ND	ND	ND	ND	ND	ND	ND	ND	ND	ND	ND	ND	ND	ND	ND	ND	1.5	ND	ND	ND	ND	ND	ND	ND	ND	ND	ND	ND	ND	ND	ND	ND	ND	ND	ND	ND	ND	ND	ND	ND	ND	ND	ND
ENSG00000119318	RAD23B	32.4	29	41	26.3	28.2	44.8	46.3	50.5	41.6	44.9	30.9	47.9	35.6	45.6	20.5	55.1	40.8	45.7	56.5	44.9	45.5	31	18.5	23.7	30.5	36.6	37.6	42.4	20.4	37.5	42	43	64.9	35.8	31.2	20.3	38.2	34.4	40.5	53.1	41.3	21.6	43.6	58	33.8	30.9	53.8	21.6
ENSG00000198815	FOXJ3	13.8	11.7	12.9	13.4	14	17.2	18.6	10.5	15.6	14.2	15.9	10.8	16.7	21.3	11.3	14.7	12.2	13.3	18	17.3	24.2	16	10.1	23.5	14.9	9.1	12.1	21.5	16.2	12.8	17.2	21.2	26.4	15.2	15.4	17.1	14.1	15.5	16.9	7.9	21.7	12.3	20.1	11.1	10.7	20.4	33.9	14.5
ENSG00000197713	RPE	20.6	26.8	17.4	17.5	28.3	27.4	29.9	27.2	21.8	25.9	34.8	38.5	31.7	13.9	17.9	21	35.1	20.3	25.6	29	39.6	16.7	18.1	25.8	39.3	35.9	38.6	27.3	19.9	19.2	28.9	29.7	38.7	23.6	33.7	13.9	25.9	19.4	21.2	32.9	14.8	23.8	25.5	41.7	19.6	18.7	20.8	19.9
ENSG00000127993	RBM48	7.5	5.6	9.7	15.2	11.9	12.4	7.6	9.1	9.4	12.1	11.5	6.5	10.4	10.8	16.5	7.7	15.2	7.8	9.9	7.3	13.5	12.2	12.2	8.5	12.2	7.4	10.1	14.9	10.2	9.5	14.4	11.9	12.7	13.9	12.1	14.1	16.8	19.2	11.2	8.9	19.2	15.2	8.6	10.8	9.4	8.9	8.5	14.6
ENSG00000136715	SAP130	20.5	11.4	21.5	17.3	14.3	9.9	23.6	13.2	12.9	20.5	16.2	27	8.6	17.3	11.9	14.8	10.7	14.5	23.7	13.6	21.3	9.6	15.2	17.1	10.3	21	17.2	14.8	13.6	9.3	10.2	27	17	10.8	16.3	14.6	20.7	12.8	17.1	23	20.5	11.7	22.2	12.2	12.8	14.2	17.7	11.5
ENSG00000134375	TIMM17A	26.4	27	24.5	29.3	20.7	21.7	41.4	42.3	30.3	34.8	31.3	31.6	27.6	36.7	15.6	36.2	25.5	21.2	44.9	25.3	37.5	26.9	28.1	20.2	35.9	29.9	21.4	43.1	21.8	25	28.2	35.5	29.8	25.1	36.3	23.2	51	20.6	40.8	16.9	23.1	23.4	31.1	26.7	14.6	22.9	28.5	46
ENSG00000130772	MED18	13.2	6.6	6.6	5.6	8.9	8.6	7.4	7.9	9.5	10.4	9	3.7	12.5	16.5	8.2	8.1	6.3	8.3	10.5	9.8	8.1	11.2	7.4	12.7	6	8.2	12.3	7.6	13.6	9.2	12.1	8.1	12.5	6.2	8.9	8.3	12	4.4	9.6	6.4	9.6	9.7	7.8	7.4	3.8	7	9.5	8.7
ENSG00000054118	THRAP3	31.3	20.3	35	29.8	28	22.8	29.3	33.8	34.1	34.1	35.2	23.8	28.9	58.5	12.8	34.8	24.1	29.1	39	32.8	42.7	30.1	21.9	48.5	31.4	25.1	30.5	49.2	32.7	34.9	20.7	34.6	29.4	23.5	37.4	35.5	40.1	30.4	24.4	17.8	52.9	27.3	41.4	19.5	16	50.7	41.5	31.2
ENSG00000275052	PPP4R3B	19.8	15.5	17.2	14.5	18.4	19.4	23.6	16.1	17.6	13.9	12	18.3	19.3	27.1	32.7	15.9	22.1	17.3	19.5	13.2	20.9	38.9	8.1	27	14.6	24.4	29.8	30.7	22.4	15	32	17	29.3	17.9	21.8	15	25.5	27.4	18.3	23.3	19.7	20.2	16.9	26.1	12.3	18.5	26	20.4
ENSG00000117751	PPP1R8	21.1	15	32.7	21.2	20.6	21.6	18.8	22.8	24	39.1	31.7	16.8	24.4	30.3	16.1	25.9	15.2	19.1	38.4	21.3	28.4	25.4	23.4	39.5	20.4	24.7	20.8	36.3	28.1	18.8	23.3	35.4	31.7	17.6	23.1	26	33.4	20.7	23.2	13.8	39.6	21.4	40.4	18.7	17.5	32.5	27.1	28.8
ENSG00000125633	CCDC93	13.5	6	16.7	14.6	24.2	16.7	14.1	16.2	10.6	10.6	11	13	8.8	11.7	11.1	12.6	19.1	11.8	9.6	8.4	13.9	15.1	9.8	14.7	10.6	17.4	10.7	15.9	16.8	11.4	8.8	16.7	19.9	14.8	11.2	14.2	8	8.3	11.9	5.9	10	17.3	7.5	9.8	9.8	12.8	13.1	7.8
ENSG00000108788	MLX	15.8	18.3	14.4	14.6	22	25.4	10	23.8	21.1	25.7	23.3	16.5	16.5	19.1	16.8	20.2	23.4	24	26.2	15.4	22.6	15.1	24.6	19.7	13.2	18.3	25.9	26.4	28.5	22	17.2	20.6	18.9	17.4	18.9	23.1	21.5	17.1	29.3	21	37	13	10.2	39.3	16.6	16.8	29.9	20.4
ENSG00000136930	PSMB7	52.6	64.4	44.1	53.3	31.2	37.2	63.6	51.3	70.8	74.4	51.4	84.6	51.6	60.1	41.5	48	73.5	75.4	54.9	54.3	68.4	57.8	47.4	37.7	102.4	70.2	70.5	74.7	37.6	44.5	48	77.5	77.7	57.5	62.4	54.6	76.8	42.8	57.4	91.7	53.5	50.2	65.2	80.2	92.2	47.4	65.8	70.2
ENSG00000143740	SNAP47	17.3	24.1	15.2	14.5	18.7	14.7	19.5	11.3	18.1	18.5	15.5	15.9	16.1	12.5	20.7	18.2	14.9	19.1	19.3	21.4	15.9	24.5	34.2	10.7	17	10.8	11.5	15.5	9.8	16.8	17.8	24	12.9	16.3	15.5	15.1	19.4	12.9	19.1	11.4	15.6	14.8	24.2	22.9	35	17.6	17.1	19.3
ENSG00000138381	ASNSD1	13.4	10.5	22.2	18.6	24.2	23.6	19.5	29.3	27.6	31.7	31.6	26.2	9.6	26.8	17.8	25.1	15	11.2	23.9	20.3	37.3	28.2	26.7	24.9	20.1	26.3	26.9	24.5	14	24.1	15.1	27.8	24.5	20.2	28.4	18.5	23.1	20.2	29.4	17.7	29	26.2	33.2	20.8	41.3	16.5	20	25.5
ENSG00000089916	GPATCH2L	12.3	16.4	12.9	10.6	7.8	13.6	10.9	14.7	10.4	14.6	14.2	10.9	20.9	15	8.8	11.2	11.7	14.9	15.8	9.8	25.4	16.6	9	13.6	16.5	7	10	8.9	19.3	12.4	9.3	12.2	15.9	11.1	14.6	12.8	13.6	21	12.7	20.5	11.9	11.9	16.6	7.4	11.9	13.5	16.1	7.6
ENSG00000122257	RBBP6	17.7	9.3	21.9	22.8	16.8	17.6	23.8	14.4	13.3	13.2	14.3	10.3	14.4	24.7	10.9	12.2	15.1	17.2	23.5	12.5	21.9	13.5	18.2	21.3	26.7	29.3	13.1	28.2	12.7	15.2	17.5	17.2	20.3	14.9	18.9	21.7	26.7	22.6	15.2	18.3	22.7	25.5	25.2	12	8.8	31.4	22.3	21.7
ENSG00000133422	MORC2	18.6	17	20.2	22.3	21.1	15.7	15.3	13.8	10.8	14.2	14.6	22.2	9	16.7	12.4	12	10	16	18.1	8.6	11.8	13.1	21.9	17.4	13.6	26	18.2	14.2	18	14.9	12.6	14.9	19.3	11.8	14.2	9.8	22.8	17.3	14.8	30.3	15.1	29	18.7	22	12.6	29	11.8	21.5
ENSG00000112146	FBXO9	28	11.5	10.8	32	22.2	18	24.9	27.2	27.7	25.1	25.1	22.3	12.2	14.4	18.6	26.8	15.8	17.2	23.3	21.7	32.3	17.8	23.3	34.4	21.2	31.6	18.6	32.6	21.8	23.3	24	17.3	17.9	25.4	21.2	14.9	34	22.5	26.3	18.5	14.1	21.4	9.5	27.1	16.7	16.4	29	17.4
ENSG00000010072	SPRTN	11.2	9.8	9	9.8	8.4	6	10.8	10.3	9	11.9	10.3	11.1	10	10.2	11.1	8.4	4.7	16.8	12.7	10.2	12.8	8.5	22	6.3	9.5	7.7	9	10.6	9.4	8.1	11	12.8	10.5	5.4	11.8	9.2	15.5	10.1	11.7	6.1	11.3	6.2	8.8	13	8.4	10	11.9	12.1
ENSG00000198793	MTOR	15.2	13.9	18.7	14.2	22.7	10.8	9.4	12.9	12.4	17.3	17	14.2	14.1	17	11.1	15.2	10.7	18.2	25.3	19.8	22.4	13.5	18.5	22.6	28.7	17.9	14.2	21.9	16.8	13.8	15.1	24.7	25.1	8.2	21.8	16.4	25.2	14.6	12	17.4	15.1	16.8	14.2	16	13.1	15.2	22.1	11.4
ENSG00000173011	TADA2B	8.6	13.2	9.2	10.9	10.3	11.8	8.9	12.8	13.1	16.5	10.2	12.9	13	11.5	7.6	14.1	21.9	7.1	12.7	6.7	10.7	6.8	9.7	11.7	8.2	9.7	12.6	13.4	19.2	8.5	14.4	11	12.8	11.4	7.6	10.8	13	18.7	12.3	8.2	16.1	11.5	11	11.6	20.5	10.6	19	6
ENSG00000145868	FBXO38	8.6	9.2	14.3	10.4	16.1	18.2	7.5	11.3	21.6	16.1	22.1	13.5	10.6	12.5	11.1	18.2	17	12.1	14.9	14.2	19.4	13.7	9.6	7.4	13.5	9.1	16.1	20	12.2	17.5	12.2	15.4	15.2	17.2	21.6	11.7	8.2	13.6	15.7	3.5	12.6	9.5	6.7	9.6	14	11.3	20.9	12.5
ENSG00000065548	ZC3H15	27.2	18.5	22.9	29.4	26.1	26.5	34.4	30.4	20.8	28.2	25.5	53.9	22.1	37.2	27.9	21.5	36.2	19.9	42.1	37.1	40	33.8	32.2	53.4	28.6	59.6	35.3	54.3	32.8	21.6	41.2	30.6	43.6	24.9	30.2	23.2	51	29.2	29.4	24.5	34.6	38.8	43.2	36	46.9	27.7	31	34.6
ENSG00000108587	GOSR1	16.4	27.4	18	12.8	14	14.2	13.7	18.4	17.7	25.8	23.3	23.8	11.1	18.4	17.4	18.7	23.2	15.2	22.2	18.2	29.2	10.6	16.8	18.3	20.3	15	19	28.6	20.3	14.2	14.6	25.2	28.3	14.5	16.9	17.3	28.8	16.8	17.1	10.4	21	13.4	18.8	27.2	11.4	19.9	26.4	14.9
ENSG00000090060	PAPOLA	32.2	31.1	40	40.1	29	32.8	91.1	29.5	31.9	35.1	33.8	35.9	33.3	43.6	34	34.5	31.2	27.9	13	40.6	63	36	21.2	35.2	23.6	35.2	30	46	35.7	29.9	35.6	39.2	35.1	34.3	39.2	22.1	33	40	33.8	46.9	36.1	23.3	27.3	52.6	35.4	38.5	48.8	25.3
ENSG00000140153	WDR20	11.3	14.8	10.9	9.4	12.3	10.8	14.1	14.2	11.8	16	13.1	12.4	10.9	12.5	9.5	13.2	8.9	13.9	15.6	12.7	20.5	17.5	7.1	6.6	10.6	13.6	9.5	10	12	8.3	12.1	11.6	11.5	16.3	11.1	10.3	8.5	13.5	17.2	25.9	9.2	15.2	9.4	15.7	16.4	9.3	10.6	8.3
ENSG00000100519	PSMC6	47.1	30.6	36.8	27.3	25.8	27	39.8	37.2	35.8	60.4	45.5	38.3	38.8	41.1	46.6	32.2	30.5	36	46.8	32.6	63.6	39.4	20.4	30.1	25.2	40.8	31.2	42.6	29.3	20	32.6	30.5	30.9	33	37.9	20.7	44.7	17.8	44	43.2	33.2	29.6	29.7	44.7	42.1	28.4	64.7	18.3
ENSG00000024048	UBR2	14.4	7.3	8.5	13.3	17.5	16.9	11.5	11.1	12	9.9	10.3	10.5	6	9.9	8.9	12	11.5	14.6	12.2	9.5	12.6	13.3	8.6	15.7	10.8	13.6	14.2	15.1	10.8	11.9	10.4	9.8	10.8	12.2	11.1	14.4	18.3	12.6	9.4	11.6	11.8	13.4	7.7	28.5	7.1	10.6	12.7	14.8
ENSG00000198492	YTHDF2	21.7	15.2	33.3	32.3	26	20	38.3	21.2	26.6	26.6	27.1	13.8	25.8	37.4	21.3	27.2	16.1	20.4	38.5	34.5	31.8	23.5	28	31.4	20.9	25.4	30.7	33	24.8	26.8	35.8	28.6	41	23.6	32.5	22.5	31.5	18.7	29.8	17.1	34.9	26	53.5	19.7	19.4	30.3	24.6	30.8
ENSG00000119041	GTF3C3	11	11.9	21.4	16.2	10.4	14.3	23.7	18.4	12.4	18.4	17.5	26.1	17.4	22.8	14.4	11.7	22.8	16.1	21.4	17.9	23.7	25.8	20.3	28.7	33.3	23.8	17.9	24.8	21.9	19.9	18.7	15.4	21	19.6	17.4	22.8	32.5	33.3	10	20.3	24.5	20.3	13.9	13.1	22	19.9	17.7	15.6
ENSG00000138081	FBXO11	25.5	13.3	31.9	27.2	22.4	21.1	19	17.9	24.6	16.7	16.5	11.2	13	16.5	23.4	25.1	20.8	12.7	21.8	18.9	24.7	11	10.8	15.4	10.9	17.8	21.5	16	16.4	20.6	21.3	14.9	25.2	26.6	21.4	8.3	15	17.1	20.5	12.3	15.3	15.6	19.4	16.9	13.1	20	29.6	12.3
ENSG00000167985	SDHAF2	15.4	22.3	13.2	9.2	19.2	15.7	10.3	12	17.4	16.3	12.5	20.8	16.7	15.6	22.1	17.4	22.2	16.8	17.2	17.1	17.5	23.1	16.3	13.4	18.3	30	20	15.8	18.8	19.4	20.9	17.7	17.3	11.6	26.2	16.8	15.4	20.1	19.6	34.2	16.1	35.9	20.4	15.9	32.8	17.4	17.1	28.8
ENSG00000184708	EIF4ENIF1	13.5	8.4	21.3	11.5	12	10.7	8.6	9.9	12.1	15.6	14.6	9.5	4.9	17.8	5.9	14.7	10.4	13.4	19.2	8.9	14.4	13.9	19.8	7.3	13.5	10.8	12.5	28.2	12.9	12.6	12.3	11.6	13.2	14.3	13	10.5	17.5	19.1	14.6	16.1	18.4	13.7	9.7	12.7	6.9	21.6	17.8	18.2
ENSG00000120029	C10orf76	16	13.2	11.8	14.4	10.1	13.6	10	13.4	18.1	15.1	12.9	8.9	13.6	11.6	9.6	17	11.1	12.9	15.3	16.6	14.1	11.8	13.7	19.9	11.7	10.3	11.9	14.4	19.1	12.4	13.5	17.1	15.3	17.9	11.4	11.3	0.6	12.1	12.5	10.2	11.4	9.9	6.3	13.8	8	11.3	20.2	8
ENSG00000089053	ANAPC5	27.7	39.3	17.7	12.6	31.2	34.6	31.2	27	30.9	31.5	28.3	31.3	14.4	37.9	27.9	39.3	12.9	23.9	41	26.6	25.2	32.6	45.6	34.5	25.6	35.8	34.2	49.9	34.5	34.6	25.4	32.2	25.8	29.2	39.7	33.7	43.5	23	25.3	39.9	43.1	49	28	27.5	43.3	38.4	25.9	48.9
ENSG00000164024	METAP1	21.7	21.5	18.9	20.3	15	24.1	21	31.2	20.1	26.7	25.5	24.1	32.5	32.3	12.5	25.2	16	21.9	33.1	31.2	37.1	22.5	15.8	28.8	15.7	25.9	16.3	38.9	24.2	17.3	22.8	22.7	24.1	20.8	21.9	18.3	22.5	19.5	28.5	16.6	34.1	18.6	23.2	37.1	17.5	22.4	29.5	17.2
ENSG00000116863	ADPRHL2	25.7	10.9	13	18.3	12	8.8	18.6	19.2	16.2	31.1	30.7	12.9	23.4	18.4	18.8	19.1	16.1	16.1	16.4	29.5	18.7	13.1	20.6	16.7	13.2	17.3	22.7	19	9.9	10.3	22.6	28.1	12.3	23.7	19.6	17.8	14.4	15.3	14.5	12.4	19.2	28.8	28	15.3	22.7	15.7	13.7	18.5
ENSG00000089022	MAPKAPK5	14.9	19.8	19.2	16.1	13.9	14.1	29.3	15	18.1	23	16	25.6	12.3	22.6	11.1	17.6	13.7	14.9	25.2	15.7	21.6	15	13.8	20.1	13.8	20.5	16.8	25.2	14.2	14.8	22.6	22	26.2	17.5	16.9	20.6	27.7	8.9	16.8	16.8	25	39.9	27.3	36.8	14	24.8	14	21.7
ENSG00000100883	SRP54	20.7	22.5	21.6	20.2	22.3	23	25.9	29.8	27.1	30.8	39.5	27	23.3	30.3	30.4	28.4	28.5	21.9	29.5	23.4	44.8	30.1	14.8	24.5	21.4	63.3	34.6	26.2	24.8	19.2	23.1	22.7	40.4	24	31	24.4	21.7	33.2	32	34.5	27.9	14.7	16.5	34.4	21.8	22.3	26.4	24.2
ENSG00000143393	PI4KB	19.7	16.5	14.4	22.5	40	29.6	12.2	21	36.7	27.5	22.9	21	18	18.7	24.2	32.1	17.4	18.6	23.8	21.6	21.3	25.3	21.1	13.3	19.6	10.8	28	15.3	25.8	30.9	26.3	30.4	21.8	23.9	26.5	19.2	22.8	28.4	23.3	36.7	16.2	12.4	11.5	28.2	25.1	14.6	12.1	21.9
ENSG00000213341	CHUK	15.8	13.5	13.8	20.6	13.3	12	10.6	20.3	20	19	23.2	15.1	9.4	21.6	12	13.8	13.2	15.8	23	10.7	21.3	22.9	19.9	14.3	10.7	16.6	11.4	26.4	21.1	9.6	11.5	21.8	21.4	13.2	13.5	17.9	16.2	17.9	20.6	9.6	20.9	16.3	9	12.7	9.9	13.7	15.4	9.8
ENSG00000121774	KHDRBS1	44.4	27.1	62.1	45.6	21.6	27.2	36.5	27	34.4	50.8	42.9	30.1	40	66.7	30.3	34.1	29.5	31.2	50	37	52.1	39.7	42.7	42	26.7	41	28.5	55.6	28.3	29.8	21.2	38.6	30.7	33.4	47.9	41.1	54.1	30.6	38.9	29	81.8	47.6	63	28.1	32.6	65.7	52.6	56.3
ENSG00000180329	CCDC43	12.3	14.8	14.1	12.4	9.6	14.3	25.9	18.9	11.2	18.6	18.3	20	13.3	21.6	14.7	15.3	13.3	9.7	23.2	21.8	27.1	26.3	27	19.3	24.4	29.4	17.3	27	14.6	12.8	22.2	19.3	26.4	12.8	18	17.8	20.3	15.1	18.8	15.3	26.3	19.2	14.5	11.7	19.1	17.1	35.5	18.6
ENSG00000088986	DYNLL1	78.6	89.9	89.2	68.4	78.4	83.2	28.7	108.9	50.3	88.9	53.4	84.7	53.1	44.1	58.8	104	87	71	106	91	88.9	58.4	69.4	43.1	64.5	114.6	79.2	45	71.7	50.5	97.5	66.6	54.7	98.8	92.3	47.8	54	50.9	117.3	104.1	58.6	97.8	73.2	101	104.9	59.9	46.2	54.7
ENSG00000163875	MEAF6	27.6	6.4	25.8	21	21.5	30.9	16.3	23	22.2	24.7	20.8	11.7	25	22	25.5	20.2	21	17	21.6	19	25.5	32.8	25	30.8	10.7	23	23.2	31.2	24	18.4	34.3	25.4	39.1	20.8	21.9	28.7	39.3	19.7	28	12.4	30.1	34.9	38.9	20.7	22.1	31.1	26.8	29.6
ENSG00000130414	NDUFA10	16.9	16.6	12.4	20.8	15	25	20.3	14.4	18.6	20.8	20.9	16.6	21.2	12.6	6.7	16	15.5	22.8	27.9	25.8	26.7	16.7	18.5	16.5	15.7	35.5	22.6	22.5	13.4	24.2	21.1	16.6	22.7	18.1	26.3	20.4	25	8.9	22.2	25.9	21.3	23.2	14.6	26.3	18.1	21.8	27.6	22
ENSG00000144233	AMMECR1L	12.3	8.3	17.1	14	16.2	13.2	16.2	14.6	13.3	16.1	14.6	18.4	9.3	12.1	9.8	14.4	7.6	12.3	16.5	12.2	17.8	14.2	12.1	15.2	12.3	10.4	19.4	15.1	15.7	14.6	26.7	19.8	26.7	15.5	16.9	12.4	13.9	12.1	13	8.7	14	14.6	13.5	9.5	15.3	14.8	13.7	6.8
ENSG00000110955	ATP5F1B	66.5	81	64.4	99.3	58.1	62.1	113.8	67.7	63.2	117.1	66.8	131.5	74.3	118.4	73.4	83.4	49	89.2	135.6	82.1	106.1	55.5	93.9	129.9	75.6	80.6	72	145.2	92	76.1	82.9	91.5	118.2	89.2	96.2	88.4	116.9	136.5	98.2	61.7	107.5	85.4	108.4	88.2	156	103.7	72.1	150.9
ENSG00000141568	FOXK2	21.7	23.3	21.8	23.8	12.6	13.9	14.6	12.8	14.8	22.5	22.9	22.6	14	18.6	9.3	15.8	24.8	12.7	23.2	14.8	21.3	12.7	22.2	19.2	15.4	22.2	19.9	21.4	12.9	13.1	27.1	23.7	27.1	14	22.7	20.2	25.6	19.1	12.3	13	36.3	13.6	12.5	18	17.8	23.9	18.6	15.4
ENSG00000187778	MCRS1	15.6	23.3	24.2	22.9	13	15.1	27.7	15.2	15	35.7	19.9	39.2	27.9	27.2	29.8	27.1	16.3	18.7	38.8	34.9	15.9	21.8	35.1	28.5	17.3	13.2	24.6	32.3	30.2	18.9	26	26.6	21.8	22.1	28	25.4	34.5	18.9	21.1	22.4	21.3	18.2	36.2	15.9	18.1	27.3	20.5	31.9
ENSG00000167118	URM1	9	17.7	16	10.8	16.3	16.1	14.5	8.3	14.7	21.4	14.7	14	14.5	18.1	7	18.9	14.1	30.3	20.3	18.8	10.8	12.8	14	15.3	21.3	16.4	15.9	18.5	15.4	20.8	16.8	16.7	14.4	15.5	25.9	21	20.6	12.9	15.2	20.3	26.3	27.3	20	36.6	21.2	21.6	20.7	22.8
ENSG00000119682	AREL1	12.3	15.5	15.4	15.6	13.5	9.7	13.3	13.1	15.6	16.8	16.2	13	15	10.6	7.1	18.7	15	16	17.8	14.3	22.1	18.8	8.7	16.2	10.4	8.1	8.8	11.5	16.1	12.5	10.5	12.1	13.2	20.3	15.8	15.9	12.5	11.8	21.6	15.4	12.1	5	10.3	15.4	16.1	12.9	17.9	6.6
ENSG00000121022	COPS5	28.8	27.4	23.3	21.3	24.5	26.2	18.5	25.4	20.9	35.3	31.9	17.7	35.6	26.8	11.7	26.2	25.5	24.2	31.2	28	39	25.7	26.9	38.1	27.5	23.8	23.8	24	23.1	23.8	36	28.8	37.2	27.3	34.4	28.3	45	18.6	31.6	26.8	42.3	42.2	30.9	60.8	31.5	27.2	16.6	21.1
ENSG00000143569	UBAP2L	42.5	41.1	40.3	31.7	28.7	32.9	34.6	49.1	35.5	44.7	31.1	44.1	33.2	53.3	51.1	41.1	21.2	37.1	52.8	36.2	39.4	46.9	45.2	57.6	42.6	36.8	27.1	60	34.2	31.3	15.8	40.3	25.8	28	35.2	20.9	52.4	25.9	35	46.4	46.8	22.5	75	31.3	39.1	33.7	31.8	47.1
ENSG00000204569	PPP1R10	5.4	6.8	8.7	7.1	7.9	5.4	4.6	5.4	7	7.9	6.6	7.3	3.4	5.3	4	4.6	7.1	8.5	10.2	10.1	6	5.8	5.5	6.6	5.9	3.5	8.1	5.8	6.5	6.4	5.9	6.9	14.4	6.2	7.1	10.5	6.1	6.7	6.9	6.8	7.3	4.9	4.4	4.7	4.8	7.7	9	10.3
ENSG00000122390	NAA60	8.2	32.5	23	24.2	18.4	12.6	20.6	15.8	16.9	16.4	14.8	22.2	17.8	17.2	16.1	18	11.7	19.3	22.7	18.4	16	25.8	15.3	20.9	20.5	26	19.9	26.7	27.7	15.4	14.3	11.2	21.7	20.2	26.2	15.4	22	24.5	11.5	37.8	16.8	19.7	28	21.9	9.5	21.1	17.4	26
ENSG00000078061	ARAF	20.3	29.3	12.6	20.2	19.2	15.3	17	17.2	18.2	25.7	23.7	23.9	25	12.1	14.1	23	21.6	28.7	22.2	23.7	14.8	22.3	26.1	12.1	31.1	12.3	27	24	37.2	20.1	24.2	24.5	21.5	17	19.7	15.4	22.5	23.9	17.4	34.4	17.4	25.9	18.1	17.2	32.8	16.2	16.4	27.3
ENSG00000283644	ETDC	ND	ND	ND	ND	ND	ND	ND	ND	ND	ND	ND	ND	ND	ND	ND	ND	ND	ND	ND	ND	ND	ND	ND	ND	3.4	ND	ND	ND	ND	ND	ND	ND	ND	ND	ND	3.1	ND	ND	ND	ND	ND	ND	ND	ND	ND	ND	ND	ND
ENSG00000138614	INTS14	12	21.9	22.1	17.6	12.3	15.5	14.2	13.3	17.3	22.3	20.6	19.5	28.6	19.8	18.8	16.6	18.5	24.5	47	22.4	19.6	17.3	28.5	17.2	16.3	21.1	24.6	17.6	22.2	15	22.4	16.9	26	16.5	24.1	30.8	23.6	11.6	15.6	19.2	19.9	17	16.1	30.6	12.2	17.2	18.6	22.6
ENSG00000054267	ARID4B	12.2	9.2	16.2	12.5	11.9	12.5	13.3	14	12.3	9.7	9.5	9.5	13.1	14.4	16.3	10.5	6.9	10.9	13.1	5.9	14.1	18.5	14.2	11.6	11.1	7.9	9.1	12.4	17.1	8.4	8	11.9	10.2	12.7	13.1	9.2	15	20.7	9.1	5.5	18.5	11.3	14.8	8.8	6.1	6.9	11.5	12
ENSG00000265354	TIMM23	40.7	43	28.6	28.8	23.8	22.3	27.9	33.7	40.5	41.1	43.7	54.2	32.5	36.5	28	35.4	29.5	35.2	43.6	36	40.8	27	43	23.3	32.3	58.2	38.4	43.2	26.1	26.7	32.2	35.1	50	17.1	37.9	31.9	41.1	20.6	36	40.8	38.5	60.1	34.5	30.2	13.4	29.9	27.6	26.7
ENSG00000079805	DNM2	35	29	21.3	16.9	22	21.5	27.3	23.5	22.3	34.8	29.6	28.9	23.2	25.5	42.3	25.3	16.6	30.8	29	25.5	29.2	31.2	23	48.9	25.9	32.3	27.1	26.8	46.4	22.1	19.7	26.6	25.1	21.2	33.8	26.3	39.3	43.9	21.4	42.5	37.3	25.6	24.2	41.6	35.2	37.9	23.1	28.7
ENSG00000164022	AIMP1	22.9	14.7	15.5	21.9	18.6	27.9	26	30.7	23.6	24	28.8	25.3	33.9	40.7	23.2	25.5	18.9	23	23.6	29.1	34.4	22.6	14.8	24	19	40.2	35.7	47.5	27.8	21.5	33.6	25.5	41.4	17.9	20.8	22.4	41	22	26.5	16.6	32	22.6	17.6	31.7	14.7	26.3	31.4	36.6
ENSG00000100813	ACIN1	23.7	24.5	38.7	31.3	24.2	19.5	38.9	26.5	18.7	32.1	26.2	32.4	27.9	44.1	15.7	21.9	21.1	26.2	53.4	30.3	33	31	23.7	38.8	25.9	44.6	13.9	42	34.5	22.8	18.7	32.8	27.7	26.3	28	32.9	35.7	17.7	24.1	29.7	47.6	41.5	43.5	26.4	23.4	43.2	30.1	23.5
ENSG00000119414	PPP6C	14.1	10.3	18.8	17.8	20.2	16.9	19	15	16.3	22.2	18.6	16.5	15	20.4	11.7	20.1	18.9	28.9	25.4	16.3	25.8	18.2	12.3	16.7	16.2	14.6	16.6	29.1	23.2	13.9	22.4	18.2	17.4	17.1	20.7	23.4	19.5	23.7	23.9	21	27.4	18.4	17.5	39.6	19.2	22.4	28.5	27.2
ENSG00000100347	SAMM50	22.3	21.2	20.7	25.1	26.8	28.5	29	22	23.6	32.5	28.1	30.3	16.5	37.1	16.2	25	18.8	27	30.6	29.4	29.3	10.2	37.8	20.1	27.9	35.7	18.8	63.6	30.3	32.8	23.6	28	13	22.9	33.4	17.8	17.1	12.3	29.1	31.9	24.8	25	20.2	27.1	25.5	29.2	22.4	30
ENSG00000156875	MFSD14A	23.5	9.8	22.2	11.4	26	24.7	18.7	17.3	29.6	23.5	27.5	8.3	16.5	17.7	28.3	22.4	15.5	22.7	19.7	19	22.6	15.4	15.6	17.4	15	12.4	23	28	22.9	20.1	29.2	20.7	26.6	20.8	18	20.1	21.3	34.8	21.6	6.9	21	16.5	25.5	11.5	14.5	14.8	27.1	17.3
ENSG00000125459	MSTO1	12.2	15.8	15	22.8	12.9	10.1	17.6	15	13.4	19.3	15.2	16.7	7.9	20.3	14.9	13.6	11.9	13.6	21.5	20.7	13.7	8.3	18.2	18.4	15.2	9.7	20.2	19.6	15.3	10.8	11	21.5	31.9	9	16.1	15.4	14.6	9.7	16	20	12.4	13.7	19.1	20.6	21.9	11.5	13.7	19.2
ENSG00000173692	PSMD1	29.1	31.8	35.9	28	37.4	27	34.7	38.8	40.5	39.4	40.1	38.6	29.1	22.9	36.7	43.3	41.4	28.1	49.8	36.2	53.8	34.7	26.7	42.4	26.1	44.2	19.3	37.2	36.8	23.2	18	42.3	22.5	22.4	46.3	21	58.5	17.3	46.6	28.4	29	21.4	46.2	29	25.5	24.7	55.1	21.9
ENSG00000011243	AKAP8L	12.8	13.5	20.3	9.4	17.7	20.7	10.6	11.7	13.2	19.7	17.5	22.9	19	11.7	20	13.9	17.7	14.7	28.2	16.1	16.1	19.8	23.1	22.6	14.3	17.2	31.7	20.1	14.8	18.3	27.4	16.2	20.3	23.3	14.1	18.6	25.7	23.4	11.8	18.6	20.7	19.1	15.9	17.4	23.8	24.5	11.5	14
ENSG00000136045	PWP1	24	30.3	18.4	17.5	25.9	28.5	24.4	25.4	28.9	36.2	30.7	30.4	11.5	37.3	13.8	39.3	24.5	21.2	24.9	26.8	35.9	18.6	28.4	28.3	18.6	35.3	26.7	34.2	20.4	25.6	24.8	33.3	30	28.5	42.2	23.1	37.2	10.5	38.6	26.6	24	33.9	22	22.3	49.7	19.8	21.7	34.7
ENSG00000147099	HDAC8	12.5	17.1	12.6	17.4	17.3	12.9	8.7	7.3	14.1	11.2	12.7	12.4	12.9	8.7	23	10	17.5	9.2	23.5	14.2	14.9	14.3	16.7	11.5	22	14.4	9.5	19.1	20.4	13.5	10.4	13.7	10.3	15.9	17.2	11.7	12.8	24.4	14.9	15.8	8.9	25.1	17.5	19.3	24.8	12.2	16.2	15.6
ENSG00000204842	ATXN2	18.9	22.8	20.5	21.9	21.1	18	17.3	25	14.7	17.9	15.3	13.5	14.3	15.2	8.9	25.9	14.1	15.5	27.9	10.9	22.2	13.8	24.2	23.3	12.5	22.8	28.5	15.4	12.8	17.9	12.1	22.3	24.6	28.3	16.3	12.9	29	9.2	21.2	14.7	12.7	13.8	20.3	10.8	14.9	12.2	12.5	12.1
ENSG00000169221	TBC1D10B	16.8	23.6	9.9	19.2	12.9	12.3	22.1	18.1	14.7	20.6	19.2	16.8	13.6	20.9	19	13.7	13.6	14.9	13.1	13.8	8.2	20.4	33.1	11.2	17.2	19.3	18.6	15.5	23	16	13.8	24.7	14.3	9.3	19.1	19.5	21.4	22.9	13.6	28.7	21.8	12.4	5.7	13.1	17	27.8	15.6	20.7
ENSG00000198874	TYW1	10.6	13.6	8.3	17.2	12.5	8.7	9.7	11.4	8.7	9	8.5	15.5	13.9	18.5	17.5	10.5	12.7	12.6	17.2	14	13.1	14.5	13.2	8	11.3	10.5	12.4	18.4	10.6	8.9	14.2	12.2	18.8	7.1	8.2	13.5	21	11.2	10.3	10.5	11.6	15.5	14.6	18	12.2	13.2	11.6	23.3
ENSG00000149187	CELF1	17.9	32	26.6	27.3	20.9	22.4	22.7	19.3	20.1	24.4	25.6	27.1	21.4	47.5	13.5	20.8	29.5	26.9	41.1	27.4	41.2	19.8	17.9	14.6	42	19.4	20.4	22.8	16.2	17.1	16.9	26.5	32.3	17.3	22.2	20.6	27.3	19.4	15.6	24	23.5	18.3	37.2	22.4	18.9	24.3	21.3	18.6
ENSG00000087302	RTRAF	44.4	30.2	52.1	50.4	35	46.7	49.9	35.6	39.4	39.5	44.7	32.4	39.4	60.9	38.2	29.5	31.1	35.7	48.5	32.5	51.6	32.8	27.2	23.6	63	43	56.2	50.2	27.3	35.2	33.8	29.7	49.1	46.1	44.5	57.6	24.3	29.2	38.1	49.5	63.5	63.6	40.5	51.9	51.3	58	49.6	28.7
ENSG00000118873	RAB3GAP2	13.9	10.6	12.9	9.7	14.8	17.7	14.6	14.4	13.7	13	15.4	9.7	11.6	17.3	10.2	13.8	9.8	13.3	13.3	11	15.1	14.5	8.7	13.5	14.1	9.1	19.6	19.3	13.9	14	12.6	12.6	19.7	14.6	11.8	7.6	23.3	11.3	14.6	3.9	14.8	6.8	27.7	7.5	6.3	8.1	17.8	15.4
ENSG00000088930	XRN2	27.4	32.7	36.1	27.6	27	33.3	35.8	25.3	33.1	33.8	39.5	21.8	31.6	27.1	15.1	26.5	46.1	32.7	40.6	42.6	43.5	12.2	20.5	35	12.3	41.1	23.8	31.4	30.5	31.5	21.6	37.2	32.7	30.2	29	26.1	28	23.3	31.3	21.5	46.2	20.8	28.1	26.8	22.1	34	61.4	23.1
ENSG00000112701	SENP6	10.9	11.5	26.2	18.7	20.4	27.2	19.5	19.8	22.1	16.8	21	15.8	10.6	18.6	18.8	22.8	19.8	14.1	24.6	13.2	26	27.4	21.3	28.2	13.9	14.7	28.4	24.5	20.8	21	22.1	15.7	35.1	20.4	27.7	15.6	34.1	20.7	20.5	13.4	9.7	13.2	15.9	14.8	9.8	18.3	13.8	27.2
ENSG00000136827	TOR1A	13.3	20.1	14.9	17.1	22.6	22	19.8	31.3	38.8	28	24.1	13	19.7	16.5	18.5	40.4	19.2	31.6	14.2	20.7	23.1	26.1	13.6	14.7	21.1	12.9	28.6	32.4	27.4	29.8	21.1	26.4	19.2	25.8	30	26.7	26.1	13.3	30.7	33.5	23.1	31.5	22.3	15.7	23	12.1	23.5	16.7
ENSG00000166913	YWHAB	52.4	39.8	32.1	30.7	53.4	47.3	43.5	47.8	46.6	58.9	51.7	82.8	59.4	56	50.1	63.1	64.1	55.9	45.2	88.8	70.5	21.4	27.6	41.7	35	49.1	35.4	67.5	40.4	36.9	66.5	46.1	59.6	40.4	58.9	34.5	44.9	27.1	60.4	62	52.7	55.6	30.3	60.2	61.9	41.4	46.5	43.5
ENSG00000213079	SCAF8	8.5	8.4	24.9	15	16.8	17.3	15.3	14.1	19.9	18.7	19	13.1	8.7	26.9	11.5	16.2	16.6	11.7	21.9	18.6	25.1	11.7	11	24.1	9.1	16	19.5	22.2	16.2	18.6	19.8	16.3	25.6	14.5	15.8	11.9	27.9	16.4	17.1	15.6	23.7	15.1	17.3	13.2	6.3	22.8	13.6	14.5
ENSG00000104973	MED25	23.7	32.2	19.3	21.1	13.4	13.3	17.4	15.5	17.4	24.1	24.4	27.3	29.5	26.9	9.6	19.7	15.2	21.1	22.8	17.7	19	16.4	33	18.1	28.5	21.2	14.8	20.8	27.1	14.6	17.2	19.5	14.3	22.1	20.2	16.8	33.1	21	16.2	13	17.7	39.5	14.8	23.5	24.2	22.8	19.5	27.3
ENSG00000100348	TXN2	14.4	19.7	21.6	36.9	32.5	35.4	24.8	19.9	31.1	33.5	38.1	23.9	15.3	36.5	18.4	30.9	14.6	22	41.4	34	19.5	25	36	41.6	26.9	35.2	27.4	50	39.8	47.3	27	28	21.9	28.1	30.3	20.4	43.5	30.2	29.9	21.3	22.7	38.8	17.5	44.7	26	20.8	22.8	25.3
ENSG00000151148	UBE3B	10.4	16.5	13	9.4	22.2	17.9	11.4	13.8	15.8	16.8	11.3	17.3	10.7	6.5	10.3	22.6	14.3	13.5	13.1	17.7	16.2	14.3	9.3	12.4	10.8	15.6	14.2	10.1	10.4	20.3	16.5	16.2	19.5	25.4	18.1	15.5	13.6	6.2	19.1	16.3	6.9	14.8	13.3	11.7	19.9	11.5	12.2	12.7
ENSG00000001631	KRIT1	19	13.1	16.4	17.6	14.7	14.5	15.4	17.9	13.1	12	11.6	11.1	20	17.1	17.8	10.4	16.6	15.9	16	10.6	16.6	18.1	19.1	17.4	16.8	7.6	11.5	22.3	21.3	13.6	14.2	11.7	13.5	13.3	12.1	14.4	34.2	24	13.8	17.7	24.3	13.2	17.1	14.2	13.6	16.6	24	21.6
ENSG00000110321	EIF4G2	106.7	87.3	118.2	64.3	80.4	89.6	80	99.1	106.8	93.1	62.3	92	127.2	61.3	59.6	123	67.6	64	129	92.6	121.2	99.6	54.2	78.1	55.3	67.3	68.8	119.3	67.1	72.1	69.6	55.1	70.3	78.4	99.8	57.5	60.3	69	111.1	53	88.9	40.9	82.5	71.2	85.3	82.1	69	39.2
ENSG00000110696	C11orf58	66.2	53.4	63.9	31.5	35.6	32.5	45	66	34.4	44	40.3	50.5	63	57.3	53.1	40	49.6	38.8	43	31.1	47.7	75.2	46	50.6	46.1	45.6	44.1	72.4	45.6	32.1	43.6	26.1	57.7	36.2	30.7	36.5	63.3	40	37.7	38.8	77.6	35.3	47.3	31.9	30.5	63.2	64.5	30.1
ENSG00000196455	PIK3R4	14.3	9.1	13.4	9.7	19.9	15.9	9.3	10.7	12.9	14.8	17.2	11.8	12.2	16.9	13.5	10.8	11.8	20.6	22	16.6	23.3	10.2	8.2	13.8	10.5	8.2	9.1	20.9	6.9	10.9	12	15.8	10	9.3	13.7	9.9	16	8.6	13	12.6	17.1	6.4	16.9	13	9	12	15.6	15.2
ENSG00000140992	PDPK1	8.5	11	13.8	9.1	14.2	11.9	14.6	14.3	9.2	12.8	10.8	11	10.3	14.1	9.8	13.8	10.9	13.6	16.4	10.3	12.2	25.1	11.1	7.5	14.5	18.2	12.4	12.3	19.7	10.8	19	13.8	9.2	12.4	11.7	12.9	13.9	11.5	15	18.1	12.4	8.7	8.7	16	9.8	25.4	13.7	12.8
ENSG00000164548	TRA2A	19.3	21.4	33.3	52.1	17.9	11.3	21.5	24.7	11.7	24.8	20.5	17.6	26.6	36.6	14.3	18.3	29.6	32.2	39.9	23	31.3	22	23.3	22.4	23.7	27.8	18.7	26.1	21.1	13.3	15.9	18.7	23.5	22.5	28.2	16.3	43.5	18	28.1	18.9	31.5	43.8	29.9	24	22.2	36.1	26.3	21.9
ENSG00000119616	FCF1	36.1	26.7	19.3	21.8	30.8	27.3	25.5	31.8	24.5	31.8	28.5	29.6	29.9	32.4	20.8	27.7	15.4	26.7	32.2	30	56.4	30	14	22.4	16.8	19.3	22.3	27.3	20.7	21.3	26.6	33.7	35.5	25.3	29.6	28.2	26.8	19.6	28.5	25.8	31.7	9.8	25.9	21.1	31.1	24.2	38	15.4
ENSG00000166716	ZNF592	7.1	12.1	11.3	6.3	12.6	8.5	12.4	5	7.2	8.4	6.7	11.5	8.5	10.4	6.5	11.3	7.2	13.2	17.3	7.2	5.9	8.3	10.3	12	12	10.1	7.7	9.7	9.6	9.2	10.2	6.5	10.8	10	7.2	7.3	11.8	6.6	8.7	11	6.5	11.9	10.2	6.8	4.8	9.6	10.1	9.1
ENSG00000105393	BABAM1	35.4	19.9	20.1	19.1	22.5	16	45.9	21.3	28.4	43.1	43	22.8	42.5	25.2	50.9	29.5	19.2	17.7	23.6	29.5	27.7	36.1	37.6	22.1	26.4	27.6	18.3	39.7	28.3	24.2	20.6	28.5	17	23.6	36.2	36.1	36.8	29.6	31.1	29	39.9	37.7	52.6	29.9	42.9	26.9	26.6	33.2
ENSG00000180957	PITPNB	30.3	13.2	24.2	18	21.5	26	18.5	29.5	25.8	32.4	31.4	20.8	14.4	21	15.7	28.3	24	32.1	34.4	29.4	45.7	35.9	32.5	21.5	21.4	19	23.2	48.9	34.9	23.2	28.8	39.1	40.9	21.4	31.4	14.9	30.4	44	29.6	16.2	20.7	24.1	18.3	31.8	17.4	26.5	38.2	30.8
ENSG00000153015	CWC27	15.2	10.2	18.4	34	15.8	19.3	20.5	16.1	13.4	18	19	17	19.4	22.7	28.2	16.7	20.3	9.7	19.2	29.1	32.9	18.9	15.7	17	17.2	14.1	24.2	17.8	11.6	12.8	22.4	22.7	28.9	16	19	26	16.5	15	17.8	15.2	24.7	16.1	14.9	8	12.4	23	24.7	23.6
ENSG00000110871	COQ5	15.9	25.6	23.1	6.6	30.5	23.5	15.9	19.5	12.8	20	12.7	10.2	13.5	16.1	23.1	20.4	14.2	17.3	20.5	21.7	20.6	20.1	12.1	21.4	15.7	16.9	24.9	23.3	13.5	22.5	23.5	18.6	22	31.3	17.5	31.1	21	11.8	23.1	20.9	13.4	26.8	20.3	11.5	19.9	25	23.4	23.3
ENSG00000198952	SMG5	19.3	17	20.8	15.4	20.3	11.6	30.2	20.1	18.1	30.6	26.1	42.8	25.3	17.6	23.7	24	24.4	23.5	36.6	25.5	19.9	19.8	30.4	20.4	15.9	23.4	26.4	21.2	20.8	14.6	25.4	29.3	31.4	15.8	19.6	26.4	27.6	17.8	21.4	19.8	17.3	17.3	42	35.6	35.7	28.1	15.9	18.7
ENSG00000106609	TMEM248	18.2	21.5	18.2	25.9	41.5	32	16	22.5	38.8	21.5	23.3	15.5	24	18.6	27.5	30.3	29.4	16.6	15.6	18.6	26.8	17	11.5	13.6	15.4	17.9	26.9	22.5	18.9	28.7	21.6	18	15	31.4	27.9	14.6	25.9	12.5	34	11.1	21.1	27.8	27	18.9	14.7	15.5	21.2	31.4
ENSG00000259956	RBM15B	10.9	9.8	22.9	23.8	20.7	16.2	14	10.2	19.1	16.4	13.6	12.1	8	15.9	8.5	18.4	18.1	10.2	13.1	18.4	7.9	12.7	10.2	13.7	15.3	10.3	12.1	17.8	7.8	17.6	22.9	15	17.9	17.9	16.9	26.2	10.2	10.8	14	11.7	31	11.3	18.2	10.1	15.4	11.1	10.1	13.5
ENSG00000186092	OR4F5	ND	ND	ND	ND	ND	ND	ND	ND	ND	ND	ND	ND	ND	ND	ND	ND	ND	ND	ND	ND	ND	ND	ND	ND	ND	ND	ND	ND	0.4	ND	ND	ND	ND	ND	ND	ND	0.3	ND	ND	ND	ND	ND	ND	ND	ND	ND	ND	ND
ENSG00000103342	GSPT1	45.5	45.2	25.2	34.7	36.5	38	36.5	50.7	52.8	40.8	40.8	32.2	42.4	61.9	66.7	43.9	28.4	35.1	63.8	46.9	68.9	29.5	33	42.2	36.7	67.9	30.8	53.3	22.6	29.7	37	46.1	63.4	26.8	45.1	31.2	68	32.1	47.3	43.9	45	27.8	50.4	34.2	25.8	53.4	43.6	72.2
ENSG00000100567	PSMA3	67.7	42.3	42	34.5	33.1	31	54.1	35.9	40.2	50.3	50.6	62.4	56.4	57	66.6	32.4	40.6	46.7	47.9	38.3	59.1	50	29.4	39.1	32	70.3	62.8	62.9	33.6	26.4	27.7	34.9	33.3	30.5	59	46.4	36.9	33.8	40.3	77.1	54.9	60.9	28.5	55.2	64.1	46.6	54.5	42.2
ENSG00000160741	CRTC2	14.8	11.2	10.9	12.3	18	13.1	16.7	8.4	17.4	16.1	13.3	11.5	15	14.3	13.4	14.5	10.9	17	13	16.9	9	18.7	17	7.3	11.4	8.8	18.2	11.8	12.2	17.2	16.5	17.7	14.5	12.8	14.9	8.2	11.7	17.3	11.5	23.6	12.8	19.8	8.5	16.2	13.9	9.5	7.5	12
ENSG00000073050	XRCC1	25.6	21.1	25	22.3	12.2	11.5	13.3	14.4	16.3	19	20.8	13.2	18.7	19.3	18.3	12.7	18.8	13.3	14.9	16.5	11.3	21.3	15.4	24.7	20.6	15.3	12.3	13.9	21.5	13.3	11.4	24	12.1	23.2	17.1	22.9	15.5	19.7	16.8	21.2	28.7	25.1	7.8	20	9.3	24.2	15.6	11.1
ENSG00000204120	GIGYF2	16.1	15.6	18.2	18.9	24.8	23.9	20.4	20.4	17.5	14.9	16.1	14.5	13.5	9.7	5.4	15.2	24.3	17.1	21.7	16.4	18.4	22.6	16.2	35.7	16.1	22	15.6	28.9	22.8	15	16.9	18	25.7	15.9	16.7	13.5	33.3	10.8	17.1	17.1	18.9	10.3	18.5	13.3	11.5	19.3	36	13.2
ENSG00000110958	PTGES3	81.4	71	57.7	34.3	42.5	38.6	87.9	53.4	40.8	68.8	51.4	60.1	85.9	90.3	81.1	45.5	46.3	52.5	108	69.7	87.2	66.3	71.9	70.5	44.9	69.5	31.1	83.7	51.2	27.9	51	51.9	63.1	65.5	70.7	58.1	113	86.5	67.1	50.8	83.1	79.6	98.5	71.9	83	72.7	54.4	121.2
ENSG00000170242	USP47	21.4	13.1	23.5	11.1	17	18.8	10.8	24.7	18.7	16.3	18.5	12.9	19.1	24.3	11.8	22.9	19.4	14.7	18.1	12.4	25.2	23.6	15.3	14.6	24.2	9	15.1	18.9	20.5	17.4	17.1	10.7	23.8	18.6	18.1	17.2	29.1	21	19.9	8.5	17	8.4	6.3	21.3	10.6	17.6	24.8	7.5
ENSG00000255154	HTD2	8.2	6.3	9.6	6.8	8.2	9.2	12.3	11.7	8.9	14.6	12.9	13.7	6.2	16.3	3.5	8.4	11.7	7.2	16	10.6	15	9.1	11.2	9.8	13.9	11.5	8.9	12.8	9.3	11.3	10.9	15.5	9.4	7.8	12.7	12.1	9.6	15.5	9.1	4.8	8.3	6.5	12.4	8.4	14.2	5.8	6.1	11.7
ENSG00000112855	HARS2	10.9	24.7	10.7	27.5	12.2	16.2	17.7	14.1	16.1	19.9	17.4	22.6	13.8	13.9	22.8	15.6	19.6	13.9	14.8	26.5	18.4	13.9	12.2	10.1	23.7	14.9	11.8	13.5	14.9	15.2	18.1	19.4	22	16.1	14.3	14.7	9.3	13.1	19.2	13.9	13.2	16.8	12.3	8.3	15.6	13.5	10.9	14
ENSG00000100201	DDX17	29.7	28.9	59	35.4	39.1	45.1	30.8	25.4	25.4	37.1	36.1	27.6	24.9	57.8	17.5	33.2	23.6	33	64.5	36	41.5	56.9	36.8	35.9	48.4	33	42	45.8	42.8	31.4	47.3	24.2	41.8	53.1	42.3	27.9	37.1	65.5	29.4	19.4	32.2	39.1	38	43.3	14.1	58.5	32.9	35.4
ENSG00000116221	MRPL37	39.4	22.8	20.8	28	21.1	28.3	37.2	26.9	25.3	48.1	41.9	45.6	18.3	53.8	24.4	30.1	45.9	31.9	40.9	39.8	37.7	26.2	51.6	46.2	48.3	46	36.2	54.6	21.6	31.1	34.2	49.8	39.1	27	42.9	42.3	51	16.2	34.2	29.1	37.6	53.3	42.6	32	50.9	41.4	42.4	45.3
ENSG00000118246	FASTKD2	14.7	13.5	12.6	14.3	14.4	17.3	23.6	17.2	14.6	29.6	16.9	23.9	16.2	18.6	19.4	18	34.2	20.2	15.7	24.3	26.3	5.7	10.2	14.5	13.9	23	17.5	31.3	13.6	18.5	24.9	22.5	24.7	15	19.9	13.7	27.3	9.4	21.7	12.6	13.2	13.3	22.5	13.9	25.9	11.6	19.6	19
ENSG00000140259	MFAP1	15.5	16.2	28.2	18.5	24	15.2	17.4	25.1	17.5	20.4	23.9	25.2	10.2	16.7	24	15.5	20.8	28.3	25.1	20.5	24.2	28.2	15	40.5	29.2	18.8	18.9	24	21.7	14.1	22.5	19.5	17.7	19.7	19.9	19.3	36.6	14.4	24.4	11.6	19.5	18.2	19.9	29.1	14.2	28.7	28.3	10.7
ENSG00000157450	RNF111	9.6	22.5	14.3	12.3	12.5	14.1	12.3	12.7	14.9	12.7	16.4	9.9	6.5	11.9	14.4	17.7	10.9	19	3.9	9.5	15.9	12.3	8	14.7	9.2	7.6	13.6	8.6	16.6	11	10.3	13.7	15.2	11.6	14.1	11.1	13.6	12	15.6	4.7	11.3	5.5	11.8	3	8.8	11.4	20.5	9.7
ENSG00000117899	MESD	12.3	18.7	16.7	10.7	28.3	16.1	25.9	18.9	22.6	20.7	25.3	16.7	34.7	10.4	21.9	15.2	22	20.8	25.8	19.4	19.7	22.9	16.5	13.1	16.2	28.4	21.7	15.5	14.5	16.7	22.5	17.4	20.8	17.4	19.6	12.8	15.7	26.7	17.5	15.5	9.5	13	20.1	18.3	7.7	14.7	10.3	27.7
ENSG00000025800	KPNA6	17	13.5	12.1	15.5	18.6	16.4	14.2	13.8	16.3	20.2	19.6	15	18.7	14.3	16.4	24.8	12.2	14.8	18.5	21.1	25.9	14.4	10.2	14.7	20.8	12.1	16.5	16.1	12.1	16.5	20.1	25	24	17.1	21	11.3	14.2	13.2	19.1	9.4	13	9.2	28.1	11.1	10.1	13.1	17.4	11.7
ENSG00000215301	DDX3X	45.8	51.1	47.7	26.2	56.2	47.7	29.1	33.5	47.1	34.4	27.6	52.5	30.9	0.5	23.9	37.4	41.4	31	58.3	47.1	57.3	27.2	45.4	29.2	50.8	31.5	29.2	54.7	52.5	34.5	33.4	57.9	56	38.5	53.9	25.7	53.6	28.9	31.9	34.7	34.4	17.1	45.9	24.4	20.6	40.4	50.8	37.4
ENSG00000160710	ADAR	26.6	30.9	26.5	32.6	26.8	27.8	31.5	18.4	36.9	61.6	53.5	26.6	26.2	48	29.7	29.3	34.2	25.9	33.8	34.9	31.4	46.6	16.9	25	21.9	15	29.2	35.3	27.8	27	25.5	31.5	32.3	25.2	31.5	34.7	23.6	37	21.5	32.5	42.6	18.2	43.7	35.7	23.3	40.8	21.8	38.6
ENSG00000125386	FAM193A	7.1	9	16.7	9.5	10.2	10.5	9.1	11	9.4	10.8	9.1	9.1	11.7	14	6.8	11.9	13.3	6.2	11.6	7.8	8.9	8.7	7.6	21	11.1	9.4	12.4	12.6	14.8	11.5	8.3	10.6	10.8	9.8	10.6	8.4	14.7	15.5	8.8	7.5	20.5	20.5	13.7	7.1	10.2	20.3	8.8	6.9
ENSG00000122692	SMU1	16	12.7	15.3	13.3	16.7	12.8	12	12.6	11.4	17.3	17.2	12.9	6.8	20.4	9.3	15.6	9.4	9.9	19.6	15.1	19.3	23.3	9.4	15.3	22	15	14.5	26.4	14.5	13.3	17.3	15.9	11.4	13	14.4	14.3	14.1	13.1	14.4	7.4	20.6	28.3	21.1	12.1	13.6	17.7	12.7	11
ENSG00000143742	SRP9	68.3	40.7	106.5	54.6	43	53.7	44.3	47	50.5	50.4	59	46.4	50.6	64.4	63.4	55.3	49	43.9	66.7	55	73.4	55	93.5	51.3	55.6	57.1	37.6	92.7	45.6	40	51.3	45.9	60.5	55.5	78.1	68.4	95.5	46.3	83.3	28.4	86.6	67.5	33.6	123.6	63.9	71	99.8	74.5
ENSG00000215305	VPS16	14.7	20.3	16.4	15.9	15.6	17.6	9.2	13.5	17.6	15.7	14.2	12.1	14.4	9.9	9.5	14.9	24.9	19.3	14	25.1	8.5	16.2	11.4	11.7	8.1	13.1	16.2	11.7	12.2	22.4	11.9	18.4	12.1	10.2	15.2	19.3	16.4	17.2	13.4	15.5	10.9	21.3	15.7	22.8	17.1	14.4	11.8	15.5
ENSG00000104499	GML	ND	ND	ND	ND	ND	ND	ND	ND	ND	ND	ND	ND	ND	ND	ND	ND	ND	ND	ND	ND	ND	ND	ND	ND	ND	ND	ND	ND	1.2	ND	ND	ND	ND	ND	ND	2.1	ND	ND	ND	ND	ND	ND	ND	ND	ND	ND	ND	ND
ENSG00000162961	DPY30	52.4	36.3	27.5	21.1	24.1	36.1	36.8	27.3	24.4	22.2	21.9	52.1	42.6	32.4	28	24	40.8	21.4	25	31.6	24.2	37.9	40.2	29.1	26.5	58.4	21.3	29.5	18.2	24.3	36.9	23.8	21.1	30	34.9	14.7	34	23.1	33.7	57	33.1	59.7	37.9	48.6	37.9	27.1	32.4	40.7
ENSG00000160058	BSDC1	17.5	9.5	19.6	18.2	28	23.5	15.9	20.1	27.4	25.6	25.8	13.9	16.2	12.7	23.1	29.1	18.7	16.2	15.4	15.1	20.5	24.2	19.5	10.2	17.9	15.8	26.1	12.8	17.6	23.7	33.8	23.3	16.2	31.3	22	17.4	27.4	21.9	18.4	9.2	14.9	11.5	17.2	13.2	15.4	12.3	14.8	17.1
ENSG00000115540	MOB4	19.8	11	27.8	10.3	23.4	22.3	26.1	22.9	23.7	32.9	27.3	26.5	15.5	18.5	21.2	26.6	22.4	11.8	23.2	23.4	39.6	14.3	17.1	24.3	20.4	25	21.4	19.5	19.7	21.9	17	22.2	16	20.3	22.3	13.9	13.1	11.7	31	23	12.2	33.5	25.3	20.1	26.5	12.6	23	13.6
ENSG00000158796	DEDD	13.2	13.1	15.6	13.5	12	12.2	10.7	11.4	16.3	13.3	14.8	9.1	23	14.2	11.5	17.1	9.8	12.1	11.8	17.8	8.6	14.1	12.8	13.2	15.7	12.2	21.3	9.2	20.1	15.3	19.1	14.2	22.7	17.7	21.3	19.7	11.2	21.3	15.4	20.8	22.3	10.1	25.9	26.6	13.6	18.4	10.7	18.9
ENSG00000136448	NMT1	17	22.6	19.5	17.2	35.3	22.8	20.5	19	25.2	37.1	30.6	25.2	14.7	20.5	27.6	26.1	26.6	16.1	33.5	26.6	34.4	52.1	23.4	20.4	15.1	24.8	23.2	26.3	24.6	28.7	24.2	27.5	21.9	19.9	24.8	21	32.3	10.4	20.6	14.6	31.9	17.9	18.2	31.4	23.6	21.9	29.1	15.6
ENSG00000008018	PSMB1	43.1	40.6	57.9	74.7	51.8	40.7	61.7	41.3	60.8	69	70.5	88.7	37.3	63.2	54	55.3	63.5	43.7	64.1	65.7	72	64.2	72.2	54	41.2	111.2	60.8	63.2	48.1	46.4	40.4	66.5	43.2	47.5	58.8	40	106.5	54.3	62.8	116.2	47.3	88.3	52.8	78.8	55.9	45.9	45.9	80.1
ENSG00000105723	GSK3A	23.4	41.6	23.8	22.1	14.3	12.8	10.1	16.5	15.8	21.9	19.8	15.6	14.9	17	17.1	12.9	20.6	10.8	19.6	19.2	15.4	13.7	31.4	17.7	13.3	15.4	18.8	20	21.6	12.5	20.4	17.9	20.5	19	19.8	12.7	29.6	25.3	18.7	28.4	25.9	17.7	17.6	36.7	17.2	23.7	13.8	13
ENSG00000164008	C1orf50	2.8	1.8	7.6	6.5	5.5	6.2	4.6	4.3	4.2	4.4	4.3	2.6	3.4	6.6	4.8	6.1	2.6	3.6	6.6	3.4	4	7.9	4.1	6	4.1	4	4.9	7.1	5.3	5.1	5.4	4.8	7.8	4.8	4.6	8.1	7	4.1	4.3	3	7	4.2	6.2	4.1	3.7	7.2	7.3	5.3
ENSG00000145740	SLC30A5	15.7	12.2	11.4	20	30.1	23.2	36.2	25	22.7	15.8	24.2	11.2	19.8	20.9	31.9	17	27.7	17	15.8	18.9	26.8	24.9	18.2	23.3	15.4	18.3	24.2	14.6	26	15.6	25.1	16.2	19.4	22.2	15.3	14.5	14	25	20.1	19.9	19.2	30.4	12.9	10.7	14	15.4	14.5	37.7
ENSG00000141551	CSNK1D	21.6	25.8	14.7	20.3	19.4	20.8	29.6	31.9	20.1	22.9	21.5	21.2	18.7	19.8	25.3	22.7	24.3	21	13.8	32.3	18.5	16.8	33.4	24.6	20.5	22.6	56.4	20.2	18.9	31.4	23	15.5	23.2	28.6	33.3	14.7	27.7	10.5	21.6	25.3	26	21.2	15.8	25.7	40.7	22.4	18.2	17.6
ENSG00000062485	CS	35.8	38.8	31.7	41.1	42.1	39.2	20.6	29.9	29.4	52.7	36.8	54.7	35.2	70.1	29.4	37.7	22.6	38.9	87.5	45	50.4	24.3	44.5	48.1	28.2	39.4	23.6	58.8	34.6	43.1	43	41.3	50.1	43.4	59.1	36.6	49.8	42.1	45.9	28.8	48.7	18.1	25.2	27.2	56.1	47.5	37.2	52.9
ENSG00000164068	RNF123	6.7	9.6	11.4	11.8	17.4	10.8	12.3	8.8	11.7	11.3	12.6	10.2	11.7	16.5	8.1	12.6	10	8.5	8.6	13.3	7.9	10.9	11.8	13.4	18.9	22.3	17.4	13	14.6	13.6	13.1	10.6	12.3	11.2	11.6	16.8	14.1	14.3	9.5	10.1	13.7	21.1	6.3	8.5	15.5	6.5	7	17
ENSG00000135040	NAA35	22.9	16	16	12.5	9.4	11.3	25.1	14.5	14.2	16.3	13.8	11	15.9	7.8	8.5	14.7	13.7	32.2	14.6	17	17.5	19.5	10.5	17.2	17.4	15	17.5	26.3	15.6	11.7	14.8	17.4	25.8	11.4	15.3	16.2	21	15.3	15.4	15.8	14.7	15.3	16.1	27.7	16.4	12.6	22.7	12.1
ENSG00000172757	CFL1	149.1	120.9	137.2	106.8	84.6	87.4	72.8	154.1	141.6	181.6	108.9	68.9	128.8	110.5	122.2	204.5	124	115.1	99.3	147.5	136.1	115.3	45.7	143	93.3	77.3	90	123.6	205.5	96.2	104	154	80.2	106.6	193.3	70.6	63.3	117.3	191.3	141.8	185.5	203.3	146.7	139.5	92.7	137.9	63.5	148.8
ENSG00000139726	DENR	34.6	19.6	25	25.3	15.7	23.4	21.6	31.6	17.5	27.7	19.3	27.1	12.9	31	33.6	22.2	21.5	26.6	29.2	27.6	37.6	28	21	37.9	11.6	19.3	20.5	42.5	31.5	20.3	27.5	25.5	34.3	26.2	26.8	34.7	39.4	11.5	29.6	22.8	41.8	40.5	50.5	20.7	40.2	37.3	29.3	19.7
ENSG00000112282	MED23	5.2	5.9	14	17.6	17.4	13.3	12.9	13.3	15	12.3	17.9	6.1	7.4	11.7	9.7	13.6	11.8	9.5	7.5	8.6	19.2	13.3	10.5	12.3	10.7	10.3	12.6	20.2	20.9	11.7	10.3	13.6	13.9	14.4	15.2	12.8	15.7	12.3	12.9	8.1	15.3	12.8	6.6	9.1	5.9	13.9	8.7	7
ENSG00000135870	RC3H1	7.3	10.2	5.7	8.8	10.8	8.4	7.8	5	7.2	5.8	5.1	9.4	8.2	10.4	9	8.1	4.5	7.1	8.5	7.1	8.2	7.2	2.1	9	7.6	7.8	6.6	11.7	10.5	8	5.5	8.4	5.7	5.4	8.9	5.1	10.2	6.4	7	5.5	7	10.6	9.8	6.8	1.1	7.7	10.2	7.6
ENSG00000115761	NOL10	11.3	18.4	10.8	19.3	12.9	14.2	21.4	19.3	15.1	20.5	16.1	21.7	14.6	26.6	12	17.1	17	14.8	25.5	23.3	25.9	18.6	20	25.7	11.6	25.6	17.2	29.6	14.3	12.7	17.2	22.9	22.8	9.8	14.7	14	33.8	16.9	20.2	20.5	19.6	21.3	30	30.1	17.4	18.3	29.7	24.7
ENSG00000113643	RARS	27.2	32.4	24	26.6	33.2	38.1	41.3	40.2	34.6	41.9	49	55	29.8	29	33	38.2	43.1	26.5	31.4	54.1	54.7	30.1	21.6	19.5	29.5	34.5	28.8	46	20.8	29.2	28.9	45.6	21.9	25.8	33.5	15.9	29.1	14.7	44.8	25.2	19.1	18.3	39.4	24	22.1	8.4	35	27.6
ENSG00000115524	SF3B1	30.2	27.8	62.7	34.2	48.6	49.7	52.6	42.4	43.4	37	45.5	53	32.7	57.9	28.6	43.1	38.4	29.4	62.6	34.4	58	44.3	38.9	61.2	68	62.3	36.7	65	44.7	51.9	33.7	38.6	47.5	63.1	43.1	38.6	43.8	40	41	26.6	59.7	62.6	49.3	34.3	44	52.7	53.6	38.4
ENSG00000115239	ASB3	11	9.5	20.7	8.1	13.6	11.7	16.9	12.3	8.8	9.5	11.9	7.5	7.9	10.7	19.6	8.7	16.9	6.7	15	9.6	14.1	20.7	12.4	10.9	12	15	10.7	15	8.8	9.5	6	8.9	17	16	11.4	14	11.6	14	13.7	6.8	16.7	19.7	15.8	10.4	7.4	15.5	14.5	8.4
ENSG00000087157	PGS1	13.3	11.8	11.5	8.6	10.1	16.2	13.6	12.5	12	13.5	14.9	10.9	10.5	13.7	7.6	7.1	13.3	10.3	13.6	8.5	10.6	20.6	15.4	15	14	10.9	9.9	11.3	12.2	16.5	11.2	9.7	8.8	11.7	25.7	10.9	17.5	9.6	9.1	7.3	25.6	10.3	12	5.8	11.4	13.5	20.5	11.7
ENSG00000126067	PSMB2	40.9	25.7	28.1	19.1	14.9	17.9	35.5	19.4	22.9	40.1	32.7	30.4	49.3	40.9	45.7	22.9	24.5	25.5	36.1	32.2	33.8	33.3	33.5	37.1	28.1	29.7	26.9	38.9	21.9	19.5	20.4	47.9	23.2	16.4	31.5	33.9	44.2	23.4	25.8	18.8	50.6	29.1	37.5	18.2	27.4	31.4	28.6	28.8
ENSG00000148337	CIZ1	23	27.9	23.9	22.5	24.7	29.9	23.4	18.2	27.4	33.5	19	25.5	20.3	27.1	15.5	30.7	27.9	33.6	18.4	19.6	18.3	24.6	21	25.9	35	16.4	28.5	24	30.9	28.9	35.1	36.7	31.3	24.4	22.6	17.4	62.6	23.5	20.1	53.9	31.4	24.4	20.7	31.2	28.7	26.7	25.2	27.9
ENSG00000067248	DHX29	22.1	15.6	13	17.2	21.5	18	16	23.7	18.7	17.4	18.1	12.7	14.5	13	21.6	26.5	22.8	16.4	20.5	23	25	5.2	11.6	11.9	14.5	8.9	12.3	7.9	12.7	15.8	14.2	18.6	11.2	12.2	22.9	10.6	14.5	9.9	20.8	15.3	13.9	8	11.1	6.4	17.5	6.8	20.5	21.4
ENSG00000213585	VDAC1	55.6	49.5	45.4	47	45.6	63.9	64.1	62.7	46.4	62.4	64.3	101.2	44.8	77	47.2	65.3	83.3	43.9	64	110.4	78.3	45.4	52.7	44.3	53	80.9	46.6	40.6	44.1	58.1	59.3	48.4	54.1	62.5	60.4	39.2	39.4	31.6	81.4	62.1	49.4	40.5	31.7	86.1	42	45.6	45.4	73.1
ENSG00000182944	EWSR1	57.2	44.6	61.4	47.7	31.3	26	42.2	34.9	55.8	57.9	49.7	50.8	29.8	78.3	22.1	53.5	44	45	87.4	71.4	59.7	53.3	62.3	59.1	39.5	48.6	46.9	90.9	42.3	39.7	30.1	48.3	78.4	27.8	44.8	37.5	44.2	35.4	42.8	57.5	91.2	34.8	43.1	47.4	34	64.1	59.1	47.3
ENSG00000171824	EXOSC10	23.4	15	31.5	12.1	16.8	18.6	18	23.2	17.1	40.9	37.2	22.1	34.4	23.7	15.1	22	18.2	23.4	34.8	25.9	37.6	26.5	34.8	34.4	29.5	22.4	16.5	27.9	27.4	14.6	22.4	40.1	23.7	15.3	25.4	21.2	36.1	21.9	22.5	13.2	27.4	25.8	20.8	18	18	28.3	26.8	20.7
ENSG00000133884	DPF2	13.6	17.3	21.9	19.1	19.7	20	12.3	11.8	16.8	26.2	19	17	16.5	18.6	19.6	16.1	22.5	14.5	25.1	15.2	18.8	21.9	11	23.5	12.3	17.2	30.6	21.4	17.4	17.6	14.8	23.3	42.8	19.4	20.9	22.2	22.2	24.3	17.1	22	27	22	24.3	14.7	17.7	29.5	14.3	21.5
ENSG00000171307	ZDHHC16	21.7	25.5	17	21	27.3	18.7	17.8	23.9	31.9	27.6	26.5	19.8	19.5	19.2	27.6	34.9	24.2	25.6	21.4	33.8	24.7	19	24.8	12.2	17.9	18.8	21.9	14.4	17.9	20.9	22.4	32.3	23.3	30	28.3	17.8	9.7	14.6	35	20.7	21.8	19.8	13.9	19.8	22.2	15	17.3	17.6
ENSG00000009780	FAM76A	8.8	7.1	8.1	8.4	10.3	9	14.7	8.3	8.7	12.3	12.1	8.1	11.9	16.1	5.4	9.2	11.6	11.7	10.2	9.1	9.6	8.3	7.7	5	10	9.5	8.3	7.9	7.8	9.1	9.9	13.4	13.6	6.2	6.1	8.7	9.4	15.2	8.8	8.5	18.7	7.3	12.8	8.5	7.1	11.4	9.7	9.1
ENSG00000165660	ABRAXAS2	14.2	9.8	10.6	14.4	13.7	13.6	9.1	14.7	23.3	17.7	16.4	7.8	13.8	16	12.6	15.9	9.6	16.1	16.5	13.8	18.7	13.9	11.4	12.1	8.1	9.7	17.5	20.8	12.8	14.8	16.9	17.4	31.5	19.2	13.3	14.3	12.6	11.1	14.3	9.3	15.9	18.6	9	12.9	9.1	12.9	11.1	9.7
ENSG00000163798	SLC4A1AP	22	12.9	13	12.1	13.4	12.4	19.1	18.4	12.7	19.4	15.9	18.8	16.2	14	17.1	14.7	20.5	15.8	20.8	14.2	17.4	19.4	17	16.1	13.5	20.6	16.4	22.9	15.4	11.1	18.1	19.3	18.3	16.3	19.7	13.8	23.2	15.3	17.8	13.4	15.4	22.5	13.1	14.6	12.7	12.8	28.5	16.1
ENSG00000168259	DNAJC7	19.7	33.8	31.8	23.7	19.5	32.8	27.1	20.4	29	38.7	31	39	20.1	30.6	24.3	29.5	28.2	29.8	49.9	36.6	46.2	27.3	70	24.6	28.9	54.2	27.9	35.7	22.4	27.2	21.6	35.5	33.4	26.1	30.4	32.1	37.7	21.7	32.7	16.5	38.5	29.6	31	19.7	24.7	27	36.3	27
ENSG00000178074	C2orf69	11.5	5.3	9.9	13.4	14	17.7	16.7	16.6	10	11.3	13.5	11.8	8.4	9.6	9.8	11.7	12	9.4	10.4	8.8	19.1	14.2	9.5	14.7	9.2	15	8.2	14.7	18.3	9.1	8	12.9	11.3	6.1	12.6	6.5	10.5	19	19	10	8.1	12.9	14.5	5.1	14.2	7.9	12.9	8.6
ENSG00000120333	MRPS14	11	8.9	21.2	7.5	24	17.3	6.8	9.7	11.9	16.6	17.3	11.6	9.8	14.1	11.9	13	7.3	9.9	13.1	11.3	17.7	15.5	18	11.6	17.5	13.2	10.2	12.8	10.4	18.8	14	9.7	6.8	14.7	13.7	12.3	14	12.5	11.5	6.1	14	9.3	11.6	20.8	4.7	12.2	11.2	16.7
ENSG00000185787	MORF4L1	46	62.7	114.2	47.4	82.4	85.7	60.6	84.4	82.5	75.1	72.9	56.4	70.2	56.1	69.5	84.4	50.7	58.2	138.8	56.6	71.3	56.6	55.6	62.3	67.5	52.1	84.7	51.7	57.1	59.7	64.6	42.9	60.5	74.1	90.3	40.6	64.9	53.1	87.1	43	49.3	38.3	124.2	61.1	27.6	55.3	89.3	54.7
ENSG00000080371	RAB21	6.8	5.4	5.7	4.5	9.1	5.9	9.7	9.7	5.8	6.8	4.7	6.5	3.3	10.6	11.4	8.5	3.9	6	10	6.8	10.7	8.6	4.6	9.8	3.8	7.2	9.4	10.8	6	6.8	10.6	7.4	11.6	10.3	4.5	6	6.8	6.3	10.1	6.3	8.6	7.2	8.3	3.9	8.2	8.4	6.3	7.7
ENSG00000175376	EIF1AD	22.4	19.7	16.6	16.5	13.3	13.9	15.6	16.5	16.3	21.2	18	18.9	21.7	17.1	29	18.9	18.1	15.6	19.7	22	19.7	15.8	10.2	24.2	22.6	20.4	16.6	22.1	19	11.6	19.3	31.7	21.7	14.5	14.1	18.2	36	25	30	30	20.4	24.6	12.4	10.4	21.5	22.5	16.8	33.5
ENSG00000102910	LONP2	13.9	19.4	9.8	15	25.9	21.4	18.5	17.9	13.7	16.9	7.7	10.1	7.1	6.4	17.7	17.9	8	17.4	19.8	19.8	23.6	10.3	12.5	9.3	12.4	21.9	15.9	15.6	12.5	19.8	22.1	15.7	14.9	20.4	12.5	11.8	15.6	6.9	17.4	12.5	15	7.7	8.2	12.8	19.4	19.6	19.9	20.1
ENSG00000103591	AAGAB	18.3	33.3	24	24.6	23.9	19.5	12	19.3	28.6	23.5	27	24.6	20	17.7	19.8	20.3	29.5	37.1	49.9	22.6	24.6	24.6	23.6	16.8	25	10	25.9	28.5	19.7	19	31.2	17.4	37.5	15.7	18.5	23.5	34.7	25.1	22.8	22.4	17.3	12.2	20.6	23	12.1	19.5	30.8	21.4
ENSG00000167522	ANKRD11	21.9	27.5	27.7	21.2	17.1	17.7	26.8	25.1	16.9	15.2	10.8	32	23.6	20.4	17.4	18.2	17.1	22.3	18.9	23.1	17.2	10.1	22.6	16.1	19.1	25.6	25.9	11.8	18.3	19.6	23.5	19.9	25.8	22.1	18.2	34.3	34.5	16.3	19	20.8	19.5	29.8	24.3	11.4	25.4	40.4	32	17
ENSG00000138430	OLA1	40.4	19.2	31.6	52.5	16.8	37	57	32.7	33.1	45.8	35	45.5	24.1	55.8	32.9	26.2	34	32.3	38.3	37.8	54.1	25.4	32.7	52.1	18.6	47.2	32.6	58.8	21.3	32.4	47.3	48.5	51.7	42.1	40.4	20.3	56.7	19.2	39.6	26.1	53.2	61.1	37.1	43.9	63.1	40.5	51.1	38.4
ENSG00000257218	GATC	7.9	26.2	12.8	14.6	15.8	15.7	9	10.3	9.8	11.6	8.7	24.2	6.1	15.8	11.7	9.5	10.3	13.1	20	11.4	11.4	12.2	18.8	15.2	16.3	16	17.6	14.6	9	14.7	12.4	9	16.3	15.9	16.1	15.3	20.5	8.4	11.7	12.8	16.1	16	7.9	12	16.9	11	14.8	21.3
ENSG00000100823	APEX1	44.6	54.9	49.3	45.4	34.7	50.1	42.5	42	45.2	62.6	54.3	40	44.4	86.3	37.5	32	33.5	47.9	58.6	44.4	58.2	38.5	25	34.9	32.5	66.7	36.5	110.9	36.3	51.7	49	40.7	40.4	50.2	52.2	35.7	40.5	28.4	50.1	43.5	71	46.7	48.5	50.7	49.7	79	55.4	36.2
ENSG00000067596	DHX8	12.5	35.7	19.4	24.1	19.4	19.8	10.7	13.2	27.9	29.2	28.1	16.2	12.8	17.4	12.3	25.9	21	17	29.1	23.2	34.3	18.2	23	14.7	27.2	25.1	16.6	25.5	22.4	9.9	19.7	24	26.4	14.1	25.9	22.9	16.3	17.2	22.6	13.7	32.3	22.7	15.8	15.3	13.7	19.7	37	17.9
ENSG00000179010	MRFAP1	52.6	58.6	49.9	57.4	61.4	55.7	39.4	69.6	64.5	64.6	64.7	57.7	57.3	33	54.1	64.3	73.4	30.2	67.2	72.7	78.4	13.4	48.7	49.2	68.4	62.4	57.6	36.7	24.8	57.6	66.8	59.3	60.4	61.5	71.6	29.3	64.5	21.7	63.6	66.4	27.6	86.6	62.1	46	75.3	36.1	90.4	27.9
ENSG00000166266	CUL5	9.9	4.6	14.1	10.8	9.2	14.9	7	10.5	11.6	9.7	10.9	14.9	11.7	14	19.7	13.2	10.2	12.8	13.1	8.8	14.2	9	8	13.1	4.5	11.1	16	14.8	10.7	11.7	12	10.1	13.5	12.8	13.3	11.6	16.9	5.2	15.2	5.5	14.2	12.9	7.3	12.8	8.3	10.3	10.5	15.2
ENSG00000015479	MATR3	36.9	34.7	104.5	47.9	36.7	40.7	52.9	31.6	55.5	56.2	65.6	49.4	38.6	62.4	44.2	44.1	53.2	24.6	69	49.1	75.8	49.3	33.8	42.3	41.1	51.6	35	45.9	32.5	41.9	37.8	45.6	42.4	46.3	54.3	39.9	38	31.4	57.6	33.6	87.3	51.4	56.4	37	33.1	54	78.2	38.9
ENSG00000185246	PRPF39	11.8	9	14.8	7.7	9.8	6.7	9.7	11.8	6.6	10.6	10.8	6.2	9.9	9.3	8.4	7	7.5	8.7	15.6	10	16.2	12.5	8.9	12.6	10.5	9.3	8	16.8	6.1	4.4	7.1	6.5	8.2	6.5	8.3	9.8	13.6	11.6	13.4	12.6	16	12.2	10	11.3	9.4	15.9	14.5	10.5
ENSG00000070831	CDC42	54.9	26.2	46	39.8	55	58	49.3	59.5	56.9	66.3	61.6	31.5	67	44.6	46.8	73.4	25.2	35.9	43	65.7	79.7	59	33.2	77.3	36	37.1	48.3	66.3	64.2	53.4	71.8	61.6	36.2	42.2	95.9	27.4	43.2	49.3	77.7	23.1	41.6	53.4	30.4	39.6	32.2	35	53.8	41.6
ENSG00000134597	RBMX2	14	14.7	14.7	15.2	14.7	27.6	15	13.2	13.5	15	16.4	10.9	17.2	13.5	31.7	10	19.8	15.2	23.5	12.2	21.9	12.3	20.9	12.1	13.5	11.4	13.3	18.7	14.4	20	17.4	16.8	23.4	21.8	16.8	16.8	10.5	11.8	16.7	24.4	21.4	23.3	11.1	24.6	23.9	16.6	14.6	18.2
ENSG00000164219	PGGT1B	10.2	11.2	12.8	16.5	7.5	6.3	6.3	12.7	7.5	10.6	11	12.2	11	20.9	17.3	8.8	11	8	16.8	16.7	15.9	23	9.3	12	14.6	9.7	10	16.5	17.8	9.4	10.3	10.4	10.9	6.8	10.6	12.4	9.7	8.9	12.1	16	14.4	5.5	9.5	11.6	8.7	15.8	17.1	21.2
ENSG00000066044	ELAVL1	36.1	24	40.3	30.3	15.8	15.9	22.7	27	22.7	40.2	31.5	34.7	21.1	43.6	38	29.6	22.6	25.3	44.9	30.9	34.1	38.9	41.7	38.2	17.7	32.3	23.2	36.2	30.6	19.7	18.6	28	17.1	19.1	30.7	33.3	39.2	32.7	27.7	26.8	60.5	29.2	35.9	27.2	30.6	68.1	26.3	28.7
ENSG00000165934	CPSF2	18.5	18.6	19	19.6	9.9	8.8	28.3	24.1	23.7	22.5	22.3	16.1	25.9	20	15.9	25.7	15.2	27.6	26.1	21.9	32.5	32.3	9	29.2	19.2	15.4	29.3	29.4	24.8	14.4	18.8	21.3	38.5	14.9	20.9	21.8	26.3	25.4	24.9	27.2	33.8	10.4	21.5	30.1	17	33.4	29.5	17.9
ENSG00000185591	SP1	17.7	19.5	22.4	16.3	18	20.8	17.8	12.9	16.6	15.8	14.6	16.2	35.6	24.1	17.1	14.7	10.2	25.8	25.7	17.4	17.7	18.4	14.9	21.2	24.7	8.8	12.6	19.3	18	22	18.2	16.2	31.6	28.7	16.2	19.3	20.3	35	11.6	25.4	28.8	14.8	12.4	13.7	14.7	20.5	21.6	14.3
ENSG00000136631	VPS45	15.9	12.5	21.9	14.2	20.4	16.3	10.1	23.2	12.5	24.4	20.3	9.2	14	9.8	14.1	19.4	10.7	13.7	22.4	14.2	26.8	19.2	16.4	12.5	17.7	8.5	13.5	8.9	16.3	14.2	13.3	23.3	12.4	16.1	19.7	20.1	17.4	14.9	21.3	27	17.4	8.9	15.1	14.8	20.3	12.2	22.3	13.9
ENSG00000197223	C1D	21.9	12.3	15.4	12.9	15.6	19.8	20.5	28.5	19.7	20	16.5	21.5	24.7	27.7	17.4	19	21.2	10.8	18.1	13.3	31.2	29.5	21.8	32.5	10.5	24.6	15.8	40.3	34.5	16.3	22.4	15	14.3	24.4	15.3	26.2	25.8	24.2	18.3	11.1	26.8	34.9	16.5	20.4	15.3	16.9	18.3	21.8
ENSG00000171566	PLRG1	23.9	19.6	25.4	27.1	30.1	26.1	21.4	30.8	37.8	42.2	34.5	23.1	21.2	26.1	15.8	36.6	27.8	17.7	33.1	41.2	46.9	26.3	16.5	31.4	15.6	22.3	30.8	31.2	26.4	28	38.3	49.8	39.2	25.4	36.1	28.9	32	33.6	36.6	17.1	23.9	14.9	19.2	19.1	21.4	23.8	13.2	15.8
ENSG00000009844	VTA1	18.4	15.9	26	39.8	23	25.3	18	42	25.1	38.5	36.8	26.9	14.5	30.2	28.4	37.6	29.3	23.7	27.6	28.6	53.4	20.4	24.3	32.7	17.1	32.1	17	50.7	19	20.9	33.6	38.4	24.9	20.7	24.6	23.6	30.3	15.2	32.1	27	32.9	26.4	19.5	23.9	18.3	30.3	20.9	18.4
ENSG00000164244	PRRC1	13.3	13.7	20.5	15.5	27.8	35.6	24	23.6	26.6	21.2	33.5	23.4	15.7	14.9	24.7	37.5	15.9	12.2	15.9	29.3	32.8	20.6	11.1	13	13.7	20.2	16	11.9	17.1	24.3	21.6	22.4	26.2	19.5	22.5	14.3	11.1	18.4	24.4	15.1	23.4	12.9	11.7	19.3	18	9	27.1	19.3
ENSG00000091009	RBM27	10.2	8.4	10.9	17.5	9.5	9.1	12.6	7.6	8.7	11.2	12.4	14.7	13.3	21.8	6	8.6	15.5	10.7	16.2	17.6	20	16.6	7.2	15	9.5	10.1	10.4	23.3	17.4	8.5	9.2	12.1	21.5	8.6	10	10.4	16.3	13.2	10.6	9.3	16.8	11.7	15	11.3	9.6	15.2	17	14.9
ENSG00000170653	ATF7	10	19.5	10.4	11.4	19.9	25.5	6.9	12.1	12.6	13.5	9	14	15.7	15.8	16.1	14.9	5.5	12.6	8.1	13.4	12.4	15.2	10.3	13.6	22.5	14.9	13.4	17.4	10.2	19.9	17.6	16.8	19.1	22.5	26.4	8.6	15.5	14.6	20.1	18.6	10.4	12.2	10.3	11.4	10.6	13.9	12.5	15.2
ENSG00000135387	CAPRIN1	33.3	40.3	60.3	34.8	46.5	47.7	31.3	43.1	43.4	50.5	47.3	36.7	20.5	53.8	25.9	52.5	42.9	45.1	76.7	50.3	61.5	32.2	41.2	42	40.5	32.1	28.5	66.6	32	41.9	28	31.9	59.6	44.6	50.3	37.6	53.6	25.5	53.5	26.8	57.8	13	30.8	39.4	38.1	45.2	82.2	23.8
ENSG00000197111	PCBP2	55.5	86.6	84.7	68.1	123.4	95.5	65	59.3	81.3	97.3	69.7	100.8	83.8	99.8	58	88.8	43.8	54.7	93.3	80.8	93.1	61.7	67.3	100.3	67.7	98.8	124.5	97.8	66.2	109.9	67.8	82.2	132.3	162.7	93.2	64.6	85.6	179.3	86.8	151.3	91.9	110.2	108.2	47.1	60.8	73.9	77	116.9
ENSG00000139613	SMARCC2	19.6	30.4	32.5	23.4	20.2	21.2	13.5	17.6	18.9	21.3	20.7	17.5	24.7	28.6	17	20.5	20	22.9	20.9	17.8	19.3	21.8	19.5	45.4	20.6	11	10.9	21.3	33.8	19.7	13.4	20.1	10.2	38.5	26.9	22.3	25.8	24	19.6	20.6	36	19.2	11	15.7	20.8	21.4	26	22.4
ENSG00000119878	CRIPT	15.7	9.3	9.9	8.6	12.2	13.1	12.6	11	8.3	9.6	10	12	12	8.5	30.1	12.3	14	8.4	10	10.7	14.8	18.3	11.8	9	11.8	15.4	14	8.7	8.6	10.1	14.2	12.3	8.8	20	14.3	7.5	13	12.8	11.2	8.4	9	17.4	10.2	18.6	12.9	8.2	19	16.5
ENSG00000174437	ATP2A2	35.5	70.9	35.9	28.8	23.9	30.6	51.8	44.3	55.8	45	30.3	51.2	37.9	43.9	37.5	42.1	34	52	59.4	70	51.2	36.3	29.7	38.3	28.4	29.9	40.6	43.7	37.1	32.1	49.4	57.1	55.4	43.3	34.7	23	44.6	21.5	36.6	34.1	23.6	27.1	40.9	36.5	35.9	24.9	32.3	36.2
ENSG00000126945	HNRNPH2	31.1	21.7	42.6	25.5	37.6	32.8	20.4	26.7	37.2	25.2	51.6	18.3	28	32.1	27.3	37.3	34.7	28.7	48.5	36.9	34.6	31.2	23.8	23.8	52.7	24.8	32.2	29.5	23.4	33.3	34	24.9	24.5	30.5	34.2	17.7	24.1	46.5	38.2	39.9	24.2	26	26.8	51	21.3	23.2	45.4	31.2
ENSG00000115685	PPP1R7	31.3	19	21.6	27.3	42.9	43.1	29.9	34.7	31.8	24	34	10.3	40.2	16.2	10.4	29.7	36.1	30.9	35.4	32.8	36.9	42	34.9	28.3	31	40.8	27.7	39	29.8	33.2	26	28.3	21	32.7	35.5	33.4	28.5	24	56	41.7	34.8	30.1	29.6	50.2	18.2	24.2	56.3	32.7
ENSG00000075415	SLC25A3	74.7	58.4	77.5	64.2	70.6	117.4	99.9	65.6	87.5	85.1	71.2	104.8	39.3	102.2	39	79.5	38.5	64.4	78.6	88.7	89.8	38.4	62.7	60.9	43.1	69.5	86.9	71.3	48.4	111	79.4	61.8	88.9	128.1	120.1	53	65.6	30.3	101.4	55.8	66.1	79.6	71.7	64.7	96	75.6	80.8	113.4
ENSG00000143971	ETAA1	9.1	7	12	10.8	9.4	13	9.8	9.8	13	10.4	10.1	5.6	11.1	17.1	5.4	8	14.7	11.2	10.1	11.8	15	10	8.1	9.5	17	8.2	8.9	9.4	9	10.2	16.9	7.7	12.1	16.6	16.5	14	7.7	7.4	14.3	4.1	13.9	10.4	12.2	14.7	7.7	10.1	19.1	7.9
ENSG00000041988	THAP3	9.9	9.4	8.6	12.4	14.3	12.9	8.3	9	11.8	24	15	12.6	6.3	8.8	12.2	9.9	8.9	7.9	13.6	8	8.4	15.1	22.3	10.1	12.6	11.2	17.9	7.1	10.5	12	10.3	15.1	13.3	14.7	10.3	15.5	10.2	11.4	8.8	6.9	12.4	16.2	7.4	11.7	16	11.9	10.5	12.7
ENSG00000075785	RAB7A	73.3	24.9	32.4	18.7	73.5	41.5	35	70.9	51.6	39.8	42	43.8	42.3	33.8	46.5	46.6	64.5	38.6	35.9	48.4	45.1	43.6	25.4	74.1	24.3	43	60.7	73.2	46.7	48.9	51.8	37	43.5	43.5	35.4	25.1	33.8	32.9	52	54.1	45.5	55.3	31.4	55.5	34.2	33.6	37	35.9
ENSG00000144021	CIAO1	20.8	21	16	14.8	20.6	16.7	26.1	16.1	17.1	26	25.7	35.7	15.5	22.1	34.2	19.9	27.8	16	24.6	23.8	18.8	11.7	40.6	17	15.6	38.6	13.3	19.7	15.5	16.7	19.1	21.6	27.1	15.8	29	18.5	21.7	15.1	17.6	33.1	19.6	18.5	22.4	20.7	42.6	19.8	14.1	25.6
ENSG00000141428	C18orf21	13.3	9.1	19.8	13.6	12.7	19.4	13.3	18.4	17.5	22.1	22.5	7.7	9.1	10.7	19.7	13.5	15.3	13.7	13.8	14.1	24.6	16.2	14.1	11.2	10.8	17.3	18.4	34	14	18.7	23	19.5	19.8	20.6	18	17.2	18.1	17.4	14.5	14.9	22.4	23.6	16.6	6.2	10	15.2	16.9	20.8
ENSG00000103429	BFAR	11.4	12.9	13.3	14.1	15.4	21.2	10.5	17.5	21.6	16.6	17.9	7.8	18.5	16.8	30	21.3	15.5	14.6	21.1	17.6	20.4	10.5	11.3	10.9	12	24.2	22.2	16.5	13.7	23.5	21	16.1	21.2	18.3	26.9	11.7	15.9	15	19.4	14.3	11.6	13.4	24.9	11.2	7.6	19.7	17.1	17.5
ENSG00000170445	HARS	20.6	30.2	18.2	39.7	23.2	25.3	19.2	33.3	24	38.5	36	54.9	17.5	27.5	29.3	37.3	31.1	21.7	27.6	53.5	36.3	23.3	34.1	19.8	39.2	34.8	28.8	31.1	17	26.7	16.8	41.9	23.9	23	38.6	17.1	17.3	22.9	40	35.5	22.1	29	14.3	16.7	19.9	20.5	26.4	22.4
ENSG00000101843	PSMD10	31.6	32.2	22.2	19.9	33.7	25.4	20.1	26.1	21.7	23.7	20.7	19.1	20.4	27	40.1	24.9	35.1	17.2	34.7	25.2	36.5	29.3	30	15.8	31.3	24	17.1	24.4	17.7	19.3	27.5	21.9	26.6	23.7	58.3	26.7	30.5	36.7	29.5	41.5	23.1	21.4	40.2	30.3	44	23.4	31.7	28.6
ENSG00000124535	WRNIP1	31.5	15.9	16.2	26.5	17.2	14.9	21.6	14.5	20.4	26.8	26.7	25.1	14.8	28.4	39.7	18.7	29.1	24.6	26.5	29.2	26.2	28.3	29.1	29.7	18.1	39.2	19.6	18.6	20.6	15.1	23.9	24.6	26.8	18.7	33.9	27	22.6	10.3	19.5	30.9	27.5	33.8	13.9	21.8	19.8	22	23.7	28.8
ENSG00000135900	MRPL44	12.1	10.3	15.4	17.7	14.5	17.3	24.4	13.7	15.4	22.3	23.6	36.5	15.3	18.4	14.9	11.7	20.5	16.2	25	18.9	20.7	17.3	17.7	20	11.9	28.6	21.4	22.1	15.5	20.2	23.7	13.5	18.2	18.9	21.8	18.9	19.1	14.6	17.9	14.1	16.5	28.1	23	24.5	10.8	19.5	18.9	11.3
ENSG00000101882	NKAP	6.3	7.6	6.1	5.5	4.9	8.3	8.3	4.9	4.6	6.2	4.7	4.6	4.9	6.5	7.8	4.4	7.8	4.6	11.4	4.6	5.4	8.9	10.9	3.1	5.3	4	6.5	7.3	6.3	5.7	8	5.8	5	6.4	4.3	7.8	7.5	6.3	4.8	7.8	8	10.4	6	5	9.9	8.3	6.7	8.4
ENSG00000131051	RBM39	28.9	26.9	27.9	24.7	22.1	25.1	30.6	38.9	19.5	25.4	23.9	38.8	26.8	39.9	30.3	15	23.7	27.4	41.5	24.6	29.3	26.8	29.7	53.2	27.2	44.9	25	48.9	33.3	10.2	42.7	21.3	24.1	25.2	23.6	19.8	54.8	35.7	21.7	25.1	56.9	35.3	33.8	30.4	32.3	34.8	44.5	30.1
ENSG00000174953	DHX36	27	18.5	25.1	14.4	11.9	16.7	12.5	17.7	17.8	20.2	24.1	18.8	21.8	26.2	28.7	15.5	18.6	17.5	23.6	15	31.8	25.1	15.6	19	15.9	10.7	20.2	26.4	16.7	18.8	12.7	21.6	26.6	11	17.3	16.3	17.8	15.1	18.6	13.2	21.8	5.8	33.4	14.4	17.8	22.7	21.2	37.8
ENSG00000227345	PARG	12.7	10.6	18.6	13.7	9	11.2	13.7	12.7	14	14.8	14.2	8.5	11.9	9.6	8.3	10.7	6.6	14.4	15.7	8	15.9	14.7	14.6	9.8	8.7	9.3	10.2	14.1	8.2	7.2	15.5	12.4	20.5	10.1	9	12.7	16.6	8.5	11.1	7.1	15.5	12.7	18.4	7.8	24.3	18.6	21.2	11.1
ENSG00000138785	INTS12	12.7	6.8	15.7	16.2	15.5	18.5	11.4	15.2	15.8	19.2	20	9.6	14.6	18.5	8.5	17.1	14.9	7.5	17.2	21.9	23.8	19.3	10.4	13.9	11.1	13.5	25	24.4	12.7	17.4	28.5	19	28.6	12.5	17.6	15.7	20.6	14.5	20.5	13.5	28.6	15.2	6.8	18.7	10.5	14.7	17.1	14.1
ENSG00000131467	PSME3	39	64.8	29.8	31.7	27.3	27.9	40.6	44.9	34.2	62	43.8	54	29.7	60	35.2	38.7	33.8	35.3	48.2	47.4	72.9	30.7	48.3	32	33.8	38.6	30.9	70.3	37.1	27.3	32.6	46.8	46.9	17.6	37.9	32.5	62.6	21.4	41.9	22.7	66	24.5	44.1	56.4	35.4	43.5	54.3	47.8
ENSG00000171944	OR52A5	ND	ND	ND	ND	ND	ND	ND	ND	ND	ND	ND	ND	ND	ND	ND	ND	ND	ND	ND	ND	ND	ND	ND	ND	ND	ND	ND	ND	ND	ND	ND	ND	ND	ND	ND	ND	ND	ND	ND	ND	ND	ND	ND	ND	ND	ND	ND	ND
ENSG00000132963	POMP	22.6	28	29.9	34.8	34.6	38.9	27.9	52.2	46.6	52.7	42.2	54.8	51.9	40.2	31.9	40.4	56.4	34	39.2	40.7	72	30.3	30.1	37.8	30.4	41.9	48	45.6	31.5	31.2	42.5	37.9	35.3	28.5	41.5	31.7	48	16.5	67.2	40.1	38.4	65.3	51.6	71.7	33.3	37.2	45.7	27
ENSG00000074603	DPP8	9.6	15.6	10.3	10.3	11.6	16.6	8.8	15.5	18.4	13.9	13.4	6.7	8.3	17	12.2	19.4	9.5	17.9	19.8	11.2	17.1	14.3	12.3	16.3	12	6.4	12.1	21	16.1	12.4	10.7	11.3	10.7	11.7	15.2	13.2	11.1	15.8	17.1	7.8	11.2	7.7	7	9.8	8	14.9	19	16.5
ENSG00000166170	BAG5	14.8	13.5	16.1	14.4	14.9	15.2	18.1	17	11.9	12.2	11.4	11.1	17.5	26.2	15.1	16.6	11.3	21.4	12.8	18	19.5	12	9.6	17.3	15.8	8.3	9.5	22.6	17.7	10.7	23.3	12.8	16	11.2	12.6	18.1	13.8	19.3	16.4	17.8	21	10.1	9.6	22.4	16.5	21.5	20.3	11.1
ENSG00000047410	TPR	21.6	18.7	28.1	16.3	22.6	20.2	29.6	24.9	16.7	17.6	16.4	28.2	18.5	25.4	19.3	16.9	12.1	28.4	21.1	17	21.8	19	23.1	33.8	30.3	19.7	12.1	36	22.2	15.4	10.3	26.5	20.6	16.3	20.7	14.6	40.7	22.9	18.7	18.7	17.9	9.6	30.9	19.8	6.5	21.2	22	22
ENSG00000182831	C16orf72	9.1	10.2	16.3	14.8	19.5	15.3	8.6	18	15	10.4	10.8	8.5	11.9	16.4	10.4	20.7	8.2	10.8	15	15.9	22	10.7	8.4	11	14.2	17.9	25.2	13.8	12.9	23	25.1	17.4	25.1	16.8	18	17.2	16.5	25.1	18.4	13.2	12.2	12.3	19.8	9.4	9	21	20	17.5
ENSG00000116350	SRSF4	31.4	18.9	35.3	12.9	25.9	19.7	22.1	26.6	19.6	31.4	27	17.2	19.3	36.2	24.9	21.9	20.5	29.6	29.8	24.1	32	43.9	35.7	55.3	27.8	26.8	27.1	36.9	35.1	15.8	30.7	26.5	34.2	25.6	25.8	21	44.7	28.8	21.2	15.6	47.1	31.9	38.1	18.8	18	44	38.9	24.4
ENSG00000158435	CNOT11	16.2	11.2	18.5	25.6	15.5	18.8	54.9	16.9	21.3	20.9	22.2	24.7	18.8	28.7	20	15	26.6	19.8	21.9	20.1	25.4	19.5	18.9	24	12.2	36.8	17.2	28.7	23.8	14.8	18.5	15	16	17.3	23.4	16.4	26.7	17.5	18.8	16.8	28	31.2	23	25.7	16	18	20.1	22
ENSG00000105323	HNRNPUL1	58.1	77.5	46	42.4	22.7	27.1	17.6	35.6	40.8	44.3	40.6	45.1	44.8	52.2	24.3	42.5	24.8	19.2	43.4	40.1	50.3	51	37.7	57.7	35.8	35	26.5	53.8	53.6	29	25.3	39.5	36.7	39.8	41.1	39.4	41.1	49.4	39.1	44.4	68.4	31.6	35.1	55.6	28.3	44.7	37.4	29
ENSG00000090316	MAEA	22.7	27	19.2	19	12.8	12.8	25	23.3	12.2	18.8	17.3	28	29.3	20.7	18.2	16.7	34.9	16.9	18.4	28.5	7.8	16.6	20.5	19.5	29.8	26.7	15.3	21.9	21	15.9	15.6	15.2	9.6	13.1	15.2	20	27.1	16.6	16.5	24.1	32.5	33.6	25.3	24.7	29.1	31.7	15.4	18.7
ENSG00000154945	ANKRD40	18.9	18.3	16.6	16.6	23.9	19.9	14.5	17.1	18.8	20.1	19	38.6	9.7	20.1	24	21.9	21.6	10.8	23.6	13.9	32.8	18.5	15.2	27.5	11.9	18.9	13.1	19.1	11.7	17	14.3	19.5	24.5	14.7	15.7	16.7	15.5	20.3	16.5	14.8	23.8	6.9	18.3	15.4	17.3	16.3	30	14.3
ENSG00000105819	PMPCB	12.4	18	21.2	28.6	12.9	26.2	16	11.6	20	23.5	28	19.2	14.3	32	18.6	19.7	25.1	16.2	25.5	18.7	22.4	11.2	30.4	11.1	30.9	25.6	15.7	15.2	13.1	23.9	17.4	18.3	17.7	22.5	12.4	24.1	21.4	32.6	21.4	28.9	25.1	35.8	26	24.8	22.6	17.6	14.9	32.5
ENSG00000134056	MRPS36	15	14.5	10.3	14.1	18.1	18.4	27.1	13.5	13	17.4	21.5	20.1	16.9	16.2	28.2	11.4	39	15.5	17.1	20.5	17.3	19	17.9	11.1	17.2	22.3	21.4	11.7	15.1	19.1	14.7	16.6	7.9	18.2	12.8	16.9	13	12.2	15.3	16.3	17.9	18	7.6	13.9	17	10.6	17.9	24.8
ENSG00000113597	TRAPPC13	12.8	8.7	13.8	24.8	10.7	13.7	13.3	15.3	13.9	18.9	20.8	7.4	18.2	13.1	16.9	12.3	20.4	11.9	15.6	15.9	22.4	9.1	11.5	8.4	10.9	6.8	14.6	10.2	12.7	9.7	12.6	14.7	19	11.5	16.7	19.2	10	12.5	16.7	13.5	17	3.9	6.3	7.6	4.7	14.9	17.3	15.2
ENSG00000169180	XPO6	28.5	20.5	18.1	19.4	12.6	20	20.8	35.4	32	41.4	42	28.7	20.5	20.3	30.5	32.1	21.1	18.7	42.9	27.1	50.4	45.7	26.6	22.2	28.9	32	29.7	31	25	15.7	20.2	36.8	36.5	17.8	23.8	20.7	40.4	10.3	28	32	37.2	36.9	30.6	13.9	19.6	34.9	21.5	33.6
ENSG00000173039	RELA	26.2	27	12.1	16.8	19.3	18.8	12.2	20.2	24.5	23.3	18.9	12.3	26.7	19.9	33.9	28.3	27.4	23.5	13.8	24.5	16.5	23.4	19.9	21.8	20.2	17.8	21.2	16.2	31	21.6	24.2	25.9	30.7	22.7	28.2	15.9	21.9	23.1	18.7	35	29.3	13.6	7.9	16	23.8	24.5	11.8	29.7
ENSG00000110075	PPP6R3	24.4	29	30.1	21	16.1	16.4	23.3	21.5	20.9	25	23	50.3	24.9	28.2	21.2	20	26.4	23.2	33	24.3	33.2	27.3	13.9	32.6	29.5	16.9	15.4	30.9	29.2	16.2	16.4	25.7	27.9	14.1	22.8	22.7	27.5	21.1	17.8	32.8	31	23.9	15	48.5	17.2	29.2	41	27.4
ENSG00000111530	CAND1	22.5	23.2	35.4	25.1	27.2	21.3	23.8	22.4	19.4	23.7	20.9	21.5	12.9	48.7	19.6	22.4	14.9	21.6	38	25.5	27.2	18.4	22.8	27.4	18.7	20.3	17.8	32.3	15.6	20.1	19.4	21.6	20	29.1	22	23.9	21.7	27.3	25.5	22.1	29.2	21.9	37.4	17.4	16.2	28.6	30.4	20.6
ENSG00000117222	RBBP5	10.7	11.4	11	13	15.4	8.9	12	10.2	8.8	13.1	13.1	12	13	16.8	7.9	7.5	10.7	12.4	18.3	6.8	15.6	14.2	9.8	14	11.6	9.7	10	17.5	11.5	7.1	8.9	12.2	10.4	8.8	10.5	12.1	27	17.2	10.9	9.9	16.8	7.5	17.9	9.4	19	15.1	23.5	20.9
ENSG00000170027	YWHAG	37.4	47.2	41.7	53	42.8	24.7	18.9	43.6	21.6	27.1	29.4	29.6	40.4	52.9	15	38.7	45.1	35.1	52.3	48.1	38.1	35.8	22.8	50.1	32.3	32.8	39.1	61.1	49	27.1	46.2	31.6	65.5	28.8	42.9	28.8	68.7	59.9	40.3	35.3	43.6	45.2	46.3	30.3	33.1	51.1	42.3	58.4
ENSG00000135966	TGFBRAP1	14.3	11.4	8.3	10.3	9.1	7.2	17	10.5	14.4	17.9	17.1	16.7	8.9	14.6	11.4	11.8	18.2	8.8	14.8	24.9	14.8	15.5	15.7	19.6	9.1	13.2	8.3	18.1	15	8.7	15	14.8	13.2	9.5	18.9	12.9	17.6	7.2	21.5	9.6	12.8	11.7	10.6	9.9	9.6	14.6	13.2	21.1
ENSG00000108588	CCDC47	38.6	36.7	22.8	20	32.3	21.5	44.6	39.6	25.7	27.1	32.1	32.4	35.3	30.5	21.2	27.6	31.4	31.8	27.6	24.2	48.1	10.7	28.1	43.9	30.3	31.6	31	35	23.1	22.6	34.2	37.3	32.2	19.2	22.5	15.3	48.8	26.8	22	31.2	26.8	12.9	19.9	48.6	37.4	24.9	44.5	41.9
ENSG00000115211	EIF2B4	15.7	24	18.7	14.1	25.8	19.2	20.5	17.3	18.7	24.1	16.4	36.8	6.5	20	16	20.6	20.5	10	26.8	21.5	16.1	15.4	17.4	25.6	15.4	40.3	22.4	23.7	9.3	18	22.3	30.1	22.6	17.4	22.8	15.7	23.4	9.5	22.9	13.9	11.2	21.9	19.6	24.8	16.6	20.4	29.8	17
ENSG00000075292	ZNF638	14.8	21.5	33.1	15.4	19.5	21.4	25.5	17	19.8	14.5	13.1	20.5	14.6	24.5	15.9	15.5	22.7	12.6	30.7	17.5	21.2	24.9	17.1	32.2	23.5	18.6	16.9	29.4	21.9	13.6	17.1	15.6	29.1	20.8	22.3	16.6	32.2	14.5	21.1	14.9	20.7	21.7	28.6	22.4	13.8	17.7	50.1	17.1
ENSG00000182872	RBM10	20.9	22.7	21.8	25.8	11.7	9.6	25.3	16	9.4	16.5	16.1	19.8	17.2	25.6	9.8	11	21.1	20.5	28.4	20.1	9.1	26	25.7	19.1	27.6	20.7	17.1	19.3	23.1	12.6	9.7	27.3	22.2	11.9	17.7	24.8	15.9	20.6	10	32	35.4	32.8	35.9	15.8	25.5	31.3	18.2	26.4
ENSG00000172869	DMXL1	9.5	7.4	8.5	8.6	9.1	12.1	9	7.9	7.9	8	9.4	8.9	5.9	18.6	8.2	10.1	12.4	5.8	9.3	9.4	10.4	14.3	9.3	13.1	12.9	3.1	7.6	8.5	11.4	9.6	5.3	9.2	7.7	8.2	10.4	11.7	11	12.6	6.4	6	11.4	4.9	4.6	3.3	4.5	9	15.6	7.2
ENSG00000137776	SLTM	27.5	30.3	26.7	13.5	18.3	13.9	22.6	20.1	23.4	18.5	18.1	20.9	16.7	52	18.8	18.3	20.3	24.8	26.4	22.8	25.9	33.3	17.2	37.7	31.7	15.8	16	29.6	29.2	12.9	22.9	19.6	16.5	11.4	17.1	24.2	33.4	30.3	21.4	19.8	29.4	22.9	29.9	16.5	14.8	22.7	24.4	25
ENSG00000107290	SETX	9.1	12.3	14.2	15.3	18.3	22.3	8.5	12.2	13.7	9.9	9.3	12.9	10.5	15.6	6	22.7	24.4	18.8	14.2	10.5	10.9	14.8	6.1	16.3	13.8	11.2	17.2	25	19.9	15.6	16.6	16.9	15.1	12.2	15.9	11.1	18.9	12.6	11.4	13.2	15.4	9.6	15.2	15.5	9.6	14.7	20.6	10.4
ENSG00000056097	ZFR	16.1	24.1	28.3	17.6	31.3	23	24.8	25	21.2	26.6	19.1	24	14.4	23.8	16.4	24.4	34.8	12.7	36.7	17.7	37.5	22.4	20.6	29.1	26	23.5	27.5	29.8	24	21.8	22.3	28.1	51.7	24.2	20	11.8	29.1	20.1	27.1	12.2	26	12.6	20.8	17.1	18.1	21.3	38.1	13
ENSG00000163902	RPN1	60.5	33	27.6	50.7	74.7	50.1	62.5	52.2	68.7	69.4	80.9	68.4	57.1	37.9	49.3	75.3	64.7	61	44.5	46.5	68	27.2	28.6	66.8	24.6	56.2	82.4	54.2	35.2	41.5	54.4	45.6	67.5	46.5	54.2	28.7	27.5	50.9	45.5	55.4	30	59.6	35	81.1	30.3	32.9	37.1	91.2
ENSG00000122484	RPAP2	6.3	3.9	6.8	6.3	5.6	7.2	5.8	5	3.5	3.3	2.7	2.8	2.9	9.5	8.7	3.7	4.5	4.4	5.6	3.2	5.1	6.5	4	5.8	7	3.7	3.3	10	5.8	3.7	4	4.2	4.1	4.9	3.5	5.9	5.9	6.4	5	3.3	8.4	6.3	5.3	3.6	4.4	6.3	9	4.1
ENSG00000109111	SUPT6H	18	37.8	19	21.7	23.2	15.6	14.7	24.8	26.6	29.3	26.3	35.1	8.1	19.2	13	24.8	22.6	21.6	27.8	18	30.5	35.7	24.7	26.8	30.6	21.7	19.4	28.1	30	21.4	10.9	31.1	20.8	19.4	19.2	18.9	26.3	22.8	20.8	21.5	27.7	12	14.7	15.9	12.3	14.2	35	15.6
ENSG00000151465	CDC123	31	41.6	29.7	36	28.6	28.2	24.4	27	18.8	39	42	57.5	39.8	53.6	28.5	34.1	25.3	35	54.1	49.5	32.6	37.6	42.5	41.8	33.6	52.7	35.3	32.6	36.3	30.1	25.8	49.3	29.2	19.4	42.6	69.8	43	25.8	33.9	28.7	41.6	27.4	52.3	47.7	15.6	43.3	24.8	47.6
ENSG00000275111	ZNF2	5.4	5.2	6.5	10.8	9.7	7.6	4.2	6.1	8	8.4	11	5.6	3.7	3.5	4.3	5.7	5.9	4.5	6.9	4.6	8.8	7.6	5.9	8	4.3	7	7.9	4.1	5.2	6.5	6.5	7.6	11.9	9.3	7.2	6.6	5.3	2.9	8.6	4.9	5.9	5.7	2.8	4.8	7.2	5.7	11.2	4.5
ENSG00000062650	WAPL	20.2	9.5	16.7	22	13.3	14.2	14.7	17.8	22	15.2	16.6	20.6	17.9	30.8	12.1	15.9	13.4	19.1	18.9	15.3	23.4	20	12.4	18.6	15.2	22.6	15.2	37.6	21.5	11.1	17.9	19.4	32.7	17.3	16.9	18	19.5	18.6	17.3	17.3	23.4	14.1	14.8	12.7	9.6	16.7	13.5	12.2
ENSG00000119203	CPSF3	11.6	26.8	29.7	25.8	16.8	19.4	30.9	19.1	20.6	23.4	22.5	33.8	22	37.6	17.7	16.7	21.2	21.1	33.2	22.7	28.6	24.3	24	32	14	31.5	14.2	30.6	21.4	17.3	15.4	29.3	21.5	13.4	19.2	24.7	38.5	16.3	22.3	25.9	31.5	40.4	44	30	19.1	31	36.9	31.5
ENSG00000130382	MLLT1	24.6	12.1	15	17.7	11.7	10.2	17.5	15.3	10	12.9	13.3	20	8.3	17.9	20.1	20.1	14.5	15.4	11.9	15	7.8	15.1	18.6	22.3	32.9	15	22.7	14.4	20.5	16.5	13.2	12.3	10.1	14.3	14.6	16.2	21.5	21	8.5	13.6	24.6	13.9	18.2	12.4	25.6	21.2	11.2	14.3
ENSG00000171530	TBCA	60.2	42	77.2	76.1	34.4	49	42.2	51.3	44.1	55.9	64.4	57.5	66.6	93.3	94.1	28.8	81.9	37.5	47.7	65.5	55.4	43.4	76.4	44.3	45.2	63.2	50.4	38.3	37	49.1	51.7	39.8	61.6	55.3	47.8	77.4	46.1	58.5	50.3	53.5	80.5	92	47.4	17	38.6	54.5	64.5	99.7
ENSG00000175595	ERCC4	5.4	7	6.4	9.2	10.7	10.1	5	7.2	7.7	6.5	8.3	2.4	5.4	9.1	10.4	6.3	5.7	6.9	9.5	4.9	10.1	12.3	5.6	4.5	7.8	6	9.8	6.1	5.1	7.6	6.9	8.6	7.3	6.3	8.6	5.5	7	10.7	9.1	4.5	8	4.1	4.7	2.8	3.7	9.2	13	11.2
ENSG00000113312	TTC1	24.6	25.8	19.4	32.3	23	16.6	22	27.8	24.7	30.6	36.4	36.2	28.9	25.4	54.4	23.7	41.7	19.6	25.6	38	49.4	47	27.2	22.7	20.5	26	32.6	37.6	19.1	15.5	25.3	27	22.6	22.6	36.6	22.7	21.6	25.4	34.7	19.3	27.2	29.6	21.9	20.2	26.5	26.4	27.1	28
ENSG00000022840	RNF10	29.9	39.7	19.5	31	38.3	30.4	23.1	28.2	32.2	23.5	25.1	32.7	13.9	35.6	25.9	46.6	18.4	20.7	35.7	38.3	33.6	34.9	20	36.3	22.2	33.6	51.5	32.5	25.7	30.9	44.4	33	45.4	40.9	47.5	26.9	36.1	24.7	35.2	34.5	21.4	35.8	29.6	28	39.6	19.2	25.1	50.8
ENSG00000186001	LRCH3	18.1	6.5	17.5	10.8	21.2	24.1	6.8	13.2	16	16.1	18.9	15.3	9.6	9.9	20.7	16.2	22.9	11.9	14.6	12.8	21.7	7.9	9.1	16.5	9.7	13	14.5	12.6	13	16.5	7.8	15.3	19.6	15.6	19	8.8	10.4	16.5	15.2	15.4	9.5	5.5	12	9.3	13.6	10	10.9	7.1
ENSG00000143553	SNAPIN	20.1	24.8	21.1	12.7	27	18.1	13.6	17.1	19	24.3	18.5	17.6	16.2	14.5	34.6	17.4	11.9	27	17.3	22.3	17	19.3	23.9	16	19.1	8.4	27.9	15.7	10.2	21.7	16.7	18.1	20.7	24.5	22.7	17	13.6	11.2	24.3	32.6	17.9	9.2	11.4	31.7	26.7	17.1	18.4	38.3
ENSG00000100220	RTCB	32.2	29	36.4	27.3	31.9	23.8	29	28.3	34.1	45.3	43.1	37.6	13.2	8	19	33	27.9	22	41.6	41.1	58.7	40.4	41.8	22.8	24.6	34.1	22	53.3	20.9	23.4	27.3	44.8	43.6	25	40.7	22.6	27	22.8	33	26.9	22.6	18.5	20.8	37.5	26.6	35.2	39.3	41.2
ENSG00000124193	SRSF6	15.3	11	31.8	20.7	18.3	25.3	23.8	21.6	13.6	19.6	16.5	23	19.5	30.4	16.2	25.5	14.9	21.6	32.8	41.1	26.4	8.9	18.1	25.5	21.9	26.1	22.7	30.1	19.7	42.8	22.1	17.4	16	30.7	18.2	27.8	18.5	19.2	18.5	18.4	38.7	35.8	18.7	28.8	16.4	22.4	19.8	24.5
ENSG00000171720	HDAC3	21.3	14.5	27	40.9	26.1	20.8	17.5	15.6	34.3	35.4	50.8	31	18.3	31.1	20.2	20.2	25.2	18.6	27.1	36.5	43.9	26.5	29.1	24.3	13.3	17.6	18.4	29.2	22.3	17.7	23.5	20.5	26.8	18.4	22.8	28.1	23.7	16.6	22.3	20.2	32.4	25.3	23.8	13.3	11.5	23.5	28.2	22.4
ENSG00000100722	ZC3H14	16.4	31.8	29.2	23.1	23.2	22.5	29.6	25.3	23	36	31.8	22.6	26	23	18.3	25.7	19.8	20.3	20.6	23.6	49.1	19.4	15.5	11.2	22.7	18.4	23.3	24.6	14.7	18	27.8	28.1	28.2	24.6	23.4	21.1	21.9	10.6	32.5	35.1	22.2	13.6	18.6	25.9	28.1	19.4	37.3	10
ENSG00000104442	ARMC1	22.7	16.3	15.9	14.8	15.8	14.5	11.6	20.5	15.3	21.8	16.1	11.9	18.5	35.5	5.2	18.5	23.7	15.3	28.4	16.5	29.7	20.1	14.8	27.5	10.4	17.3	21.1	10.3	15	13.2	19.1	17.9	24.7	17.2	22.3	25.3	28.3	25.3	23.3	14.6	38.1	13.6	16.5	28.5	18.1	22.2	19.9	12.5
ENSG00000087191	PSMC5	42.1	63.6	44.4	28.8	31.2	33.1	36.6	43	30.9	52.1	41.5	68.3	26.4	28.5	29.6	43	40.3	31.5	44.7	39.9	74.8	25.5	47.2	62.6	52.1	55.6	31.2	62.7	41.9	32.9	30	53.4	49.4	24.4	47	30.6	47	36.5	48.3	74	46.2	23.7	39.1	42.8	54.9	43.4	88.2	41.3
ENSG00000215193	PEX26	16.8	9.2	11.1	10.2	15.1	7.8	18.1	11.3	12.3	11.5	11	13.4	14.3	11.8	12.3	19.3	12.4	17.3	17.3	17.8	9.9	18.6	14.9	21.8	12.4	13.2	11.3	26.2	20.1	11	11	18.6	17.5	8.5	17	11.2	22.5	8.9	15.9	27.6	19.5	10	13	26.7	16.5	17.2	13.1	3.6
ENSG00000196715	VKORC1L1	22.4	14.5	11.7	14.7	37.4	14.9	21.3	24.4	15.8	14.6	14.8	14	22.2	19.6	19.8	17.5	22.2	15.5	16.7	9.9	24.5	12.2	16.5	13.3	13.3	11.9	18.3	18.4	10.3	11.9	12.8	14.8	20.7	11.4	14.5	11.2	28	15	17.4	8.8	15.1	21.5	28.1	21.3	10.9	16.6	17.1	24.4
ENSG00000151532	VTI1A	11	9.2	8.8	12	13.7	12.1	5.2	11.8	15	9.7	10.9	10.4	11.5	11.5	4.6	13.5	8.2	13.3	7.5	9.5	13.2	14.4	6.6	9.9	6.8	10.9	9.7	13.7	14.5	9.2	12.3	10.9	22.9	10.9	10.2	11.9	9	14.5	12.8	7.6	10.9	10.6	3.7	8.8	5.4	11.5	12.7	5.1
ENSG00000110713	NUP98	29.8	23.4	19.3	21.3	21.4	17.6	17	21.3	24.9	29.3	26.4	25.7	37.1	29.2	10.1	25.5	29.6	32.2	33.9	21	40	20.7	24.5	31.3	19.2	17.6	18	39.9	26.4	20	14.5	16.1	29.4	13	22.7	33.4	38.9	23.5	31.1	12.2	40.1	13	24.4	32.8	18	24.5	23.5	14
ENSG00000113734	BNIP1	10.8	9.7	11.6	14.3	7.2	16.8	12.9	9.2	14.5	19.6	19.8	16.7	15	11.6	10.9	13.6	20.6	8.6	15	26	20.1	19	12.1	10.4	6.4	8.7	19	16.6	13.1	9.4	13.2	18.1	22.9	9.3	14.9	17	10	14.1	15.9	25.2	18.4	14.7	5.1	13.2	11.6	12.2	9.4	14.2
ENSG00000132466	ANKRD17	12.3	13.6	21.7	17.1	24.5	21.6	11.9	18.2	21.5	16.4	15.9	16.5	16.3	33.6	15.2	18.6	8.7	10.4	27.1	16.1	22.8	13	11.5	22.8	14.8	23.9	13.1	29.8	14.1	18.2	17.6	23.5	18.8	17.1	21.8	13.8	31.9	12.4	19.6	11.4	24.4	10.6	14.1	16	13.8	19.5	23.9	13.9
ENSG00000175104	TRAF6	5.2	6.6	12.9	7.2	12.2	8.9	5.6	7.9	8.6	7.4	9.6	5.8	3.5	6.9	4.9	8.4	8.5	9.9	10.2	8	12.2	11.3	11.9	6.6	5.2	5.2	7.8	7.3	8.2	8.2	11.3	3.9	12.1	7.2	10.3	9.3	9.9	7.6	9.2	6.4	11.7	4	7	6	6.1	7.8	17.5	3.9
ENSG00000168291	PDHB	19	26.7	27.7	20.8	28.2	34.7	33.3	24.1	30.2	35.7	36.8	48.2	18.5	40.8	13.6	30.5	33.1	11.1	33.7	22.1	27.3	23.6	24.8	36.4	50.5	36.3	28.6	29.5	20.5	30.3	20.5	28.7	16.9	41.9	30.7	34.1	18.7	18.4	38.7	18.2	27.9	31	38.2	20.2	30.4	13.3	21.6	39.3
ENSG00000076108	BAZ2A	20.4	20.9	27	22.5	15.7	16	27.2	14.3	19.6	20.2	14.9	24.5	24.9	30.3	21.1	16.6	17.3	17.8	31.9	18.8	18.7	19.5	17.1	34.3	12.8	12.4	17.4	19.8	25.9	14.1	19.5	17.5	25.6	22.9	20.2	12.5	36.4	36.7	11.6	13.1	16.4	13.2	24.6	14	15.9	13.9	20	20.6
ENSG00000266173	STRADA	7.2	21.7	18.9	19	18.6	13.9	7.4	13.8	12.7	19.9	17.8	5.7	8.4	11	8.6	11.7	9.9	6	12.5	13.3	19.8	12.2	12.1	21.8	15.2	13.4	13.2	20.6	15.7	14.5	11.5	22.6	13.1	13.3	22	17.3	13.9	11.8	18.8	13.4	24.2	14.1	9.4	6.2	12.4	15.8	30.1	13.5
ENSG00000175826	CTDNEP1	38.9	58.3	32.8	35.2	51.4	63.3	24.9	29.2	48.9	47.1	40.6	27.8	27.3	36.1	31.1	52.1	32.9	32.7	43	45	52.7	53.6	36.5	25.2	39.2	47.9	47.7	28.6	47.7	51	54.8	53.9	57.6	48.5	50.1	35.8	22.5	26.8	44.2	24.6	31.9	30.7	22.8	34.9	24.8	38.9	29.2	28.8
ENSG00000111707	SUDS3	16.2	12.3	16.9	16.8	9.5	12.5	18.2	12.7	13.2	15	11.9	13.4	10.5	22.1	13.6	12.2	9.3	19.5	20.1	13.5	17.7	19.4	11.9	15.3	10	12	10.9	16.9	11.9	8.6	14.4	7.4	13.2	19.5	12.6	21	16.7	8	13.6	11.1	19.9	22.2	17.5	21.6	9.7	18.1	15.2	15.6
ENSG00000144029	MRPS5	36.5	23.1	16.9	14.5	14.8	19.2	31.6	19.6	9	17.3	18	45.9	21.6	29	16.1	16.1	38.1	24	24.6	20.4	24.5	24.4	30.5	20.4	21	41.9	24	27.3	16.3	18.9	16.7	23.7	25.4	19.9	21.4	23.1	28.6	14.7	17.6	22.5	38.6	31.1	15.9	34.1	36.5	22.8	16.6	37.3
ENSG00000067704	IARS2	38.3	36	20.7	20.3	31.3	31.6	49.9	23.4	25.2	25.9	21	34.6	40.1	35.5	31.7	28.9	20.1	37.3	28.7	29.2	30	24.5	34.6	17.6	29.4	38.8	19.5	27.9	19.1	22.8	29.8	28	29	25.1	25.2	23.1	43.4	20.6	33.9	21.3	22	20.2	26.9	30	23.9	19.5	41.3	56.8
ENSG00000079246	XRCC5	38.8	33	74.1	39.6	32.9	37.8	44.8	46.3	47.9	53.5	57.7	70.8	38.7	37.6	37.8	40.4	46.9	34.8	72.8	56.1	82.6	35.8	50.1	81.6	52.2	66.1	40.9	72.6	40	34.4	30	62.8	27.5	38.3	63.1	46.5	51.5	34.4	69.7	37.4	81.1	36.7	86.1	39.4	29.5	71.4	65.5	31.1
ENSG00000157106	SMG1	23.5	15.8	14.9	10.5	17.1	18.1	11.1	11	10.9	12	13.5	13.9	8.7	32.5	15.9	15.3	12.7	13.4	17.1	9.6	19.2	20.9	10.7	14.8	13.9	17.7	13.9	19.9	11.7	10.6	16.3	24.9	30	11.9	16.8	17.7	22.7	18.1	13.2	12.6	13.7	11.9	15.9	8.6	9.1	15.9	20.1	11.1
ENSG00000166211	SPIC	ND	ND	ND	ND	ND	ND	ND	ND	ND	ND	ND	ND	ND	0.7	ND	ND	ND	0.7	ND	ND	ND	ND	ND	ND	ND	ND	ND	ND	ND	ND	ND	ND	ND	ND	ND	ND	ND	ND	ND	ND	ND	ND	0.7	ND	ND	ND	ND	ND
ENSG00000164258	NDUFS4	30	26.7	53.2	31.4	36.3	52.8	44.7	36.6	35.7	40.7	49.9	32.5	39.6	21.4	48.2	31.2	39.1	22.2	18.8	43.6	47.1	19.7	35.9	14.7	26.5	29.2	38.7	35.3	25.5	43.7	50.5	28	49.5	45	35.3	24.3	12.5	23.4	37.1	28.1	26.6	29.7	16.1	11.5	30.2	32.1	30	42.1
ENSG00000145741	BTF3	96.6	64.9	70.5	100.6	70.8	119.4	110.6	67.6	95.2	118.3	114	83.4	110.7	146.6	106.9	70.4	85.8	68.4	102.5	174.9	136	60.6	131.5	82.9	62.4	108.8	103.2	78.4	67	103.4	139.7	76.1	141.3	135.5	107.4	84.4	77.1	95.4	99.5	87.9	117.5	147.2	89.6	36.1	65.3	89.9	83.8	181.8
ENSG00000134371	CDC73	13.4	12.1	16	10.3	15	14.6	12.3	14.5	14.1	17.6	15.4	8.3	16	17.5	10.3	17.8	9.7	13.2	14.5	13.7	21.5	11.1	6.9	12.7	10.9	8	14.1	17.2	12.7	11.9	13.3	16.5	15.8	15.6	14.9	10	19.2	14.2	23.5	12.4	14.1	8.5	15.4	19.8	4.5	12.6	9.7	16.7
ENSG00000185085	INTS5	11.3	14	8.3	7.7	16.4	12	7.7	9.4	9.7	12.8	9.2	9.9	12.7	21.7	17.1	11.9	10.6	17.8	16.6	21.9	6.2	13.5	11.5	11.2	11.2	6.6	14.8	12.3	10.8	13.8	17.2	13.6	11.7	9.7	12.6	9.7	17.1	12.8	10.9	23.3	14	14.4	12.6	13.5	17.8	14.5	11.2	26
ENSG00000166181	API5	26.7	29.3	38.6	23.1	26.9	26.7	25.7	26.8	29.2	38.3	36.7	20.6	11.8	32.5	20.9	28.6	27.5	33.2	46.3	31.1	52.6	37.3	42.5	29.5	17.2	17.8	23.6	48.8	27.7	21.6	32.1	19	33.9	23.1	31.7	20.1	47.9	28.5	25.6	16.5	40.5	19.8	66.7	33.2	27.6	43.2	39.4	24.9
ENSG00000137947	GTF2B	19.7	7.4	19	9.4	28.9	20.3	23	16.7	22.2	25.1	26.8	9.8	13.7	22.9	19.1	15.7	30	11.9	20.2	17.9	22.1	22.6	18.9	24.1	12.3	16.4	18.8	27.8	14.8	17.8	18.3	22	12.8	18.7	13.2	22.8	21.5	19.8	26.3	7	28.3	25.3	14.6	19.1	16.3	18.1	23.4	17.4
ENSG00000123728	RAP2C	12.3	9.6	14.2	15.7	12.2	19.9	22	14	17.5	13.6	13.9	9.6	16.5	17.5	22.3	15.6	12.4	9.1	13	13.6	17.8	31.4	11.8	13.5	11	13.6	18.6	22.4	19	15.8	15.7	15.2	16.6	14.1	15.1	10.2	10.7	20.7	14.9	19.6	12.6	17.7	9.7	12.2	13.9	9.7	10.9	17.6
ENSG00000171103	TRMT61B	17.9	10.8	11	19.4	15	12.9	13.3	10.7	13.3	13.7	12.8	12.3	9.7	19	9.9	9.3	16.4	14.1	15.3	13	14.2	14.2	10.3	5.8	8.9	16.1	17.1	12.2	6.6	13.1	14.5	10.8	14.8	10.1	13	12.5	11.7	7.3	11.2	7.1	10.8	18.6	20.3	21.4	17.4	8.1	17.7	16.4
ENSG00000116030	SUMO1	33.7	17.1	62.4	33.1	34.8	37.2	27.9	35.9	45.4	44.8	59.5	36.8	43	23.1	33.4	41.4	41.9	24.7	51.1	49.9	70.5	21.6	39.2	42.7	33.6	43.2	25.2	48.1	40.7	28.6	48.3	35.1	26.8	42.2	41.7	46.2	39.3	37.6	47.9	28.7	60.5	80	75	34.8	36.4	39.2	35	40.7
ENSG00000168397	ATG4B	8.7	13.6	19.5	15	19.5	14.2	19.3	12.8	14	16.6	13.8	14.9	15.5	6.7	5.8	23	13.4	12.9	18.5	24.4	16.1	14.3	18.8	19.8	22	32.2	25.4	11.4	11.1	14.1	17	18.6	18	17.7	17.1	26.1	16.8	10.3	18.8	21.4	20.4	20.1	22.7	15.7	14.5	35.2	17.9	10.1
ENSG00000163374	YY1AP1	24.1	12.6	16.2	18.4	18.4	16.7	34.9	15.7	23	28.4	24.3	19.3	26.1	19.3	15.5	23	14.6	24	24.3	21.9	26.8	17.9	12.2	16.2	14.9	12.1	19.5	25.3	22	17.7	22.6	21.5	26.7	19.8	17.5	18.9	21	27.6	20.7	21.7	25.9	12.5	25.5	33.2	18.6	20.7	14	30.7
ENSG00000139233	LLPH	27.2	22.1	13.6	16.8	15.9	15.7	16.8	32	20.7	23.8	20.2	19.1	11.6	31.7	26.4	21.2	18.8	23.4	21.2	19.4	32.3	27.7	18.2	33.5	16	17	19.2	58.2	23.6	15.8	20.1	20.2	21.8	18.7	20.5	16.1	28.9	22.8	27.8	29.3	26	39.2	29.2	22.3	23.5	22.1	25.1	22.8
ENSG00000174840	PDE12	12.9	12.8	8	14.9	10.4	7.4	14.6	11	10.6	12.4	11.2	16.9	8.9	21.3	4.4	9.9	16.6	8.6	17	11.5	10.3	9.7	8.9	16	11.2	12.9	11.9	20.7	16.6	10.1	7.9	15	13.3	6.5	10.7	11.2	13.2	15.7	11.2	10	18.5	6.8	12.4	10.2	22.1	7	6.5	15.8
ENSG00000138078	PREPL	18.4	14.2	16.4	20.8	26.5	27.9	12.6	20.7	15.8	14.9	12.9	15.3	13	23.7	28.8	21.5	17.1	15.9	23.5	15	28.8	21.6	16.6	16.5	11.3	11.6	19.3	15.6	15.3	17.9	30.1	28.8	23.4	29.4	14.3	11.1	20.2	34.5	20	9.8	17.2	7.6	15.7	23.7	16.2	13.6	20	16.9
ENSG00000178694	NSUN3	4.4	6.1	6.5	5	3.9	6.1	2.9	7	5.6	8.5	9	3.7	5	6.8	8.9	4.7	5.8	6.3	7.6	5.2	11.9	11.8	5.5	11.1	7.6	4.9	5.2	10.9	9.4	5.8	6.2	6.3	7.1	6.7	7.3	7.6	4.7	10.5	7.6	4.4	10	5.2	5.4	5.7	6.8	8	11.3	7.3
ENSG00000057608	GDI2	56.1	40.9	58.9	41	51.8	60.9	32.8	54.9	28.9	49.5	54.2	58	48.5	91.2	34.4	56.7	15.2	54.3	62.5	48.5	49.9	34.9	29.4	62.9	28.2	69.8	48.5	41	40	50.9	40.2	42.9	25.7	55.9	67.5	57.9	64.6	34.7	55.7	47.3	64.3	33.7	41.4	58.4	26.8	76.9	31.2	64.2
ENSG00000166226	CCT2	38.8	60.4	53.9	51.4	24.9	28.3	61.6	42.4	31.1	69.7	43.1	81.2	18.9	85.4	41.1	34.2	45.1	38.4	83.9	48.3	85.3	46.9	61.5	62.1	47.3	49.8	27.9	76.2	40.3	24.7	30.9	67.2	39.6	49.2	46	48.5	75.4	25.6	64.1	57.3	71.1	66.5	75.2	41.8	62.7	57.4	58.6	56.6
ENSG00000065883	CDK13	15.7	9.4	16.4	15.6	14.8	14.5	11.3	12.6	13.7	11.6	14.6	9.8	10.9	28.6	7.4	13.2	20.4	19.2	13.4	11.1	17.1	14	9.9	12.7	11.5	8.8	14.2	19.3	13.9	8.5	14.9	13.2	17.7	13.3	13.6	13.3	21.4	19.8	12	8.1	15.3	13.7	23.7	11.1	11	17	10.9	11.5
ENSG00000031823	RANBP3	30.2	21.3	18.1	20.2	13.7	13.9	12.9	19.4	18.3	22.7	24.7	26.9	10.7	28.6	21.8	15	14.3	18.9	16.1	18.9	14	29.2	26.3	15.3	16.7	31.9	14.9	22.4	22.6	13.6	13.1	14.2	16.2	10.6	16.5	15.7	27.7	27.1	12.8	12.7	37.2	10.9	33.2	13.2	27	27.6	17.4	26
ENSG00000127054	INTS11	21.3	22.1	12.5	23.9	21.5	17.5	13.5	11.8	19.8	27.4	20.3	19.9	27.1	24	17.1	24	16.6	15.7	18.5	26.4	12.2	22.4	24.2	18.4	30.1	26.7	33.1	14.5	20.3	29.5	14.4	25	37.6	15.7	28.7	23.6	21.8	21.8	13.5	19.3	28.7	19.8	15.2	20.6	23.8	22.6	11.8	34.4
ENSG00000100461	RBM23	20.1	31.9	32.6	17	17.9	15.4	13.6	22.1	30.4	43.1	33.9	14.4	24.8	33.8	17.5	20.5	20.7	28.7	36.5	18.6	35.2	26.5	30.1	15.9	24.9	1.1	28.2	30.5	26.2	19.7	25.8	24.8	16.5	24.1	24	17	20	22	21.1	25.7	33.3	13.7	14.5	30.8	30	28.8	27	20.5
ENSG00000113048	MRPS27	16.4	22.1	19.7	32.5	25.9	33.5	25.4	15.9	22.8	30.3	24.5	27.5	23.4	42.7	22.3	18.5	33.1	18.4	38.2	56.4	32.9	16	23.6	21.9	26.6	30.2	25.9	19.2	17.1	31.3	23.9	31.7	35.6	27.7	32.2	31.5	21.9	12.9	25	19.8	28.7	23.3	22.7	12	13.9	30.6	32.7	43.8
ENSG00000079785	DDX1	19.3	29.7	42.2	31.5	36.7	32.2	48.7	40.7	34.2	40.1	33.8	47.4	20	50.3	19.8	46.9	29.6	29.5	57.7	39.1	42.5	21.4	37.5	55.1	39.7	59.7	27.6	45	25.9	25	26.9	33.4	32.1	25.4	36.1	23.8	56	16.6	39.5	27.1	24.6	34	54.3	48.9	25.1	29.7	63.9	36.4
ENSG00000169188	APEX2	22	19.9	7.9	11.4	11.5	7.7	13.4	9.1	12.3	17.7	17.3	10.8	18.6	14.6	14.3	8.6	20.9	16.6	18	17.3	13.4	11.8	13.7	17.8	19.8	11	7.4	10.9	16.8	7.6	14.2	24.9	9	8.4	14	15.6	9.1	9.9	13.1	21.5	14.7	14.3	15.6	10.5	24	13.1	13.1	15.9
ENSG00000119689	DLST	25.8	27	20.7	14.6	32.5	36.9	31.7	33.8	34.4	34.6	32.4	26.5	28.1	26.3	14.4	38.8	15.6	29.2	34.8	33.4	36.6	19	14.6	21.5	22.6	23.2	33.6	15.2	14.8	37.7	29.3	33.5	41.4	31.2	35.6	11.9	16.4	17.9	37.5	34.7	18	21.6	17.7	45.7	25.4	23.1	30.4	14.5
ENSG00000133028	SCO1	17.2	25.9	10.7	14.4	13	11.4	22.5	19.2	10.2	17.7	17	13.5	10.5	30.9	20.6	17.1	10.9	19.2	21.1	18.3	19.9	16	26.7	15.7	17.2	18.3	18.8	10.8	11.7	14.3	12.1	16.7	26.5	9.5	12.4	20.5	15.9	5.7	17.8	10.1	14.9	11.5	23.6	19.9	13.1	17.8	13.5	13.8
ENSG00000144744	UBA3	26.8	11.4	28.1	17.1	26.3	34.9	21.7	24.1	27.3	26.3	26.5	14.1	19	20.5	7	25.9	26.5	15.5	21.6	27.6	30	37.3	13.7	27.7	21.5	14.2	20.3	27.1	23.3	27.4	18.5	24.8	20.8	32.4	33.8	16.9	11.4	17.6	34.6	9.6	17.8	18.3	24.9	34.1	9.8	13.9	20.8	18.8
ENSG00000156599	ZDHHC5	28.4	31.6	12.4	12.6	27.5	21.2	23.4	26.8	32.1	22.4	16.8	19.1	35.1	19.2	34.8	31.6	19.3	40.3	19.3	31.7	20	23.6	8.7	16.3	14.5	17	30.8	30.5	27.7	29.8	28.7	33.1	33.7	18.6	25.2	16.2	21.4	24.3	28.3	17.1	17.1	8.5	15	21.1	19	17.1	25.1	23.7
ENSG00000140319	SRP14	24.2	30.4	73.8	55.1	55.3	50.1	36	44.7	47.4	38.8	39.9	54.7	20.8	20.4	46.6	54.2	62.1	39.3	58.6	46.5	36.8	48.6	41.9	48.6	97.1	64	42.4	43.2	39.7	52.1	53.3	32.1	39.4	73.9	65.2	55.9	50.8	37.4	62	36.8	63.8	51	40.2	94.1	55.2	43.9	33.7	34.3
ENSG00000108671	PSMD11	35.7	39.7	29	31.2	19.7	14.7	31	20.4	26.5	45.4	36.9	40	32.8	28.1	32.6	22.1	43.7	41.7	33	28.4	44.7	14.2	22.5	22.7	20.1	30.9	19.2	26.9	24.4	13.1	15	39.4	27.4	14.5	31.8	25.2	43	33	26.6	22.2	40.2	15.9	39.8	19.3	20	25	37.6	38
ENSG00000169139	UBE2V2	31.5	18.4	41.1	22.7	22.6	25.4	14.5	33.1	23.3	33.6	29.5	23.2	24.7	38.9	19.5	31.6	28.7	19.1	37.3	31	45.2	13.2	26.1	34.9	22.5	19.2	28.3	18.9	10.5	23.9	32.5	27	43.2	25.5	28.2	33.4	42.6	24.2	42.3	24.1	60.5	36.9	38.1	47.2	12.2	30.4	18.2	19.1
ENSG00000127483	HP1BP3	43.8	23.3	59	35.5	35.4	42.7	35.3	49.7	41.8	36.7	38.8	21.1	51	45.5	25.3	39.7	24.3	37.7	30.7	29.1	47.6	65.5	28.2	64	45.6	18.8	23.3	44	41.2	32.1	21.6	35.8	48.9	44.6	36.9	55	35.5	56.1	41.7	14	67.6	20.3	15.5	33.8	28.5	53.7	57.2	47.3
ENSG00000167977	KCTD5	21.5	12.8	11.2	16	8.4	10	12.5	18	10.2	23.3	18.4	15	29.5	18.6	13.3	17.1	13.5	19	15.5	17.6	12	14.8	12.9	19.4	7.6	18.8	16.4	19.1	26.3	10.6	18.2	20.8	18.7	12	10.7	19.1	18.9	21.3	14	25.2	22.7	19	17.4	14.2	23.1	30.3	14.7	34.2
ENSG00000109381	ELF2	9.1	6.8	17	12.3	17.2	20.8	16.1	11.1	19.2	11.9	13.7	12.7	18.2	18.6	11.2	14.8	6.3	9.5	25.3	14.8	12.5	11.6	10.9	16.9	15.7	10.9	13.2	18.6	13.4	18.4	15.1	11.3	13.9	16.4	17.7	11.1	27.1	10.7	10	15.4	20.8	15.6	10.6	21.6	7.5	20.5	22.1	16.9
ENSG00000145907	G3BP1	37.7	29.5	36.4	15.9	46.4	25.2	42	37.5	34	48.4	57.5	54.2	49	70.5	55.2	34.8	42.3	35.9	54.9	72.8	63.5	19.5	26.4	43.6	27.3	36.3	26.5	54.5	28.8	25.1	39.8	42.1	41.7	19.8	39.9	28.5	34.1	34.8	47.4	20.3	45.9	24.2	40.6	27.5	30.3	42.2	46	33.6
ENSG00000176953	NFATC2IP	18	13.1	17.8	17.9	10.9	11.5	22.6	17.6	13.3	20.7	26.6	15.1	22.6	19.3	13.4	12.5	12.6	21.5	21.4	19.3	28.2	16.4	15.7	17.6	34	18.7	6.9	15.9	27	8.1	15.8	22.5	13.7	10.3	16.5	19.7	15.9	24.1	18.3	22.4	20.6	28.2	17.5	14.6	15.5	36.1	15.9	17.7
ENSG00000113575	PPP2CA	37.9	32	45.7	24.6	23.9	25.7	32.1	35.9	30.8	54.7	55.3	61.3	29.8	33.3	33.8	33.1	62	19.8	43.9	51.8	64.1	30.1	25.1	23.6	37.4	38.1	35.4	23.3	21.4	23.8	35.9	42.8	42.7	27.3	38.3	33.7	23.2	25	41.4	27.3	36.9	22.7	25	30.2	19.3	33.1	45.5	32.3
ENSG00000172113	NME6	17.9	11.2	15.3	11.1	12.5	16.8	13.7	17.6	13.6	25.9	19.7	18.7	15.8	18.1	9.2	13.7	24.3	6.3	13.7	19.4	15.4	21.6	13.3	11.8	15	15.2	16.7	14.9	12.7	13.7	21.3	23	27.4	12.4	13.9	13.7	19.7	14	9.7	8.5	12.5	6.4	12.9	12.7	14.7	7.4	13.4	15.2
ENSG00000122085	MTERF4	8.7	8.3	16.5	9.5	22.5	10.1	12.3	14.9	16.6	14.5	20.7	5.7	13.2	13.6	5.4	17.3	16.5	9.9	22.5	21.3	19.7	18.4	16.3	17.4	15.9	25.1	14.8	20.7	13.3	17.2	20.9	17	19.7	18.9	16.5	18.6	15.5	6	17.4	12.4	15.1	14.3	18.9	18.1	14.3	14.8	18.8	7.7
ENSG00000121749	TBC1D15	13.9	13.9	11.7	12	23.5	23.5	17.8	15.1	34.2	18.8	23.8	9.8	11.8	17.7	10.1	13.8	14.4	8.8	14.4	10.5	20.6	15.6	12.2	16.8	13.4	9.9	19.8	21.4	12.3	22.8	13.3	14.4	27.3	26.8	15.6	16.5	16.2	9.9	16	10.3	14.2	13.3	24.3	13.4	12	11.3	13.4	19.7
ENSG00000177485	ZBTB33	9.3	10.4	14.2	12.9	11.2	12.8	16.7	7.2	9.7	8.5	10.5	6.3	8.2	13.7	13.8	7.3	11.3	14.4	22.4	11.4	10.8	15.1	16.1	14.3	15.8	8.5	8.5	14.2	16.3	9.1	13.9	8.6	12.8	12.1	14.4	13.8	9.2	16	10.4	11.2	13.3	9.3	17.3	14	11.3	15.1	10.8	21.8
ENSG00000168434	COG7	8.1	15.8	9.8	11.1	8.8	14.5	8.9	9.1	11.6	10.7	10.9	6.7	14.3	3.8	9.6	14.4	6.8	12.4	8.8	11.2	8.2	12.4	13.4	3.9	12.1	17.6	9.4	11	11.8	9.3	9.2	8.2	8.7	13.4	12.5	12.8	9.6	11.2	8.6	23.6	7.3	8.1	8.8	12.6	7.7	14.9	8.6	13.7
ENSG00000155506	LARP1	26.2	36.7	28.7	32.9	25	20.3	31.8	26.7	27.3	31.3	30.6	57.7	31.6	69.3	37.9	33.3	45.8	26.4	52.3	49.1	36.2	22.9	29.5	50.1	38.2	26.6	31.8	67	23.3	25.1	28.5	38.9	49.7	17.8	27.5	31.3	41.1	48.1	29	25.9	39.6	26.2	30.5	22.8	18.5	44.4	27.3	33
ENSG00000179151	EDC3	11.5	9.9	18.9	17	12.2	11.3	17.5	12.4	14.7	20.8	20	27.7	14.6	18.5	11.9	17.2	19.5	24.1	47.3	19.8	14.7	16	26	19.1	22.5	14.3	14.6	22	11.9	12	18.1	17.9	19.1	13.2	19.1	22	27.1	14.7	14.7	18.6	15	13.1	19	15.9	11	19	20.7	18.7
ENSG00000114062	UBE3A	19.6	11.1	28.1	16.7	16.4	19.5	13.8	30.3	19	21.5	19.6	25.7	9.8	35.4	23	22.6	21.2	18.2	35.5	21.4	26.3	18.2	11.9	29.3	18.8	15.2	24.7	35.3	21.7	23.1	20.1	20.3	26	22.4	16.9	31.1	29.5	25.3	33.7	10.7	29.3	10.3	18.2	21.5	16.2	30	42	15.6
ENSG00000197170	PSMD12	28.4	17.4	13.8	15.1	10.6	12.9	18.9	20.3	13	22.6	20.1	18	12.7	16.4	13.1	16.5	17.8	16.9	23.9	20.8	34	7.9	17.8	19.1	14.5	18.5	13.8	19.8	11.8	14.2	13.9	21.4	16.9	10.1	22.2	12.7	25.4	9.8	21.2	19.5	18.1	19.2	16.6	13.7	23.1	9.3	35.5	14.7
ENSG00000119596	YLPM1	19.2	21.4	23.5	4.5	16.9	16.5	12.7	13.4	13.7	13.6	13.7	18.8	13.9	28.9	10	15.1	9.7	17.5	20.3	13.9	21.6	17.4	11.7	20.9	13.6	12.8	9.1	15.9	16	14.4	9.3	15.3	11.6	16.1	18.5	16.1	16.5	13.8	16.7	19.8	18.3	12.9	14	11.9	18	27.7	23.4	10.1
ENSG00000103671	TRIP4	10.6	15.9	14	9.9	11.6	15.3	13.2	11.3	14.7	19.7	19.2	13.2	24	7.7	3.8	17.2	16.1	15.2	22.7	13	18.9	15.5	6.4	11.2	11.4	13.9	20.7	12	21.3	19	17	15.6	16.4	11.3	17.2	11.4	12.8	9.7	18	12.2	7.6	12.5	8.2	19	8.5	11.7	10.6	12.7
ENSG00000147140	NONO	59.7	66.1	91.5	50.2	37.3	38.6	50.1	49	45.6	66.3	58.6	52.4	44.4	68	54.6	45.1	45.8	44.7	136.6	42.6	73.1	51.7	91.2	55.8	69.4	52.2	31.7	78.1	49	40.8	30.4	67.1	45	55	54.5	49.3	71.1	71.3	61.2	53	101.1	71.2	114	60.3	53.7	90.9	96	58.3
ENSG00000137074	APTX	21.6	16.4	12.5	10.8	12.8	11.2	16.6	14.5	15.1	17.7	19.6	21.8	7.7	16.9	8.7	12.1	11	11.5	20.3	19.4	22	22.8	8.3	10	23.5	22.2	14.8	16.1	9.6	15	23.8	20.3	26.4	11.3	16.9	13.1	15.1	16.9	16.5	9.3	14.4	23.7	19.1	14.2	17.7	13.1	8.7	12
ENSG00000126581	BECN1	15.6	26.6	9.6	16.6	34	20.3	18.6	32.1	35.5	24.1	25.8	20.5	21.1	22.8	24	40.1	24.2	17.9	16.6	28.8	43.4	34.4	19.8	19.2	26.1	35	25.2	36.2	39.6	27	34.2	23.9	23.1	21.6	30.8	25.2	16.4	23.1	29.7	13.3	21.3	19.9	9.9	29.4	13.6	18.6	34.6	22.7
ENSG00000180008	SOCS4	10.8	9.4	12.8	15	8.4	9.8	10.2	12.7	9.4	8.1	13.4	7.7	11.7	16.4	9	9.5	7.8	15.2	17.4	10.3	19	16.8	7	9.7	12.2	4.6	8.6	11.1	17.2	7.8	10.7	14.6	10.7	9	14.6	16.5	5.8	16.5	14.7	10.8	16.6	8.1	10.1	8.7	10.2	15.4	20	6.3
ENSG00000196652	ZKSCAN5	5.6	9.5	11.4	15.1	8.5	6.3	4.6	9.8	10	12.1	11.9	6.5	5.3	9.7	9.3	7.6	14.8	4.1	10.5	6.9	12.3	5.8	5	6.1	6.4	6.1	8.6	9.1	10.3	5.6	9.6	10.5	16.2	7.7	8.6	8.9	12.9	13.6	13	7.2	13	10	9.8	5.2	7.7	8	10.1	8.2
ENSG00000185728	YTHDF3	16.3	22.2	21.3	16	28.6	24.6	14.7	29.8	25	18.9	22.5	18.8	16.4	17.3	6.5	29	21.4	15.6	28.1	19.8	28.1	14	13.3	32.2	16.8	12.7	26	9.1	15.9	32.5	15.3	20.2	28.4	19.4	15.9	10.8	18.8	15.9	28.4	11.3	17.5	8.5	29.7	21.5	16.4	13.3	16.3	8.5
ENSG00000127837	AAMP	32.5	27.4	19.5	26.7	30.3	21.1	37.3	22.7	36.1	43.9	32.7	58.6	25.6	16.2	33.5	29	42.8	24.7	39.5	34.5	34.8	26.6	50	37.1	28.1	66.4	42	34.7	24.5	26.5	40.4	46	40.3	26.5	25.5	32	50.1	21.5	28.8	47.9	30.4	58.9	32.4	46.9	19.2	22.6	25.8	29
ENSG00000183291	SELENOF	39.1	26.9	22.5	24.8	73.7	87.7	36.8	49.4	56.6	46.5	47.4	38	47.7	48.4	63.4	43.8	40.3	24.7	25.4	27.5	54.9	45.1	35.9	49.2	25.7	35.9	46.6	64.3	33.6	56.3	43.6	30.9	46.7	37.9	39.1	40.2	45.5	50.6	45.1	17.6	46.7	43.3	33	40.7	37.2	39.1	41.6	47.2
ENSG00000147789	ZNF7	10.1	13.9	13.6	13.3	11.7	17.9	12.5	10.9	13.9	14.8	12.7	7	13.1	14.2	12.8	11.8	8.1	8.9	12.3	15.9	16.2	9.4	10.2	25.3	18.2	8.1	13.6	7.3	11.9	17.1	19.4	11.5	28.6	14.4	9.1	12	25.2	10.2	16.4	16.7	19.8	8	13.9	13.5	16.8	13.8	12.1	11.2
ENSG00000158526	TSR2	20.3	26.1	19.1	17.4	17.3	12.5	17.1	20.2	16.5	18.9	16.2	24.6	22.3	22.3	14	17.7	33.7	21.1	46.7	28	25.2	29	23.1	18.2	19.5	19.2	10.7	31.4	19	11.6	15.4	26.3	27.2	14.9	13.1	18.8	18.5	16.7	19.2	37.4	23.9	24.8	30.4	18.4	29.7	21.5	35.6	18.9
ENSG00000182446	NPLOC4	29	38.3	15.3	23.8	18.9	15.7	19	24.1	26.9	40.1	37.2	29	26.3	21.6	19.4	28.1	29.4	23.6	15	20.2	34.9	13.5	19.8	25	31	25.7	18.1	26.3	31.9	15.5	19.6	37.4	13.4	19.4	40.9	20.2	26.3	32.9	24.2	18.8	35.4	14.3	17.9	14.5	24.2	23.4	24.6	17.6
ENSG00000153560	UBP1	17.7	21.7	16.7	27.6	25.5	18.8	8.2	21.5	23.9	25.7	26.3	20.9	15.8	33.4	12.7	31.2	18.5	12.4	49.9	25	31.8	18.2	15.3	35.8	21.1	25	17.9	26	15.5	15.4	20.7	24.9	25.3	21.1	30.7	18.5	32.6	18.4	24.7	16.7	20.5	15.4	39.8	14.2	22.5	21.7	12.3	30.9
ENSG00000125743	SNRPD2	74.5	106.3	70.4	74.6	67.4	60.9	37.8	49.3	56	68.9	73.2	58.4	48.5	84.3	39.9	58.7	51.6	45	88.4	89.3	66.3	54	116.9	81.4	64.2	84.9	46.4	97.9	54.5	69.8	64.2	62	59.5	51.4	69.6	88	72.8	60.2	56.7	100.5	99.6	89.9	67.1	137.6	63.7	67.7	72.2	68.4
ENSG00000065135	GNAI3	14.1	5	9.6	5.6	9.2	11.1	7.9	10.7	8.6	10.9	10.9	7.6	4.9	7.6	7.1	11.4	6.7	7.5	9	10.9	15.3	8.5	5.5	6.6	8.6	6.5	7.9	10.3	6.1	8.2	9.3	12.6	8.7	7.6	13.1	5.8	8.6	7.5	10.8	9.6	7.9	8.4	9.6	6.8	5.8	5.7	22.6	4.9
ENSG00000134152	KATNBL1	17.7	15.6	24.9	16.6	20.2	20.2	18.5	24.2	14.7	19.4	19.4	8.8	9.9	8.7	15.9	15.7	27.4	23.5	12.1	13.9	23	17.8	6.5	15.3	16.5	10.4	14	16	16.7	12	20.5	13.1	26	20.2	34.7	22.4	16.3	18.3	26.4	8.7	10	13.2	18.2	22.9	12.4	15.5	15.1	8.1
ENSG00000110048	OSBP	17.7	14.9	11.1	14.9	26.2	24.6	12.2	14.5	18.9	17.5	15.8	16.8	18.1	18	19.5	16.7	21.5	18.7	20.4	19.3	19.8	17.3	9.4	12.1	11.6	11.3	28.1	15.4	24	18.8	24.1	16.4	43.4	18.3	18.7	16.9	20.7	16.8	15.5	8.2	14.5	11.4	12.6	26.1	14.7	14.1	17.8	12.4
ENSG00000176231	OR10H4	ND	ND	ND	ND	ND	ND	ND	ND	ND	ND	ND	ND	ND	ND	ND	ND	ND	ND	ND	ND	ND	ND	ND	ND	ND	ND	ND	ND	ND	ND	ND	ND	ND	ND	ND	ND	ND	ND	ND	ND	ND	ND	ND	ND	ND	ND	ND	ND
ENSG00000186803	IFNA10	ND	ND	ND	ND	ND	ND	ND	ND	ND	ND	ND	ND	ND	ND	ND	ND	0.5	ND	ND	ND	ND	ND	ND	ND	ND	ND	ND	ND	ND	ND	ND	ND	ND	0.8	ND	ND	ND	ND	ND	ND	ND	ND	ND	ND	ND	ND	ND	ND
ENSG00000255009	UBTFL1	ND	ND	ND	ND	ND	ND	ND	ND	ND	ND	ND	ND	ND	ND	ND	ND	ND	ND	ND	ND	ND	ND	ND	ND	ND	ND	ND	ND	ND	ND	ND	ND	ND	ND	ND	ND	ND	ND	ND	ND	ND	ND	ND	ND	ND	ND	ND	ND
ENSG00000180228	PRKRA	11	8.5	25.1	12.3	23.2	26.6	19.8	17.1	16.7	21.6	23.6	23.6	15.9	22.7	19.4	19.6	16.2	10.4	19.6	13.5	24.1	20.2	12.8	14	10.2	22.5	27	11	7.7	15.3	31.1	20.3	22.7	22.7	20.5	18.6	12.8	19.4	29.2	11.6	21.4	28.1	22.8	18.4	17.2	18.9	42.1	22.9
ENSG00000086232	EIF2AK1	41.8	26.4	21.2	32.2	20.3	18.4	27.9	21.6	19.7	19.3	24.5	24.2	28.3	32.8	23.7	23.7	34.7	29.6	27.5	19.7	24.9	20.3	42.2	33.8	28.7	36.4	16.7	28.7	30.9	14.7	24.9	18.2	19.7	20.4	20.5	25.9	54	31.7	18.1	41.9	15.7	36.7	26.6	24.4	29.8	34.7	22.3	38.5
ENSG00000056586	RC3H2	10	14.7	19.5	10.5	10.4	12.4	10.9	12.8	14.1	15.2	13.3	17.7	10.7	16.8	10.5	17.1	17.8	23.6	20.9	15.1	16.7	7.7	8.3	9.6	26.4	11.7	13.7	11.4	15.4	11.9	14.7	14.8	21	12.6	20.8	14.6	13.5	12.4	19.2	13.5	11.1	8	9.7	13.6	13.6	11.2	32.3	10.8
ENSG00000128908	INO80	9.2	9.2	8	7.8	12.6	10.6	9.3	8.6	14.1	13.1	11.4	11.2	7.8	9.9	7	13.1	16.3	18.2	14.7	15	13.9	11.4	7.5	12.3	12.7	8.4	12.1	12.1	12.1	10.5	13.9	10.5	27.9	8.7	12.5	10.8	13.7	8.5	8.7	7.7	8.8	8	8.4	15.8	10.1	13.6	8.5	7.9
ENSG00000090432	MUL1	17.1	16.6	9.6	19.8	20.8	11.7	10.4	17	20.4	21.2	20.5	10.2	28.5	12.9	19.1	24	16.1	26.1	17.2	24.6	15.5	12.8	13.6	9.9	11.2	14.8	24.5	13.5	17	19.1	32.5	21.7	22.6	12.5	13.8	11.7	12.9	15.8	23	8.7	8.1	9.1	9.8	14.3	15.9	8	12.1	16.7
ENSG00000007168	PAFAH1B1	22.5	21.5	33.3	12.3	26.2	31	17.3	31.4	27.5	27.4	28.4	26.2	10.5	25.5	26.2	38.7	22.2	23.5	29	23.5	34.4	21.3	18.5	20.7	21.9	10	27.1	14.3	36.4	27	29.9	27.6	33	29	23.9	22.3	15.3	28.8	33.8	9.2	22.6	10.8	14.9	19	10.5	16.2	25.7	13.2
ENSG00000078668	VDAC3	48.6	49.1	38.6	41.1	32.6	28.4	19.2	39	33.3	50.2	46	37.8	41.7	50	37.5	33	45.3	31.2	52.1	41.8	55.3	25.4	43	76.1	32.8	53.8	23.3	36.6	42.5	22.1	31.8	38	17.7	33.5	60.9	44.5	59.6	35	51	27	78.2	42.1	45.9	62.4	32	41.4	71.1	35.4
ENSG00000174243	DDX23	22	50.5	24	25.4	24	16.6	25.5	27.4	21.1	31.1	19.8	49.1	29.5	27.9	30.1	22.7	29.4	20	52	24.9	26.7	43.7	27.6	37	43	22.1	12.9	37.3	33.7	16	22.4	33	19.8	21.4	25.5	24.8	48.9	25	22.6	30.7	35.3	35.4	35.7	31.4	24	37.8	28.4	22.2
ENSG00000132463	GRSF1	32.3	22.1	26	27	27.6	32.3	37.4	39.3	24.9	29.7	24.4	22.5	33.3	46.8	30.1	40.4	15.4	12.4	46	30.7	39.8	25.4	15.1	24.6	22.7	31.1	34.1	35.9	14.2	27.1	29.6	29.9	20.9	35.9	30.5	26.1	28.1	27.2	41.2	34.6	59.1	25.3	27.7	35.4	23.4	24.4	40.5	19.9
ENSG00000100764	PSMC1	32.4	30.9	35.5	37	31.2	28.7	37.4	31.5	44.2	69.7	52.6	28.5	36.7	27.7	48.2	38.1	32	33.8	43.4	36.8	81.7	33.1	19	21.7	20.7	24.4	27	32.9	29.1	25.7	29.2	45.3	33.4	29.2	41.9	30.9	30.6	16.7	47.8	61.7	24.4	42.9	31.3	42	38.3	29.4	46	22.6
ENSG00000134308	YWHAQ	43.6	65.8	59.7	57.5	47	65.1	56.1	59.9	59.1	63	52.9	49.4	38.4	56.5	31.3	85.8	65.8	41.1	66.2	65.3	81.4	139	53.8	52.8	42.9	52.8	35.9	50.8	32	43.9	38.5	68.7	44.9	57.7	70.6	40.7	51.8	34.1	77.3	30.3	89.9	51.9	101.2	49.2	75.8	65.8	77.4	69.1
ENSG00000205323	SARNP	27	23.8	60.1	25.2	27.8	40.1	28.5	38.9	29.5	46.8	39.3	33.3	30.1	44.1	26.2	30.4	18.4	15.4	52.6	36.6	50.6	34.6	30.3	44.5	39.3	28.4	39.8	37.1	33.4	29.5	27.1	30.7	23.1	49.3	49.3	39.8	31.8	32.6	46.7	21.8	46.1	58.4	52.3	24.6	21.2	42.5	31.2	36.1
ENSG00000123268	ATF1	13.5	9.8	10.4	10.6	15	16	25.9	14.4	24.8	22.8	18	20.1	21.5	18.7	23.8	16.6	10	11.3	12.3	14.8	24.4	18.4	12.7	20.6	22.2	10.7	28.8	29.6	19.8	17	23.5	16.3	26.8	23.8	11	13.2	25.1	18.1	16.9	20.1	18.6	18.8	15.1	15.7	15.7	17.9	16.2	22.1
ENSG00000106459	NRF1	11.8	9.7	14.1	12.4	8.5	6.8	11.2	8.3	8.6	12.7	9.9	11.7	7.9	13.6	6.1	9.3	8	9.1	15.1	8.4	13	13	10.8	11.3	8.2	7.9	6.2	13.8	11.3	5.8	7.9	12.5	12.1	7.3	9.3	13.3	13.6	10.5	7.7	10.8	27	13	13.1	10.9	8.7	17.2	11.4	12.1
ENSG00000115806	GORASP2	11.8	9.8	14	11.4	27.4	20.7	17.1	19.8	21.9	17.5	22.2	25.8	16.2	17.8	11.2	27.4	11.9	15	15.8	18.3	20.8	10.4	21.6	20.2	9.1	40.4	27.8	16.8	13.1	15.7	20.6	17.5	29.4	19	19.1	12.4	17.5	13.6	15.9	19.7	15.5	27	14.8	21.5	12.2	13.1	12.8	22.1
ENSG00000142751	GPN2	18.1	8.7	10.8	10.3	11.6	11.2	8.4	13.7	18.5	21.6	22.7	14.2	20.2	8.7	18.2	19.5	17.2	17.9	23.1	31.9	28.1	10.3	15.2	15.2	15.2	15.2	19.9	20.1	16.5	13.9	12.5	34.9	24.9	12.5	21.2	10.9	15.2	10.2	18.4	15.1	10	17.8	19.6	19.7	18.6	13.6	16	14.6
ENSG00000122882	ECD	18.9	13.7	15.6	23.6	14.3	14.2	12.8	14.8	23.3	24.2	28.4	24.8	20	14.9	14.6	14.5	18.1	15.9	16.6	17.6	24.9	12.1	16.2	18.8	11.2	17.7	21.7	22.4	12.6	15.9	14.7	20.3	25.6	18.7	25.8	13.6	19.4	10.5	22.8	16	20.1	12.4	15.9	17.7	39.7	14.9	17.3	8.1
ENSG00000182150	ERCC6L2	11.4	14.6	17.3	12.4	6.8	11.6	8.3	10.2	10.4	10.4	11.9	11.2	5.1	13	5.7	14.6	14.9	14.3	16.6	7.1	15.4	9.3	8	11.7	11.1	7.2	6.6	14.9	11.6	10.3	7.3	12.8	10.2	9.6	9.7	13.4	15.1	7.3	10.7	9.2	12.4	5.6	12.9	12.3	8.8	11.6	22.5	4.6
ENSG00000163848	ZNF148	18.4	12.2	13.3	11.8	11.9	12.9	10.1	16.8	19.7	18.9	18.1	11.5	10.3	14.9	11.8	24.8	15.3	15.1	14.5	12.7	27	6.6	5.5	18.3	14.7	5.9	8.8	12.5	18.5	10.4	13.3	17.7	18.8	12.5	12.9	10.9	8.9	12.7	13.9	14.4	15.5	4.6	8.5	12.5	10.5	11.2	14.6	8.3
ENSG00000110851	PRDM4	11.4	12.7	13.9	14.4	15.1	15.6	10.7	15.6	20.4	15.9	12.1	8.9	5	14.8	6.6	16.5	14.8	8.2	14.5	11.4	17.3	10.8	14.8	11.7	9.3	9.4	19.5	16.6	12.1	19	22.1	17.9	30.9	17.4	20.6	13.9	14.1	18	18.9	12	9.3	14.8	7.3	7.4	17.4	7.6	13.9	14.5
ENSG00000204560	DHX16	9.7	4.1	6	9.3	6.8	4.7	7.1	8.1	6.5	11.7	9.1	9.2	4	7.4	7.6	7.2	8.8	9.4	9.8	7.3	9.4	10.4	8.1	7.3	7.4	5.1	6	18.4	9.8	4.2	7.1	9.5	8.2	4.7	3.6	9.4	12.1	7.3	5.8	8.1	5.2	9.3	5.7	5.2	5.7	8.8	6.4	7.9
ENSG00000125651	GTF2F1	38.3	28.3	20.6	32.7	13.9	22.6	16.3	27	25.3	33.7	32.2	29.6	15.2	23.4	38	17.7	24.2	35	19.3	17.1	16.6	35.7	24.6	32.5	21.1	26.3	24.2	37.6	26.4	23.7	22.9	24	18.4	28.6	19.8	23.2	39.6	31.8	18.6	26.7	37.3	21.4	37.3	17.8	36.1	34.6	22.8	29.9
ENSG00000130856	ZNF236	4.2	5.7	8	5.9	6.2	6	3.6	3.3	4.6	5.3	4.2	4	4	6	1.6	4.3	5.6	7.8	5.5	4.6	4.4	6.4	5.6	5.7	6.6	4.7	3.8	9.1	6.6	5.9	5.1	5	7.7	5.7	5.3	9.6	5.4	5.1	5.3	4	11.2	5.1	4.4	1.3	4.5	7.1	8.3	4
ENSG00000095139	ARCN1	24.7	20.7	36.3	26.5	44.7	47.8	19.6	62.3	55.4	28.2	33.8	65.2	32.8	26	53.5	69.5	40.9	33.4	40.5	36.6	39.4	35.8	18.9	55.9	15	35.5	50.8	34.3	32.7	41.6	30.5	46.6	43.5	39.7	42.7	25.8	28.7	36.6	53.1	39.7	30.8	30.5	22.8	51.4	27.7	26.9	35.3	39.6
ENSG00000116266	STXBP3	22.3	8.9	15.3	8	18.7	18.1	21.6	20.8	19.3	14.1	14.4	8.2	9	19.9	14.2	16.8	12.8	13.5	10.3	12.3	19.8	22.1	14.3	16.4	12.1	10.6	14.8	25.5	28.2	14	17.4	15.7	17.3	17.4	17.3	12.8	12.1	19.6	19.4	15.2	16.1	20.6	16.3	14.8	14.1	13.5	22.3	10.9
ENSG00000144895	EIF2A	38.5	14	19.7	20.7	25.3	50.4	27.2	23.8	33	30.5	33	38.8	42.6	50.9	36.5	28.3	39	31.3	32.6	33	43.5	19.2	21.9	29.8	16.9	30	24.3	37.2	28.5	33.6	37.6	22.4	50.1	44.5	37.8	26.3	24.5	30.3	24.6	27.1	27	19.7	27.9	38.8	22.2	23.8	25.8	59
ENSG00000150316	CWC15	10.8	8.8	26.3	12.5	25	22.8	13.7	16.3	23	27.4	22.7	39.3	24.8	16.8	33.1	23.1	20.3	11.4	15.9	20.6	29.4	21.3	14	21.1	10.5	17.7	21.5	26.3	13.1	22.6	23.7	18.3	24.5	22.8	26.6	20.5	24.8	14.6	24.6	14.3	25.3	35.6	12.6	30.5	22.2	17.2	16	17.7
ENSG00000136940	PDCL	9.6	13.3	23.1	8.5	21	14.2	12.8	13.5	14.3	12.5	12.9	8.8	12.8	16.1	11.1	16.2	13.8	18.9	14.2	13.3	14	15.7	7.2	16.6	17.8	14.7	10.8	14	32.9	12.1	9.7	12.3	6.2	11.8	25.7	10.3	16.6	9.5	14.1	14.8	14.9	12.6	16.9	16.6	10.5	15.7	21.9	11.9
ENSG00000105705	SUGP1	12	2.5	5.9	7.2	5.9	5.7	15.4	8.6	11.4	12.3	8.9	5.6	9	11.8	11.8	11.3	7.7	8.3	6.6	10	6	8.3	5.5	9.8	3.1	4	6.9	6.8	10.6	10.9	4.8	10.7	4.5	6.2	8.8	9	12.6	6.3	10.1	9.6	17.1	10.4	12.6	12.1	7.8	14.3	8.8	13.5
ENSG00000028528	SNX1	19.4	25.9	22.4	19	39.7	29.7	7.3	26.8	31.7	28.6	33.8	17.6	35.3	23.4	27.6	28.1	26.2	30.4	35.4	32.1	23.9	37.7	15.7	26.7	30.5	25.2	21.7	27	30.6	33.5	20.6	22.3	17.4	19.7	29.4	23.2	21.2	9.2	29.5	28.9	28.8	22.9	15.2	31.8	15.2	26.1	20.7	32.8
ENSG00000106636	YKT6	22.6	23.9	20.1	28.1	25.3	22.2	16.6	45.7	35.1	25.6	26	25.1	18.8	21.6	20.6	44.8	49.3	28	24.6	30.2	32.7	26	23.5	12.6	17.7	15.7	31.7	26.7	23.1	20.7	29.6	31.2	33.4	22.7	30.8	19.9	29.2	16	33.9	23.4	19.9	29.7	49.2	30.4	40	21.9	18.2	18.6
ENSG00000182196	ARL6IP4	49	53.6	35.3	23.6	24.8	32.9	27.7	28.3	34.1	42.6	32.4	26.4	20.9	46.9	35.6	35.8	19.9	26	28.1	45.9	19	41.5	29.3	77.9	47.5	51.8	47.8	42.4	34.4	34	37.1	32.7	43.1	46.8	46.8	37.9	34.5	22.8	34	57.9	49.3	77.2	27.7	29.7	34	37.6	38.8	55.4
ENSG00000043514	TRIT1	14.7	6.8	14.8	15.1	7.4	11.2	22.4	9.8	13.2	15.8	17.8	13.1	19.5	8.6	13	8.4	9.5	15.1	21.3	16.9	22.2	10.4	10.8	18.3	15.8	8.1	17.1	17.7	10	9.4	15.3	19.8	19.6	16.2	12.7	18.9	24.7	10.3	9.9	7.2	13.5	19.1	19.9	11.2	6.2	14.4	18.6	19.6
ENSG00000116747	TROVE2	8.8	15.8	18.3	17.1	15.9	14.7	11.1	13.5	12.6	9.4	12.7	8.1	12.1	18.3	12.5	15.1	8.9	13.6	14.4	10.2	16.6	22.6	11	22.1	15.1	10.8	14.6	25.7	16.2	13.7	12.2	17.2	19.2	9.5	15.2	8	24	24.6	16.1	14.4	15.4	6.8	13.8	7.5	5.2	12.8	15.8	20.8
ENSG00000137055	PLAA	27.8	16.5	20.9	21.1	14.2	18.1	15.8	26.2	15	20.1	19.7	5.8	13.4	25.2	21.9	20	14	11.2	20.7	20.7	22.2	33.1	8.7	15.6	27.2	11.1	14.5	12.5	21.4	16.1	12.5	24.5	17.9	15.2	20	18.9	9.5	25.6	21.6	11.6	24.2	12.2	30.3	14.4	14.4	17.3	13.1	14.9
ENSG00000075975	MKRN2	10.7	12.5	14.9	11.2	23.3	22.7	28.8	16.7	17.9	21.3	17.9	12	10.7	15.3	9.6	18.4	9.8	6.6	19.3	16.4	19	17.3	16.3	21.8	14.3	16.1	26.9	21.4	9.9	25.2	15.3	24.8	15.6	19.1	17.4	21.3	20.3	21.7	18.3	15.2	26.2	11.1	9.9	10.5	22	25.3	14.4	17.2
ENSG00000158417	EIF5B	34.1	17.1	19.5	25.4	23.7	28.1	32.4	30.2	19	20.1	20.1	39.3	24.4	39.2	26.2	22.4	23.9	19.6	34.1	29.2	35.6	23.6	20.4	47.1	17.5	51.7	18.8	46	29.1	18.9	20.6	27.9	28.6	17.3	29.2	24.1	51.9	19.6	28.9	27.7	29.1	42.7	30.4	22.5	25.2	25.5	29.1	31.9
ENSG00000092330	TINF2	11.8	10.8	15.7	8.2	17.4	13	8	12.2	15.5	17.9	16.8	4.7	13.4	17.4	7	17.2	12.9	11.6	8.8	10.8	11.3	22.1	4.5	10.9	10	18.6	15	11.5	15.7	14.2	17.6	14.4	13.7	16.8	19.3	16.7	4.2	22.3	14.4	13	17.2	5.7	3.6	12.6	13.5	14.2	10	12.6
ENSG00000163605	PPP4R2	12.6	14.8	31.7	19.3	17	15	19.2	25.3	17.9	23.1	24.2	21.6	15.2	23.7	14.8	15.2	22	9	24.6	14.1	30	36.1	9.2	26.9	16.7	25.5	18.6	39	28.1	16.1	21	27.8	22.8	16.1	16.4	24.5	23.7	27.4	19	18.3	32.4	17.4	29.1	18.8	12.3	30.5	17.9	22
ENSG00000273559	CWC25	5.9	7.4	5.3	7.4	6.5	5.3	4.6	6.2	4.8	8.8	6.7	6.2	6.2	8	4.5	5.9	5.9	13.6	5.9	4.7	9.5	7	8.3	5.6	7.5	6.5	6.4	13.8	9.1	5.5	7.5	7.1	6.2	7.6	5.4	8.6	8.7	8.1	5.7	3.9	14.3	14.5	4.7	5	4.5	10.5	7.2	6.3
ENSG00000075413	MARK3	13.4	16.3	23.7	17.9	28.5	22.3	20.5	23.8	25.2	28.9	27.8	12.8	21.1	16	15.1	22.4	12.5	25.3	25.9	25.7	36.9	18.6	11.5	20.7	17.3	16	53.8	23.5	13.8	25.9	23.8	23.4	47.9	26.4	26.7	16	21.2	37.4	21.6	36	16.1	20.9	17.4	22.7	24.6	21.1	24.3	12.8
ENSG00000173933	RBM4	26.9	35.7	54.3	30.6	20	21.7	33	28.5	23.1	30.1	21.6	59.5	35.2	34.9	39.4	28.5	27.1	30.1	57.9	33.9	32.3	34.6	30.2	47.5	36.6	35.5	39.6	32.4	20.7	31.8	29.5	34.6	49.1	30.7	39.8	34.4	37.3	25.8	31.3	55.8	53.3	33.4	68.2	52.8	39.4	50	50.9	38.6
ENSG00000037637	FBXO42	10.6	5.8	14.2	14.3	17.3	11.2	6.2	11.1	16.9	16.1	15.8	5.4	9.9	11.4	10	15.4	11.1	9.8	14.3	10.6	13.3	13.1	6.7	10.6	8.8	6.1	20.6	12.5	13.9	12	24.4	14.1	20.5	14.7	16.1	14.4	11.3	16	11.4	7.3	12	11	6.1	14.3	6.6	13.7	8.7	10.1
ENSG00000131263	RLIM	13.7	14	13.6	11.3	13.7	14.5	13.4	13.2	15.4	11.9	14.7	10.9	14.4	7.4	15.5	16.6	16.1	11.9	27.3	15.9	18.2	6.7	14.4	13	24.7	6.6	12.2	19.5	23.2	14	10	16.9	29.1	10.2	13.8	12.4	11.2	13.5	15.6	10.5	14.5	11.1	20.9	8.5	13.5	13.9	28.8	12.5
ENSG00000116903	EXOC8	7.4	8.2	5	5.1	13.1	10.7	12.2	9.1	7.7	6.9	6.5	7.7	7.5	8.4	8.1	9	6.2	12.2	7.2	9.8	7.6	10.9	17.6	5.1	10.4	4.9	7.4	8.9	14.2	10.7	10.8	10.1	9.7	8.1	8.4	8.8	9.3	20.2	10.9	3.8	8.3	5.5	7.6	9.3	7	5.5	7.8	10.8
ENSG00000107223	EDF1	63.7	85.8	47.8	48.5	47.7	50.3	94.1	73.7	49.9	59.8	46.7	69.4	44.7	56.1	68.7	64.1	53.3	77.2	37.2	56.4	22	60.6	45.3	39	108	94.3	94.9	66.4	53.4	49.7	72.6	46.8	54.6	55.8	57.4	50.9	56.4	72.7	51.1	139.7	59.2	105.8	50.4	99.2	73.6	52.1	69.8	113.2
ENSG00000140553	UNC45A	15.3	31.2	12.9	11.3	35.5	16.4	11.5	17.4	15	23.8	19.1	24.9	20.4	18.1	23.5	21.9	13.7	34	21.9	22.4	11.2	20	32	34.9	32.7	17.7	20.1	8.6	23.7	20.3	27.5	23.3	17.1	22.9	32.2	14.5	15.3	14.9	17.8	24.7	11	7.4	17.4	28.2	15.8	22	19.7	19.2
ENSG00000144580	CNOT9	17	13.2	22.3	29.4	13.2	12.9	28.9	19.2	20.8	25.3	24.9	22.8	14.3	19.2	12.2	22.7	22.3	20.2	31.7	22	30.1	27	19.2	37.9	25.3	28.2	18.3	41	22.4	11.5	17.8	26.8	27.3	11.7	19.1	26.2	23	43.9	20.5	13.6	40.1	25.3	34	13.4	21.3	33.8	31.7	19.9
ENSG00000119725	ZNF410	18.7	15	18.2	19.9	19.8	17.3	22.2	21.7	24.4	38.2	35.1	16.1	16.8	15.6	9.4	26.9	12.6	17.5	17.8	21.8	35.8	22.7	11.1	14.9	14.2	12	29.4	12.2	20.1	15.9	30.9	18.7	36.2	17.1	20.1	19	15.5	14	18.2	35.8	18.4	20.7	6.5	23.3	17.9	16.5	20.9	10
ENSG00000049167	ERCC8	6	8.8	12.2	13.3	7.6	10.2	7	8.9	10.4	12.7	14.9	10.1	9.5	8.1	13.2	10.5	13.1	6	9.9	13.3	16.2	13.4	5.9	5.7	3.6	12.6	10.4	6.3	5.3	9.1	12	10.8	6.1	5.6	11.7	10.4	7.7	4.6	12.3	9.2	9	6.8	6.5	2.6	5.4	14.9	13.4	8
ENSG00000111605	CPSF6	28.7	24.2	35.8	25.1	13.9	15.9	27	19	22.7	27.1	25.7	25.2	19.8	45.9	19.6	19.2	15.1	27.2	35.1	22.4	29	29.9	23.9	37	25	28.8	20.8	49.9	27.1	19	17.8	21.8	9	18.2	20.8	27.7	38	49.3	22.4	33.5	46.7	32.7	34.6	24	20.7	47.5	28.4	32.1
ENSG00000103061	SLC7A6OS	8.1	8.4	12.3	9.2	7.2	9.9	14.1	10.3	6	12.3	10.9	21.2	11.8	14.3	9.5	6.9	7.8	14.8	11.5	8.8	11.2	5.3	7	9.5	13.3	17.4	9.3	13.4	10.4	7.6	9.8	10.1	16.4	11	9.2	12.4	14.6	6.4	11.2	12.2	17.3	13.6	8.8	9.4	7.2	20.5	7.6	17.5
ENSG00000139990	DCAF5	26	8.3	19.6	18.2	21.9	19.2	12.9	12.3	18	14.2	17.9	10.7	16.7	14.4	11.3	19.1	10.7	12.8	13.8	18.4	13.3	19.5	7.6	15.5	8.4	7.6	16.6	5.9	18.9	21.6	19.3	12.6	17.8	24.6	21.1	17.3	11.9	12.2	14	15.5	18.5	10.3	8.8	12.3	13.3	12.4	18.6	5.7
ENSG00000196199	MPHOSPH8	12.9	8.3	12.5	20.2	16.2	20.6	22.1	19.5	14.2	12.3	10.6	12.7	22.9	20.5	15.6	11.8	19.2	21.7	22.9	13.6	15.9	25.5	11.7	33	13.7	15.4	14.4	23.7	26.9	12.1	17.7	9.7	13.7	18.8	16.2	16.7	15.9	13.2	11.4	12.6	18.1	19.9	12.2	24.1	9.3	14.6	28.8	16.2
ENSG00000183735	TBK1	13.4	15.4	8.8	12.8	15.8	16	19.4	14.7	21.5	13.9	13.2	8.7	8.2	18.8	12.8	15.9	20.1	12.7	11.3	12.4	16.4	17.3	10.8	20.2	11.2	12	17.3	20.6	25.2	12	11.3	13.9	13.4	24.1	18.5	7.2	15.4	27.4	17.9	16.4	0.6	16.1	17.6	12.3	9	9.6	9.8	18.1
ENSG00000100325	ASCC2	19.7	11.5	12.5	16.9	18.8	16.7	18	20.6	15.9	21.4	21.5	13.4	10.7	19.7	14.9	19.8	13.6	24	16	23.4	18.1	25.2	28	16.9	14.6	16	23.6	30.3	51.5	17.9	21.3	24.3	22.4	12.6	18.7	13.3	17.4	19.2	19.3	24.4	18.5	16	9.1	27.9	15.7	22.4	15.4	20.6
ENSG00000039123	MTREX	14.2	20	14.6	15.5	12.4	13.1	19.6	13.1	10	14.8	18.9	21.4	18.7	27.7	15.5	11.5	19.6	9.9	28.4	18	22.2	4.9	23.5	18.9	18.9	16.3	11.4	11.1	12.6	10.3	12.3	15.6	19.1	11.6	12.8	10.4	22.3	16	14.3	13	11.9	14.7	13.2	5.9	19.4	14.6	16.3	12.2
ENSG00000116198	CEP104	13.3	13.7	8	13	21.1	13.8	6.3	11.1	8.9	15	10.7	10.5	12.8	13.3	16	12.1	11.2	13.1	16.9	14.5	19.1	16.7	16.4	12.3	18.1	17	16.6	13.8	13	9.5	14.2	17.2	25.2	12.9	14.9	17.5	15.3	16.1	14.2	12.4	18.9	7.4	4.9	18.1	16.7	13.6	13.6	15.4
ENSG00000101126	ADNP	20.9	19.8	37.6	19.8	18.8	18.5	16.2	15.6	17.7	30.8	22.6	28.4	16.5	27.4	20.5	18.7	16.1	24	31.6	29.9	36.3	13.1	11.3	19.6	22.1	21.8	18.2	31.1	17	17.5	37.2	18.8	34	22.4	20.4	16.9	25.8	19.4	19.4	21.2	30.6	20.7	18.8	18.2	15.9	28.6	20.9	20
ENSG00000170852	KBTBD2	18.3	9.2	23.9	11.8	14.4	14.6	8.6	16.5	16.8	15.7	19.1	9.1	14.3	15.5	11.5	17	26.5	13.6	12.1	12.9	19.9	6.1	8.7	13.1	15.2	11.7	14.9	14	17.3	15.4	13.6	17.1	16.7	14.6	17.3	14.2	23.7	23.1	23.1	15.1	11.7	23	19.3	12.8	8.8	11.3	20.9	13
ENSG00000142507	PSMB6	46.8	82.1	44.3	37.8	37.8	34	51.1	24.9	52.1	76	59.7	61	38.3	36.5	49.4	59.5	43.8	47.6	67.3	69.6	74.2	47.4	71	21.6	54	70.8	43.6	22.3	34.5	32	53.5	66.4	63.2	42.9	73.8	58.3	33	55.5	58.2	55.8	39.4	37.3	37.5	60.6	57	44.2	31.5	48.3
ENSG00000138433	CIR1	10.2	5.8	13.9	11	19.4	27.3	20.6	16.9	24	17	21	10.9	15.8	7.1	16	16.5	14.9	12.4	11.4	12	20.5	13.1	15.1	14.8	9.2	17.5	18.9	17.5	13.7	22.4	22	18.6	14	29.4	16.8	12.9	15.2	16	16.1	9.7	21.8	27.8	12.8	16.8	16.5	12.4	20	21
ENSG00000172053	QARS	18.8	19.2	32.1	45.9	41.3	44.9	33.1	21	48.1	41.7	41	24.3	24.5	58.4	13.5	34.8	23.4	24	45.5	34.6	30	16.6	36.3	46	30.8	42.3	21.8	37.4	28.4	47.3	30.3	32.1	27.3	44.8	45.5	34.2	20.5	26	30.5	10.1	26.9	33.6	27.5	38.6	30	17.8	27	43
ENSG00000177352	CCDC71	7.9	11	12.9	12.3	14.8	10.9	12.4	9.9	14.4	17.4	15.4	11.3	13	7.1	8.7	16.9	14	8.5	12.7	26.5	6.2	15.8	9.2	14.5	14.3	11.3	17.6	11.6	11	18.3	20.9	20.6	15.9	13	17	17.5	14.5	3.1	13.8	17.1	19.9	7.1	19.9	12	11.9	7.3	7.1	6.6
ENSG00000155868	MED7	9.3	11.1	14.6	10.4	12.5	9	11.4	14.4	8.5	11.3	14.4	13.6	17.1	15.4	13.2	10.9	21.9	11.2	8.3	17.1	16.4	7	7.6	5.9	10.6	8.1	11.9	8.5	8	10.3	11.6	10.2	11.2	9.6	14.5	10.8	5.3	12.6	17.9	8.9	8.2	7.6	4	13.1	13.1	7.7	12	9
ENSG00000124541	RRP36	39.4	22.3	22.2	32.4	24	22.5	18.7	31.3	28.4	40.2	39.5	40.5	17.3	18.3	25.6	32.6	29.5	21.2	37.1	38	44.5	23.1	37.8	29.4	24.8	43.2	27.9	24.4	22.9	22.7	23.3	48	20.6	14.4	32.6	16.6	35.5	20	37.2	41.6	29.3	26.7	24.6	70.7	23.2	27.7	21.9	21.1
ENSG00000029364	SLC39A9	29.4	23.2	14.9	15	25.6	19.9	13.4	18.1	21	15.5	17.9	17.4	27.9	24	13.2	20.9	7.9	24.3	16.2	17	19.6	16.2	8.7	15.2	13.2	13.2	19.2	11.2	21.6	16	27.2	14.2	21.4	16.6	16.2	20.4	11.6	24	18	16.4	16.7	12.1	11.9	24.7	16.5	16.9	21	15.6
ENSG00000005302	MSL3	11.5	12.5	16.6	14.5	13.8	19.1	7.1	14.8	13.3	16.2	19.5	7.7	11.7	16.5	15.3	14.1	11.4	9.6	19.7	12.1	19.7	10.6	13.9	8.8	14.3	3.9	12.6	13.4	17.1	11.8	15.5	19.5	8.5	15.2	27.6	21.2	16	10.5	16.2	11.8	10.7	15.2	13.6	12.2	20.7	7.8	16.9	20
ENSG00000117862	TXNDC12	18.1	16.7	18.9	26.9	31.3	16.7	15	28	27.6	25.4	29.4	18.6	15	14.1	18.4	22	28.4	24.4	26.2	21.3	34.1	18.5	23.8	18	15.4	29.8	37.7	33.2	36.2	24.3	29.1	26.3	42.4	19.6	25.4	19.3	16	10.8	20.9	16.6	18.5	43.3	41.7	26.3	16.3	18.9	27.9	38.8
ENSG00000254999	BRK1	30.6	36.8	39.2	20.4	65.7	71.8	93	45.7	45.6	42.9	42.7	25.2	36.1	35.4	21.8	52.5	37.7	16.1	28.2	46.3	47.1	39	39	48.8	42.5	37.6	37.4	46.4	37	47.1	44.8	48	35	56.6	59.9	29.9	31.6	41.5	64.7	67.4	30	37.2	45.2	43.7	46.7	29.1	40.4	38.4
ENSG00000159140	SON	27.8	14	36.4	20.5	32.2	29.1	26.2	19.5	26.1	20.7	19.6	23.3	20.2	45.3	11.4	32.5	23.9	20.7	42.2	32.6	33	18.7	20.7	58.7	19.2	30.9	23.9	55.2	27	30.8	38	24.5	37.6	26.5	31.4	24.7	44.2	45.7	29.7	28.1	29.5	31.1	39.7	30.5	16.3	29	38.8	33.4
ENSG00000138802	SEC24B	12.1	11.1	17.7	13.2	21.5	21.6	10.1	15.9	19.5	13.6	12.1	10.1	14.1	11.3	8.4	24.1	11.7	10.3	19.7	15.9	20.1	13.8	9.8	11.7	10.2	11.1	14.5	15.4	13.8	21.2	20.4	15.5	18.8	19.3	20	11.7	17.8	10.3	20	9.9	22.3	7.2	6.7	15.1	9	14.5	15.6	6.5
ENSG00000011007	ELOA	20.3	11.4	16.5	14.1	19.5	12.2	10.4	21.1	19.1	31.5	27.6	13.9	17.9	10.7	26	21.4	17.7	19.6	33.8	22.2	35.3	30.6	16.7	24.1	17.8	16.2	17.3	25.2	14.6	12.9	18	34.3	26.3	11.7	18.8	17.7	35.6	18.6	25.1	15.4	13	10.3	19.1	22.9	17.3	19.6	21	20.3
ENSG00000163660	CCNL1	13.3	8.7	11.8	8.6	12.2	8	12.3	8.6	10	10.2	9.4	15.2	10.5	15.2	7.7	6.3	7	11.4	9	10.1	9.3	13.3	11	10.1	9.4	12.6	10	6.6	5.7	9.6	18.7	9.7	12.9	10	8	8	6.4	8.9	7.3	11.1	12.2	12.1	10.6	10.3	10.5	11.5	10.5	21.8
ENSG00000164091	WDR82	14.6	17.7	33.4	25	31.9	26.6	16.8	25	20.8	24.7	20.6	20.6	14.7	38.9	9.8	26.7	21.7	13.3	45.8	26.8	29.1	28.2	17.5	49.9	22.6	21.1	22.2	46.9	26.4	26.6	26.6	29.1	26.7	23.1	26	32	22.2	28.1	23.8	14.7	36.3	18.5	30.2	19.3	34.4	18.8	22.3	29
ENSG00000111481	COPZ1	29.7	48.3	34.9	30.8	42.9	56.6	22.5	24.8	38.5	35.1	26.2	27.9	42.6	23.1	42.3	37.7	22.7	23.3	60.8	42.1	42.9	30.2	35.3	22.1	44.8	42.6	43.9	29.5	21	41.1	58.4	42.9	69.7	60.6	47.7	23.7	47.8	47	46.2	39.8	34.7	31.4	25.2	46	36.9	27.1	22.4	32.5
ENSG00000033030	ZCCHC8	11.6	11.5	17.1	17.6	7.5	10.4	21.8	14	9.6	18.8	14.5	10.9	10.1	21.4	9.5	6	10.2	14.4	19.1	8.9	16	17.3	11	13.2	12.7	9.7	18.1	22.7	14.3	8.3	13.5	11.8	16.3	15.5	10	20.3	19.1	12.9	9.1	7.5	16.2	17.5	15.4	8.7	13.1	17.9	14.1	16.7
ENSG00000196504	PRPF40A	21.1	21.2	23.8	24.3	13.9	18.7	33.3	21	18.7	29.8	27.6	39.5	20	44.4	31.1	21.2	17.1	21.7	31.1	25.2	32.3	24.4	26.2	40.6	19.6	26.4	18	44.7	28.5	14.8	21.6	39.7	45.3	18.6	23	20.7	43.3	20.9	18.3	12.7	18.9	20.4	35.7	14	25.4	36.7	25.3	28.9
ENSG00000152464	RPP38	21	15.9	8.8	11.2	11.9	12.2	15.4	10.2	7.7	16	16.5	16	22.2	17.7	11	9.6	13.3	19.7	17.5	17.7	14.8	13.4	15.9	18.2	9.7	14.1	25.5	10.2	15.3	14.5	24.5	13.1	11.6	12.5	12.8	18	20.9	12.6	12.2	17.3	18.3	11.2	10.1	26.3	7.8	15	8.8	21.9
ENSG00000084090	STARD7	32.3	20.1	26.3	27.2	35.5	17.8	39.8	31.9	27.3	31.4	33.9	47.2	29.9	57.7	35.3	24.7	24.9	26.3	46.6	26.9	41.1	39.1	35.8	50.9	19.8	54.4	16.3	39	28.6	17.2	19.9	26	25.8	20	31.3	23.9	52.6	22.9	27.8	28.1	44.1	39.6	44.8	27.4	30.1	43.7	40.5	57.3
ENSG00000127526	SLC35E1	17.9	7.1	5.1	11.3	19	14.8	12	13.1	14	10.7	12.7	8.3	12.9	9.4	21.1	20.3	10.6	12	13.8	14.6	12.3	10.7	20	8.5	8.2	9.8	15.2	14	10.3	11.8	17.3	11.9	17.8	14	10.3	10.9	13.1	12.7	14.2	17	10.2	6.5	5.9	16.7	24.1	9.9	7.8	11
ENSG00000186298	PPP1CC	45.8	27.7	47.4	34.6	28.8	39.8	36.3	26.5	39.5	44.1	35.3	47.3	23.4	71.8	20.1	28.4	27.6	26.2	63.5	34.8	61.7	41.7	42.8	46.4	20.8	48.2	23.5	59	40.4	25.1	28.5	33.3	29.8	46.9	50.9	40.8	46.2	19.5	40.3	19.1	47.7	66.2	74.6	30.3	41	47	32.7	45.4
ENSG00000167770	OTUB1	30.7	55.7	30.7	27.2	20.8	23	23.7	18.6	27.6	41.4	30.6	37.4	29.5	16.4	35.3	29.8	36	38.6	39.7	46.3	25.7	19	30.7	27.4	33.5	47.3	29.2	27.1	30	24.4	30.1	31.6	20.2	21.5	39	15.3	19.1	18.6	27.7	63.4	29.6	35.9	36.1	26.1	26.5	24.3	12	28.1
ENSG00000116809	ZBTB17	7.9	8.6	10.1	19	7.8	5.5	8.5	10.8	12.5	11.5	9.8	8.7	12.1	8.2	10.1	9.4	8.9	8.3	5	11.1	3.5	16.4	8.8	12.8	13.1	11.3	10.7	9.4	16.6	7.6	9.1	16.4	9.9	8.5	10	16.9	12.5	13.6	7.7	11.7	17	19	8.9	7	13	17.3	10	8.3
ENSG00000128699	ORMDL1	13.2	10.4	27.6	21.4	37.6	42.7	30.4	25.8	28.1	33.7	33.7	20.4	21.8	22.8	19.5	20.8	18.8	20.7	19.2	17.2	36.6	26.1	24.1	32.4	36.6	25.5	47.8	28	27.1	47.7	21.6	28.2	32.3	39.3	24.1	26.3	21.7	35.4	32.6	13.8	26.1	52.4	29.8	15.7	47.5	17.7	23.7	32.4
ENSG00000110107	PRPF19	43.7	34.2	38.4	27.4	22.6	19.8	34.9	23.8	32.4	47.9	36	37.5	33	63.4	32.1	22.8	28.7	40.1	54	42.9	37.3	43.2	34.5	52.7	27.1	40.3	32.7	69.6	37.6	21	32.7	36.8	41.5	14	37.1	38.9	52.3	36.7	23.4	61.6	70.3	52.4	67.9	34.5	46.1	62.5	39.3	49.6
ENSG00000168813	ZNF507	9.3	18.6	13.8	8.6	9.1	14.3	11.2	8.4	8.2	7.7	8.7	10.7	7.3	13.8	10.4	8	8.4	5.4	20.1	10.4	14.9	10.7	18.3	14.2	8.9	7.2	10.9	11.8	7.8	9	8	9.9	16.1	8	10.3	11.6	20.8	11.2	8.1	5.8	12.7	3.9	14.8	13.8	5.9	13.2	16.1	5.6
ENSG00000117625	RCOR3	9.9	7.8	15.9	8.9	13.8	12.9	17.7	11.3	11.3	12.8	13.3	7.6	13	14.6	7.9	14.5	9	15	12.7	11.2	10	14.9	7.5	13.3	14	10.1	15.5	20.1	12.9	14.3	10.6	13.9	17.2	14.1	7.9	14.5	13.8	18.3	18.5	6.6	10.3	11.6	17.4	6.8	9.6	11.3	30.8	16.7
ENSG00000143624	INTS3	13.2	13.9	10.1	14.5	11.5	13	10.3	10.1	7.3	12.1	9.8	9.7	12.6	11.5	20.3	13.3	7.2	13.5	19.3	13	9.9	12.1	11.3	7.2	21.2	4.6	7.8	10.7	13	11.7	6.5	10.4	9.5	11	11.6	8.6	10.1	9.4	9.3	10.8	10	5.7	12.4	15.3	12.9	13.6	5.7	7.4
ENSG00000140694	PARN	11.9	14.1	7.4	9.4	12.4	14.3	8.6	10.2	14.3	12.7	12.2	7.8	11.1	21.4	25.9	11.7	9.6	13	17.1	11.5	17.6	18.1	10.1	14.7	9.8	17.4	13	17.4	14.6	12.9	14.4	11.4	16.3	9.6	8.5	11.9	12.5	12.1	12.3	14.8	17.5	11.3	10.1	9.4	8.5	23.2	16.8	21.5
ENSG00000205339	IPO7	37.7	29.5	34.8	27.6	35.3	45.6	27.9	46	29.6	34	36.8	25.5	34.8	35.4	16.8	35.3	30.9	29.7	49.3	35.7	56.9	16.8	40.7	29.3	33.5	25.6	22.1	44.7	22.3	29.1	38.7	22.4	52.7	34.8	40.1	12.2	43.9	21.3	44.3	15.3	26.9	21.9	34.2	35	34.3	28.4	54.8	16
ENSG00000136939	OR1L4	ND	ND	ND	ND	ND	ND	ND	ND	ND	ND	ND	ND	ND	ND	ND	ND	ND	ND	ND	ND	ND	ND	ND	ND	ND	ND	ND	0.9	ND	ND	ND	ND	ND	ND	ND	1.2	ND	ND	ND	ND	ND	ND	0.6	ND	ND	ND	ND	ND
ENSG00000275969	SPATA31A3	ND	ND	ND	ND	ND	ND	ND	ND	ND	ND	ND	ND	ND	ND	ND	ND	ND	ND	0.2	ND	ND	ND	ND	ND	ND	ND	ND	ND	ND	ND	ND	ND	ND	ND	ND	ND	0.5	ND	ND	ND	ND	ND	0.3	ND	ND	ND	ND	ND
ENSG00000205858	LRRC72	ND	ND	ND	ND	ND	ND	ND	ND	ND	ND	ND	ND	ND	ND	ND	ND	ND	ND	ND	ND	ND	ND	ND	ND	ND	ND	ND	ND	ND	ND	ND	ND	ND	ND	ND	0.8	ND	ND	ND	ND	ND	ND	ND	ND	ND	ND	ND	ND
ENSG00000232119	MCTS1	31.3	22.1	18	18	23	33.5	24.5	23.6	21.7	29.8	28.6	19.2	31.1	33.8	34	29.1	53.9	20.9	31.6	30.1	43.2	21.3	21	10.9	24.5	15.1	26.2	27.4	21	23	26.6	25.9	28.3	25.3	35.9	24.3	29.7	22.6	36.6	36.1	26.2	36.6	20.1	58.6	43.8	20.2	16.6	40.9
ENSG00000164347	GFM2	19.4	16.6	14	26.6	10.7	14.5	14.3	21.4	13	21.9	23.4	18.2	12.7	20.1	22.9	11.3	34.4	16.3	28.2	29.9	28.5	17.7	16.6	11.9	16.8	12.4	13.6	11.6	13.1	16.3	13.4	17.3	20.8	15.6	14.8	19.9	19.9	16.8	24.8	10.9	16	7.1	5.8	7.2	15.1	20.1	22.9	22.9
ENSG00000265491	RNF115	11.3	4.7	5.8	4.3	10.7	14	4.7	8.6	16	6.4	7.8	5.1	4.1	8	9.8	12.2	6.3	8	6.4	5.9	6.9	8	4.2	6.4	6.1	4.7	6.7	9.9	14.8	8.1	5.2	6.4	7.8	7.3	8.1	6.3	6.3	13.1	11.5	8.6	7.2	6.3	7.3	7.2	10	7	5.8	6.6
ENSG00000131653	TRAF7	20.7	26.6	15.2	27.2	15.8	29.8	17.9	16	20.2	18.9	17.1	32.3	26.8	13.3	19	20.4	12.1	24.4	14.2	28.4	7.2	21	18.2	19	35.4	24.7	20.9	20.2	27.6	29.5	23.8	18.2	23.9	15.6	36.5	26.4	20.3	18	18	47.5	20.7	23.5	29.9	28.7	13	38.7	25.3	26.7
ENSG00000162222	TTC9C	20.2	17.5	14.6	14.3	20.1	24.4	10.8	20.8	21.4	25.7	21.2	15.5	20.2	15.4	39.8	14.6	22.3	18.4	21.6	6.5	20	40.1	10.8	17	25.6	18.6	23.1	11.4	19	16.1	13.9	20.8	21.1	18.6	18.8	18.6	12.3	15.6	24.4	14.8	18.1	24.3	12.4	16.5	13.9	14.4	18.6	23.3
ENSG00000163684	RPP14	10.1	8.1	9.4	7.5	7.9	8.5	10.4	8.6	9.3	12.4	14	12.3	6.7	12.2	2	11.5	10.8	6.2	14.1	12.8	12.1	8.5	7.4	11.6	9.7	6.7	7.7	19.9	9.7	9.3	12.4	14.7	14.1	6.2	9.7	15	9.9	8.7	12	5.5	13.5	7	12.3	8.4	15.4	5.5	7.4	11.8
ENSG00000185721	DRG1	22.3	18.5	22.9	18.9	20.6	24.3	18.3	20.9	25.5	39.5	33.2	30.1	11.5	32.9	11.4	26.3	18.8	19.1	39.4	25.5	43.1	15.3	47.9	21.2	21.2	30.4	29.6	51	20	20.7	19	32	48.5	20.2	27.3	18.6	27.3	14.2	30.2	26.2	20.3	26.1	18.2	34.3	20.6	28.1	36.5	28.8
ENSG00000188529	SRSF10	32.1	25.8	44.4	28.1	25.1	21.2	27.8	37.6	16.2	34.9	30.9	26.2	32.2	70.1	24.4	18	22.1	28.1	50.5	26.5	44.8	38.2	36.1	42.2	44.6	34.1	19.1	46.2	30.5	13.3	20.5	22.7	22.5	19.7	27.3	25.8	53.9	26.8	29.3	22.8	50.4	33.7	56.7	38.2	25.6	46.3	32.5	35.2
ENSG00000069345	DNAJA2	11	13.1	13.2	11.2	18.1	17.5	20.2	14.4	17.3	21.6	10.3	11.4	11.5	17.7	11.6	15.4	9.3	17.2	21.1	14.8	25.2	4.2	17.6	13	6.4	24.1	21.8	19.7	18.2	18.6	17.2	12.5	11.9	19	14.9	7.2	14.9	6	18.2	12	14.1	27.5	20.1	10.1	19.5	16.4	24.3	21
ENSG00000161956	SENP3	26.5	32.2	19.1	29.6	21.7	15.9	20	19.5	20	34	32	19.2	11.6	31.8	19.4	25.6	23.5	25.6	41.1	30.5	28.6	22.4	37.5	16.5	27.3	19.7	29.3	15.1	21	20.3	31.2	38.8	38.1	19.6	27.3	36.3	21.1	9	26.2	17.8	36.8	11.5	23.7	24.8	19.6	33.7	17.9	18.3
ENSG00000143155	TIPRL	26.2	11.5	18.1	16.4	14.8	21.5	10.8	19.7	20.8	21.6	19.4	17.8	19.6	18.4	27.2	18.8	16.1	31.8	13.4	19.1	20.9	17.7	13.7	17.8	11.9	8.5	26	35.4	24.7	17.3	24.7	18.8	25.2	14.4	22.7	29.4	25.6	26.2	18.6	9.1	31.6	18.4	14.5	36.8	20.6	15.5	18.5	25.2
ENSG00000100083	GGA1	18.4	12.9	16.2	15.7	14.2	11.7	17.8	15.2	12.3	13.5	15	11.5	10.5	28.3	10.4	10.9	8.3	17.2	14.3	17	12.4	24.2	23.8	11.2	23.2	12.3	13.9	27.5	21.9	14.2	15.2	19.1	12.1	22.1	12.6	14.4	22.6	18.4	13.8	17.6	12.2	29.5	12.7	18.6	13.3	13.6	13	12.1
ENSG00000053900	ANAPC4	12.4	7.3	12.9	13.5	13.7	15.3	18.6	14.9	11.2	14.1	13.7	11.7	20	20.5	8	12.7	18.1	10.1	13.7	12.6	16.4	7.2	10.6	19.9	13.1	10.9	9.2	15.4	16.3	11.8	9.5	12.5	7.6	10.1	12.2	18.2	28.6	6.2	17.9	9.7	19.8	25.2	18	11	9.2	14.3	21.8	15.2
ENSG00000090905	TNRC6A	11.5	16.2	19.2	10.4	16.6	22.1	10.9	19.8	16.1	14.5	15.9	11.8	9.7	11.7	8.6	19.8	14.9	13.1	23.8	16.7	21.9	11.9	12.3	11.7	17.8	16.2	14.3	11.9	8.3	22.1	8.7	18.9	12.5	17.9	19.8	7.8	17.7	7.5	18.7	13.6	10	7.9	27.4	5.6	8.1	19.6	14.9	10.6
ENSG00000008988	RPS20	143.4	128.7	126.9	123.3	182.2	210.6	107.7	96.7	143.7	115.1	105.8	133.3	139.4	211.8	119.7	101.8	80.8	90.7	79.1	152.6	97.4	91.6	109.9	175.6	118.5	166.2	175.1	97.9	115.6	205.7	159.8	75.2	217.6	188.6	139.3	163.1	140.3	126.9	113.3	177.1	267.8	196.1	170.2	197.1	55.5	147.2	46.8	109.4
ENSG00000118482	PHF3	19.4	9.4	16.3	9.5	16.5	17.5	16	12.8	18.4	9.6	13	13	9.1	23.8	11.1	11.4	14	8.6	15.6	13.5	16.2	18.9	12.7	28.5	12.1	20.6	14.7	24.3	11.6	12.6	12.1	13.7	19.7	17.2	11.2	12.8	31	22.5	9.8	11.5	10.3	13	9.2	12.7	5.8	18.2	14.6	11.3
ENSG00000224470	ATXN1L	8.5	11.6	11.8	8.6	13.9	6.9	13.9	7.2	8.1	13.2	10.1	16.5	9.6	9.6	11.4	11.3	6	15.1	10	11	14.4	2.6	8.8	7	12.1	11.5	10.4	8.5	14.4	9.9	14.1	14.9	10.8	8.7	11.9	12.7	7.9	7.7	7.7	24.3	14.3	8.4	10.8	6.7	5.5	15.4	12	11.4
ENSG00000107745	MICU1	15.8	28.1	17.9	21	29	27.3	8.1	17.5	39.9	26.3	36.3	16.5	30.2	21.5	14.9	24.6	21.5	19.1	22.5	15.8	31.1	19.2	18.4	14.5	15.7	23.8	23	19.9	16.1	27.2	14.4	28.8	26.9	36.2	22.6	20.8	22.4	25.5	30.5	14.5	17.5	18.9	7.5	17.2	6.9	19.2	24.1	14.2
ENSG00000090273	NUDC	42.6	44.7	23.5	32.6	18.8	16.9	26.7	34.3	21.2	46.3	34.2	41	29.9	35.9	30.4	23.4	34.1	33.6	49.9	45.2	35.8	27.8	51.7	44.6	45.5	70.1	33.2	47	33	18.1	29.6	55.6	36	20.2	33.9	42.2	63.5	20.2	31.1	37.1	47.2	60.9	61.7	56.1	58.1	49.5	29.8	36.6
ENSG00000100890	KIAA0391	22.8	18.3	12.7	16.8	13.9	16.5	11.2	15.4	13.8	19.7	17.1	17.3	14.2	25.1	20.1	14.6	5.6	17.8	23.3	26.6	22.3	19.7	7.2	11.3	14.1	36.9	14.4	13.9	12.4	17.6	20.5	18.6	17.2	17	28.5	21.6	18.2	7.3	24	25.9	21	15.3	13.6	19.8	18.1	20.2	21.1	14.5
ENSG00000165609	NUDT5	35.6	26.3	31.5	29.3	30.5	30.2	27.9	26.4	16.9	31.1	33.4	37.7	34.1	35.7	23	21.4	19.5	35.9	43.9	40.9	28.7	29.2	42.9	29.7	32.3	55.4	31.8	19.7	20.9	31.7	24.5	33.9	17.3	24.1	39.7	57.2	39.7	24.4	28.3	32.7	36.8	23.1	27.4	57.3	16.4	33.7	11.4	41.4
ENSG00000164944	VIRMA	21	13.5	14.6	8	18	23.9	9.4	14.7	15.1	16.1	16.5	9.4	17.9	22.9	14	19.2	12.6	13.8	19.5	17.9	23.7	20.2	10.7	27.4	11.2	9.2	13.2	13.5	9.8	18.3	7.3	19.3	18.6	16.4	20.2	15.2	27.9	14.4	16.1	12.4	26.1	7.5	9.4	21.6	10.3	15.6	13.3	12.7
ENSG00000117597	DIEXF	8.7	9.1	3.4	6	7.3	7	10	11.3	13.8	8.2	7.6	5.7	9.8	10.8	6.8	12	10	9.8	10.1	6.9	11.4	7.7	9.9	5.7	6.2	3.9	5.2	8.3	5.9	6.8	9.9	13.4	12.6	7.1	6.7	5.8	14.3	7.1	8.4	4.4	7.4	4.7	14.8	8.1	6.7	5.9	10.9	13.7
ENSG00000114956	DGUOK	15.8	27	28.1	25	18.2	20.1	13.8	10.6	21.4	25.6	23.7	34.2	19.2	30	10.1	15.6	28	12.6	31.9	20.6	30.7	16.4	19.2	23.5	10.2	38.7	26.9	21.6	24	18.8	19.5	18.7	22.1	18.6	18.1	33.5	24	13.8	29.3	19.4	20.2	38.1	28.5	21.6	19.8	26.1	28.2	20
ENSG00000169813	HNRNPF	46.3	49.3	30.7	46.4	37.6	41.3	45	36.4	61.2	51.2	60.6	46.1	64.9	93.5	23.4	39.3	30.1	65.8	81.9	59.4	42.2	39.1	49	59.5	30.7	59.2	46.5	87.2	60.5	50.1	47.2	39.7	73.3	29.8	43.9	46.2	60.1	42.5	38.6	72.4	85.2	47.8	23.1	70.6	41.7	71.7	28.8	44.3
ENSG00000083520	DIS3	15.7	7.4	14.5	12.2	15.5	18.5	9.6	14.1	17.2	14.4	17.7	11.2	13.2	19.2	12.3	14.4	9.1	13.1	19.8	16.2	23.4	15.7	14.6	22.5	15.8	10.1	19.3	38	13.1	19.3	11.4	16.3	21.6	14.4	15.4	14.7	15	8.1	17.5	5.5	16.1	18.7	13.6	24.1	8.7	13	11.1	8.7
ENSG00000163930	BAP1	14.8	16.9	20.6	17.4	19.9	12.8	23.2	14.7	19.1	24	18.6	20.5	13.9	21.4	7.4	20.5	27.1	12.1	21.6	23.8	15.3	21.1	20.5	26.4	35.8	21.2	18.5	24.8	23.5	19.1	31.9	26.5	14.2	13.2	19.1	41.2	22.6	18.9	18	12.9	29.4	34	23.2	11.8	20.6	12.7	16.7	21.1
ENSG00000122705	CLTA	59.2	47.6	35.9	27.3	52.4	52.8	57.9	61.5	46.9	49.5	58.3	35.6	26.7	44.8	34.1	40.9	88	25.3	45	42.7	45.6	30.3	36.3	34.4	48.4	36.3	70.6	36.4	31.8	58.1	47.5	56.8	45.1	46.4	61.1	24.3	29.8	23.7	74.6	20.6	32.6	46.4	57.3	39.3	68.1	31.6	23.8	25.4
ENSG00000149480	MTA2	24.8	21.8	34.8	45.5	15.6	14.7	24	21.1	29.7	42.4	31.1	20.6	21.8	35.5	22.8	27.7	22.7	33.6	46.9	58.4	36.1	35.1	23.5	37.8	23.6	20.7	24.3	42.6	48.7	16.4	32.9	29.8	44.6	20.2	39.2	37.1	41.7	28.3	30.3	48.3	54	54.4	30	23.7	25.5	51.9	24.8	41.5
ENSG00000118454	ANKRD13C	12.7	6.1	10.6	10.6	13.6	18.3	4.1	12	14.4	10.7	10.8	8.2	7.3	11.2	11.7	14.8	10.7	8.7	10.6	7.4	13.1	15.8	11.8	11.9	14.4	7.6	14	12.9	6.5	15.2	8.6	12.9	11.6	9.9	10.5	6	9.9	16	10.8	5.8	7.6	6.3	11	6.1	12	8	13	7.6
ENSG00000135999	EPC2	5.9	4.7	16.4	10.1	11	13.9	12.3	10.7	14.6	17.4	14.8	9.4	8.2	13.2	5.4	12.5	7.6	8.2	14.1	8.6	21.6	11.4	10.4	25.4	7.5	13.1	11.2	19.1	15.6	14.5	15.4	17.7	17.5	10.9	10.8	10.7	13.4	22.6	10.9	9.7	13.1	13.1	16.5	5.8	9.3	13.5	15	11.9
ENSG00000167674	HDGFL2	27.7	16.4	28.5	26.4	12.4	12.7	19.9	22.4	12.1	24.7	22	18.7	12.1	24.5	13.1	16.4	13	15.9	18.9	20.4	14.5	27.3	30	15	12.3	24.6	16.1	14.8	21.5	18.1	11.1	16.9	8.3	17.6	22.5	23.2	17.2	30.9	11.9	19.7	33.4	29.7	32.6	11.2	29.5	33.3	23.5	15.7
ENSG00000061987	MON2	10.4	16.2	12.2	6.4	15.9	14.8	11.2	11.4	9.6	10.5	10.5	7.2	4.2	7.4	8.9	11	8.2	10.1	12	8.3	14.5	9.5	9.4	11.7	11.9	7.3	6.8	10.1	8.3	10	6.4	11.4	14.1	14.1	10.1	6.9	11	18	9.2	12.1	8.9	4.8	7.2	6.4	9	8.3	11	10.2
ENSG00000160563	MED27	16.1	15.9	18.4	14.6	13.2	12.2	15.5	16.8	22.4	33.8	26.5	23.8	13.1	16	11.4	17.5	22.6	29.4	25.4	23.9	22.2	17.2	15	12	16.7	14.1	19.8	21.5	15.2	13.4	16.5	26.6	27.3	10.7	17.6	23.5	17.5	13.4	24.6	25.7	23.1	12.5	18.7	15.9	27.1	20.4	26	19.6
ENSG00000113712	CSNK1A1	36.9	24.7	41.6	39.4	43	52.7	44.5	52.8	50.2	41.2	43.4	48.1	50.1	19.7	58.5	56.1	44.2	37.8	29.3	71.1	63	28.5	17.7	26.7	28.6	22.1	38.7	41.8	43	43.1	73.8	46.2	74.5	45.6	47.4	35.6	22.5	29.7	46.4	23.2	38.3	16.9	21.8	40.9	60.2	28.7	33	22.4
ENSG00000115514	TXNDC9	25.6	8.3	21.3	10.4	20.6	20.9	22.9	29.6	27.4	31.3	30.5	22.8	19.8	19.4	23.8	26	28.7	18.6	19.3	30.7	37.1	14.1	16.4	21	11.8	26	19.8	25.1	15.6	19.1	27.6	26.3	19.6	16.6	35.7	11.9	24	18.2	36.6	13	14.7	22	15.6	16.1	22.8	11	19.4	18.7
ENSG00000135930	EIF4E2	27.9	23.2	28.4	21	20.9	28.6	43.9	37.7	20.4	26	26.6	25.6	26.5	27.4	10.7	36.7	30.7	23.9	32	32.8	32.7	24.5	26.4	37.5	25.1	33.9	25.4	52.4	35.5	24.5	24.6	27.3	19.7	26.5	42.2	13.4	35.2	9.3	29.3	45.1	21.3	44.5	45.3	31	19.4	18.4	63.2	17.9
ENSG00000198015	MRPL42	17.3	18.7	30.1	24.4	18	27.1	25.4	21.5	21.8	32.9	26.6	25.1	13.9	24.5	9.4	19.6	15.6	15.7	38.7	29	50.4	28.7	29.9	28.2	12.8	31.1	24.6	32.6	14.2	20	31.8	28.5	42.3	24.9	31.8	27.6	37.2	13.4	37.4	18.5	36.5	25.5	45	27.7	34.4	30.3	15.2	29.9
ENSG00000132153	DHX30	8.1	20.7	20.5	21.1	9.5	7.9	14	15.4	13.2	26.6	19.2	23.8	17.4	26.5	12.1	15	18.5	12.5	30.3	21.5	9.5	18	36.3	23.1	30.5	23.2	16.5	21.5	24	13.8	13.7	28.1	19.8	10.5	17.3	24.5	32.5	17.1	12.4	22	27.3	23.6	22.8	10.8	35.4	18.2	11	23.5
ENSG00000065000	AP3D1	32.2	33.6	20.3	30.6	26	22.1	24.7	26.3	25.9	28.1	25.6	38.1	17.9	17.7	15.2	38.9	34.4	22.1	29.2	31.8	18.6	25.5	27.7	22.8	21.9	29.8	45.3	24.6	30.5	27.1	21.4	29.1	42.8	23.8	27.2	12.8	23.4	61.8	24.6	23.6	23.8	13.4	30.2	22.3	21.7	25.6	22.1	23.5
ENSG00000132612	VPS4A	11	19	13.2	17.3	11.9	10.6	11.5	15.1	13.7	20.1	13.5	17.9	10.5	18.8	15.1	15	9.9	16.7	13	15.2	12.2	7.8	16.9	11.8	11.4	14.4	18.5	14.7	11	12.2	20	17.4	15.9	12.3	14.9	15.2	19.5	5.7	14.8	24.8	19	11.1	14.9	11.2	13.4	25.7	10.6	22
ENSG00000002919	SNX11	12.1	15.4	12.9	12.5	11.7	5.1	14.7	12.4	9	17	18.4	22.9	10.8	13	16.5	14.8	9.9	10.3	12.2	12.9	17.3	29.8	15.4	17.8	9.5	11	12.7	20.1	13.4	8.4	14.5	15.1	14.8	10.4	14.6	12.3	11.2	12.2	11	11.3	12.6	15.5	7.5	13.8	13.2	7.5	22.4	14.1
ENSG00000103549	RNF40	20.3	31.9	19.4	18.4	14.8	15.5	21.2	20.8	16.1	24.1	18.8	25.8	19	16.2	30.6	17.8	16.5	22.1	35.3	18.5	18.9	23.2	41.4	15.9	35	26.7	19.8	27.4	18.6	14.4	15.5	30.2	17.1	16.1	20.2	14.4	34.8	15.5	14.6	34	26.1	25.8	20.2	16.3	19.3	51.9	21.4	31.2
ENSG00000114904	NEK4	12.9	10.1	13.9	10.9	12.7	9.2	15.1	9.2	12.5	17.3	17.5	8.8	9.7	13.3	4.3	9	19.1	6.1	16.9	10.9	23.2	13.3	7.1	10.4	12.3	11.2	7.9	25.4	10.5	5.6	10.1	22.1	14.8	9.2	6.4	11.7	12.9	10.9	10.9	11.1	13.7	9.3	12	13.7	10	12	12.1	9.8
ENSG00000067334	DNTTIP2	12.4	6	6.8	7.1	6.5	5.8	10.3	8.4	6	10.1	8.7	6.6	5.6	16.7	11.3	8.8	12.7	7.1	10.8	10.1	14.4	10.1	6.1	13.7	9.9	9.6	6.8	15.3	4.9	6.4	11	10.8	9.1	5.1	7.2	5.5	16.1	5.8	13.7	5.4	10.7	10	13	5.6	9.7	6.2	14.4	6.4
ENSG00000133704	IPO8	16.9	19.9	19.1	14	18	20.7	26.8	18.8	18.1	15	17.7	13.6	17.7	21.9	16.5	23	15.9	11	21.1	20.3	21.9	25.5	14.9	17.9	23.9	12.4	11.8	25.9	14.1	16.7	12.8	23.9	20.4	27.1	24.7	15.4	15.9	16.5	21.2	8.6	19.5	16	37.2	23.4	7.6	16	40.1	17.7
ENSG00000122218	COPA	28.2	22.2	23.6	22.9	60.8	50.1	27.7	38.9	46.3	33.2	39.2	28.9	19.3	20.8	25.3	59.1	19.1	28.5	27.2	28	38.3	23.6	18.4	23.9	30.6	30.4	45.7	29.1	25.1	46.8	17.1	44.3	41.3	41.1	38.9	19.9	22.1	23.3	39.6	20.7	18.7	12.6	25.8	37.2	26	16.8	27.1	32
ENSG00000168439	STIP1	49.3	77.1	48.7	40.5	27.1	18.1	43.8	44.9	24.2	65.2	38	56.4	42.4	59.1	52.9	35.5	77.2	52.5	122.1	44.9	71.8	46.4	49.8	83.2	51.8	51.9	23.6	43.9	52.6	18.4	28.3	54	40.7	26.6	45.9	44.1	82.2	34	37.4	72.3	66	59.9	58.6	47.6	65.2	65	46.4	59.8
ENSG00000111786	SRSF9	55.7	39	59.9	38.5	27.4	27.6	64.1	38.3	34.5	49.3	42.4	46.8	26.3	54.4	44.9	32.1	26.8	33.4	53.9	54.5	54.4	40.7	55.4	46.4	26.2	45.6	35.4	57.1	42.4	29.1	35.2	42.8	37.3	52.9	44.8	35.6	58.2	16.5	42.3	78	56.3	111.5	75	37.9	34.1	62.9	25.1	52.5
ENSG00000134115	CNTN6	ND	ND	5.1	ND	ND	ND	ND	ND	ND	ND	ND	ND	ND	ND	ND	ND	2.4	ND	ND	ND	ND	ND	ND	ND	ND	ND	ND	ND	ND	ND	ND	ND	ND	ND	ND	ND	ND	ND	ND	ND	ND	ND	ND	ND	ND	ND	ND	ND
ENSG00000159592	GPBP1L1	15.8	9.8	17.1	18.1	20.2	19.7	23.4	12.6	21	18.3	23.1	9.8	17.8	22	16.5	17.3	19.3	16.6	18.7	19	23.3	25.1	13.3	28.5	11.4	15.2	27.8	28.4	26.5	14.3	41.6	14.3	41	24.7	23.1	28.3	24.3	19.6	20.8	8.5	25.2	25.6	24.3	21.4	11.2	16.6	22.2	16.1
ENSG00000064933	PMS1	7.9	7.1	18.3	14.4	10.1	15.2	16.2	15.2	7.5	12.9	15.7	11.8	10.8	23.6	8.6	6.3	9.2	11.7	17.8	11.2	18.4	17.6	10.4	23.5	13	17.6	14	13.6	10.6	9.7	11.4	12	24.5	11.1	13.3	16.5	19.6	12.9	15.8	5.4	16	19	18.1	8.4	16.5	18.6	12.5	22.6
ENSG00000107949	BCCIP	54.8	28.5	32.4	35.8	18.5	20.4	27.1	29.5	28.3	36.5	34	46.6	36.9	38.6	18.6	27	27.5	30.5	55.3	41.8	51.2	35.5	37.5	38.8	24.6	51.4	23.4	53.2	24.7	20.9	25.3	43.5	46.1	27.8	34.7	36.5	42.8	19.8	30.9	32.8	34.4	53.8	25	46.3	43.1	33	34.1	23.1
ENSG00000126698	DNAJC8	24.9	12.9	20.4	23.4	24.7	20.3	18.2	20.8	26	42	38.6	13.5	20.4	28.7	21.6	23.1	20.8	15.5	29.9	20.4	44.6	22.5	22.2	36.8	19.8	23.9	22.3	36.2	30.4	15.5	18.3	26.5	14	19.8	27.8	23.9	34.3	20.2	30.6	14.5	27.5	25.4	36.9	15.6	15	31.3	30.2	27.5
ENSG00000107625	DDX50	19.3	12.5	22.2	27.5	18.9	24.8	14.2	20.7	22.8	18.7	17.7	28	16.9	25.2	12.5	18.2	11.7	17.4	21.5	15.2	23.5	22.1	16.3	13.5	12.4	12.2	19.1	28.1	16.9	19	15.9	17.8	49.8	33.6	15	22	24.1	15.4	23	15.5	26.9	27	12.9	18.6	28.1	23.3	25.3	4.6
ENSG00000115947	ORC4	12.4	10.9	21.4	11.7	8.3	8.2	23.2	14.3	12	18	18	26.8	12.7	16.1	15.6	8.4	16	12.7	24.2	14	18.8	11.3	20.6	22.3	11.8	18.1	11.1	14	8.4	6.9	17	19.6	7.9	13.4	12.1	15.4	21.1	8.5	11.7	13.2	10.9	11.4	24.2	10.3	15.9	12	14.4	14.6
ENSG00000075856	SART3	12.6	23.9	21.1	21.9	12.5	10	16.9	12.3	16.8	23.4	18.2	21.1	8.8	21.5	7.3	12.3	14.7	12.1	34.4	16.8	21.7	22.9	18.5	29.5	16	20.7	19.3	28.1	15.9	14	15.2	16.4	24.3	18.6	14.5	20	31.5	13.3	14	16.7	24.9	24.3	32.3	13.9	25.3	24.3	17.8	19.2
ENSG00000140157	NIPA2	30.1	30.8	15.8	18.6	15.2	17.3	17.9	33.9	30	23.3	27.3	22.8	19.2	29.8	21.6	19.5	24	24.2	29.1	17.1	23.7	31.6	18.8	26.7	20.6	18.4	22.6	37.8	25.3	16.9	19.3	19.2	20.1	15.1	27.2	24.6	40	35.8	29.8	12	12	17.7	18.5	32.4	28.5	26.2	26.8	22.6
ENSG00000111802	TDP2	17.7	14.1	16.2	18.6	25.1	25.7	12.6	15.8	20.4	15.2	20.4	19.4	10.1	21.4	27.9	16.6	35.4	13.1	19.6	18	20.8	27.4	20.6	20	15	31.5	16	30.7	19.4	17.1	17	15.8	14.4	18.1	24.5	20.8	17.9	9.2	22.7	12.7	23.8	19.6	14.4	20.5	12.2	20.8	17	23
ENSG00000169592	INO80E	23	27.6	18.3	27.5	17.3	15.2	17.2	20.7	23.9	31.3	30.6	16.2	26.3	31.2	32	23.4	19.5	15.2	23.3	34.9	26.9	32	21.7	15.1	17.6	22.3	20.4	20	17.3	17.3	29.2	35.5	29.1	18.1	37.6	41.3	19.2	16.5	29.1	33.8	41.9	24	37.6	16.2	13.6	55.5	22.5	29.9
ENSG00000074319	TSG101	14.4	23.8	21.1	14.6	25	26.2	19.7	22.4	30.3	27.5	27.2	16.3	7.6	19.5	13.8	25	29.6	22.2	21	20.3	30.5	27.4	25.7	12.1	12.6	24	32.2	18.1	20.9	22.6	41.4	14.3	39	29	22.5	18.9	19.6	16.6	33.2	26	11.4	19.7	13	31.3	24.2	10.3	21.4	16.2
ENSG00000159479	MED8	22.2	14	13.2	15.7	20.4	20.5	17.4	22.4	20.6	27	28.6	26.6	16.4	13.5	16.1	28.1	17.8	14.2	20.7	19	26.3	18.7	20.3	22.2	24.3	33.3	34.8	19.5	23.6	20	25.2	28.5	35.1	16.2	21.5	12.5	19.6	23.1	17.3	14.3	10.2	16	12.6	20.9	16.3	12	15.2	20.7
ENSG00000182827	ACBD3	18.7	12.8	10.9	6.7	33.9	30.4	21.2	23.7	24.8	14.2	18.3	16.5	23.5	20.1	21.8	30.5	12.9	14.8	15.4	15.5	20	8.3	18	9.7	13.4	15	21.8	15.6	12.1	22.4	20.8	17.6	23.3	20.3	16.2	9.8	18	14.3	22.8	9.5	11.5	12.2	16.2	31.5	16.9	10.7	24	20.2
ENSG00000037749	MFAP3	9.7	12.7	21.6	22.7	19.5	18.3	21.2	17.6	18.9	18.4	23.8	19.1	22.2	14	20.5	16.6	18.3	22	20.3	22	29.5	6.3	13.3	9.2	19.5	6.9	18.6	16.4	10.8	19.7	21.9	22	18.7	15.2	25.7	12.7	10.4	15.2	16	6.4	9.1	3.7	11.2	10.4	7.5	8.7	25.6	12.8
ENSG00000135632	SMYD5	11.7	22.8	13.6	13	10	14.8	23.2	11.3	11.5	22	13.6	29.1	12.1	21	10.6	19	26.5	12.1	21	24.4	20	12.7	14.8	20.3	9.2	31.8	13.5	19.9	8.4	12.4	15.8	20.1	24.2	9.8	13.3	16.9	21.4	10.2	13.9	16.5	18.6	13.1	21.2	24.8	18.2	12.5	25.6	17.3
ENSG00000136925	TSTD2	10.9	8.6	13.8	8.9	9.3	7.8	12.1	7.2	8.8	9.9	10.4	8.5	3.6	11.4	3.5	9.1	11.9	15.1	12.3	7	11.2	7.6	5.5	7.8	9.9	6.4	10.9	11.5	10.3	10.3	12	9.6	17	9	7.5	11.9	13.9	8.6	8.5	5.3	13.6	5.7	11.3	14	8.4	11.3	20.4	5.9
ENSG00000007923	DNAJC11	16.6	16.3	19.3	17.5	16.9	11.9	17.8	16.7	14.4	33.3	23.6	19.6	24.2	26.8	16.3	19.2	14.2	22.6	33	27	29.5	15.1	22.7	27.3	31	19.7	16.4	32.8	15	17.2	7.5	30	19.8	11.9	15.6	20.5	34.4	12	16.7	13.5	20.3	16.9	19.6	23.4	28.1	22.7	16.7	19.4
ENSG00000168591	TMUB2	11.4	22.6	14.4	13.4	22.8	18.1	11.3	15.2	16.5	28.4	29	11.7	21.5	8	16.5	18.8	21.6	21.9	10.1	14.4	17.9	19.5	21	8.3	20.5	17.8	23.6	9.3	18.7	21.9	21.1	19.3	12.1	24.1	19.8	13.4	9.5	23.9	18.5	8.1	12.9	12.5	4.8	9.8	19.1	11.7	17.5	12.8
ENSG00000237190	CDKN2AIPNL	28.1	17	18.2	39.2	9.5	13	19.1	15.4	8.8	19.6	21.8	29.3	17	18.8	21	10.2	28.3	9.3	24.2	37.8	21.3	26.7	36.7	17.6	18.9	17.3	16	12.1	10.7	10.3	18.4	24.6	19.4	15.8	20.3	30.7	16.5	22.4	14.5	16.3	19.7	23	32	14.9	21.7	17	19.2	23.1
ENSG00000147669	POLR2K	38.7	19.6	25.4	17.9	27.3	24.9	17.1	28.7	23.7	29.3	35.7	12.1	26.7	26	57.1	22.7	17.2	17.9	27.2	23.7	38.8	41.3	30.1	35.3	24.8	25.5	21.6	22.7	25.7	20.2	31.7	23.3	23.9	19.2	26.6	30.7	27.5	25.5	28.6	24.6	57.5	33.7	26.4	55.8	39	22.6	14.7	37.5
ENSG00000116273	PHF13	12.2	5.8	17.3	21.2	8.9	12.3	10.1	19	14.1	15.1	13.9	11.5	12	11.1	7.5	14.5	9.4	10.5	11.3	12.3	15.1	14.6	14.8	16.9	9.5	9.7	9.4	4.5	11.4	13.6	5.3	14.5	6.8	16.9	9.3	10.6	20.1	8.1	12.9	13.7	10.3	12.7	12.7	6.5	10.1	17.8	13.6	6
ENSG00000143952	VPS54	16.7	9.3	17	13.3	12.5	13.2	12.5	10.9	16.4	11.6	11.5	16.9	10.9	11.7	8.2	14.3	17.2	7.8	16.7	9.8	20.6	16.6	11.1	11.1	7.1	28.5	11.7	7.5	4.7	12.2	14.8	8.2	17.8	13.9	17.4	8.4	12.1	9.9	14.6	7.4	7.7	7.4	10.3	17	6.7	7.8	16.7	6.6
ENSG00000131558	EXOC4	17.8	14.7	20.4	20.1	23.9	25	7.1	13.1	21.9	11.9	15.7	8.5	25.2	13.4	9.5	24.6	17.5	11.4	10.9	17.9	19.8	20.4	13.1	10.8	15.5	8.9	26.3	14.2	11.8	24.3	22.4	17	31.5	26.4	20.3	17.8	15.5	13.4	22.1	11.7	25.8	15.7	15.3	21.5	13.8	11.5	18.1	24.1
ENSG00000063322	MED29	14.5	38.6	11.7	11.9	17.3	13.4	9.4	15.8	17.5	15.1	12.1	19	14.2	10.8	21.2	14.5	13	7.7	10.9	13.7	8.8	21	19.8	13.9	15.3	12.8	14	13.2	12.3	14	11	15.7	17.3	15.9	12.1	21.2	9.2	13.7	14.9	19	12.9	4	8.9	17.9	13.6	21.3	16	15.2
ENSG00000063244	U2AF2	44.2	72.7	44.5	36.5	21.1	21.4	48	35.9	33.8	61.8	60.2	42.2	42.2	53.6	29.2	30.4	30.6	36.3	55.2	50	27.5	40.3	92.3	44.9	32.5	38.7	34.3	51	51.5	29.1	30.3	46.1	30.5	23.2	35.5	36.3	53.5	34.6	31.2	41.6	70.8	44.9	49	38.3	57.9	77.3	28.7	42.8
ENSG00000136709	WDR33	18.5	10.5	18.4	14.9	10.9	11.4	19.1	17	13.6	18	17.1	24.4	14.3	23.6	18.9	11.2	16.6	15.2	20.7	14.4	23.7	21.6	12.4	22.7	13.4	26	12.3	27.3	17	11.1	15.3	17.2	14.7	12.9	15.3	21.4	18.8	21.2	12.6	11.7	28.3	20	22.3	12.1	12	19.9	18.6	18.7
ENSG00000184110	EIF3C	25.9	41.1	57.1	69	51	62.5	88	65.8	49.2	78	56	82	49.2	61.1	86.5	42.1	52.4	32	48.1	81.1	88.1	26.6	48.6	70.1	66.9	106.2	63.3	108.3	54.1	71.8	49.1	49.6	79.9	34.2	89.1	64.3	75.8	58	41.9	95.5	86.4	31.5	95.3	40.8	64.3	88	87.6	60.2
ENSG00000169714	CNBP	61.7	36.6	53.4	42.3	53.4	45.8	42.2	48.6	77.1	53	60.9	53.6	43.5	82.2	41.7	45.2	38.9	46.5	69.8	56.3	71.9	55.1	50.8	79.4	37.8	57.7	53.2	85.1	45.7	44.3	66.2	37.1	134.1	36.1	46.7	46.4	59.4	56.6	55.5	73.9	78.8	62.6	65.1	55.1	61.9	69.3	49.6	97.9
ENSG00000175073	VCPIP1	9	8.2	4.2	5.6	13	9.2	4.1	7.3	7.4	5.6	6.5	4.8	8.5	12.2	2.1	9.7	6.9	8	6.8	6.1	8	9	4.9	13.5	8.1	6	7.8	4.5	14.6	9.9	9	6.1	11.1	6.9	6	6.7	9.1	11.8	8.2	4.4	9.7	7.8	8	7.6	5.7	6.3	6.6	6.1
ENSG00000215712	TMEM242	4.6	3.8	7.7	8.4	15.2	9.7	5.8	8.8	8.5	8.7	10.2	4.8	4.6	7	11.2	8.8	12.3	8.4	8.1	8	9.7	9.8	13.2	10	8.4	9.9	15.2	10	7.7	9.6	9.2	6.4	13	12.3	10.4	8.4	15.2	9.6	8	4.5	5.9	13.7	5.5	2.9	7	3.6	5	10.2
ENSG00000144524	COPS7B	11.9	10.6	15.4	17.2	11.7	14.7	17.4	10	9.3	16.3	19.5	17.9	13.6	11.6	10.9	12.1	18.8	9.5	23.1	18	24.4	19.6	21.6	22.1	9.5	24.9	12.5	23.7	12.9	10.1	18.5	18.2	13.3	14.6	18.5	28.7	24.4	9.6	14.8	15.6	22.4	19.5	24.6	11.7	11.2	26.3	19.1	12.6
ENSG00000132388	UBE2G1	21.2	23.1	21.6	15.8	17.7	18.7	30.8	20.8	16.7	19.8	17.5	15.9	10.9	33.4	21.8	20.4	16.2	23.1	26.8	19.3	32	17.5	21.8	12.5	12.3	18.1	17.4	18.1	23.7	15.9	28.9	18.8	27.4	14	26.5	22.5	21.8	36.2	16.3	9.5	23	16.6	23.8	15.8	12	29.9	11.4	30.5
ENSG00000092199	HNRNPC	94.7	79.3	119.5	68.1	79.4	73.5	84.2	60.5	73.6	102.2	87.3	74.7	72	168.5	38.5	76.1	66.5	71.7	164.3	102.5	139.5	109.7	87.7	84.5	62.6	111.4	90.3	129.2	70.6	76.1	83.8	75.4	180.2	89.4	107.3	95.6	129.7	72	80.8	91.1	154.1	122.9	124.3	95	73.9	123.6	95.3	83
ENSG00000129083	COPB1	31.6	27.2	29.1	21.8	48.6	56.4	23.5	48	50.4	42.8	50.4	21	49.3	30.8	21.6	60.6	40.7	34.9	32.7	32.2	53	28.8	27.2	32.7	19.5	31.9	43.2	30	33.3	39.3	42.5	28.6	54.3	39.4	44.7	17.3	24.2	25.3	53.9	23.8	27.2	18.5	15.1	38.7	29.5	22.3	40.1	20.9
ENSG00000151304	SRFBP1	10.6	7.9	7.3	11.5	8.3	7.8	12.2	10.3	7.5	11.3	13.3	6.4	10.7	13.5	12	6.4	19.5	7.9	11.8	14	21.2	19.1	6.7	13	5.7	6.6	9	14.9	10.8	9.3	10.9	14.3	14.1	5.4	12.2	7	11.8	11	11.8	4.9	10.3	4.8	10.7	8.5	5.2	10.7	17.2	14.2
ENSG00000033050	ABCF2	17.9	29.2	10.2	36.4	20.9	17.5	13.9	21.8	18.8	28.4	24.2	24.8	12.6	29.5	18.9	24.4	23.9	14.2	32.1	26.7	27.7	14.7	26.7	12.3	14.5	15	24.6	29	19.6	23.1	22.6	31.6	18.6	12.3	23.9	17.7	35.1	12.4	25.3	45.6	32.2	34.6	24.7	21.9	31.7	20.7	16.4	27.2
ENSG00000100575	TIMM9	25.2	21.6	17.2	16.5	19.8	36	23.5	24.6	13	18.6	16.4	21.9	27.3	33.8	26.5	14.3	17	17.7	22.7	23.8	27.2	22.7	12.9	17.6	14.6	24.9	49.7	28.2	16.9	28.5	30.4	18.1	36.9	30.2	19.1	17.4	28.3	21	18.7	42.8	26.2	35.2	14.7	37.9	38.1	22.2	26.1	21.3
ENSG00000198198	SZT2	6.3	5.9	6	5.3	15.4	9.2	8.4	4.9	7	6.8	6.7	2	7.8	5.9	6.5	8.6	4.4	7.7	5	9	5.2	7.5	5	10.7	11.4	3.7	6.1	8.5	8.8	8.2	7.2	11.2	10.3	8	7.4	7	4.7	9.3	5.1	3.2	5.8	3	4.9	4.3	6.4	7.4	6.5	7.9
ENSG00000155275	TRMT44	5.6	6	7.4	8.8	8	7.8	16.2	6.8	4.8	8.9	8	7.3	8.1	7.7	3.3	2.7	7.2	4.3	10.8	6.6	7.9	3.9	5.3	7.2	9.3	5.7	6.9	12.4	6	4.7	9.1	6.8	7.5	7.6	9.5	5.3	11	8.4	5.6	3.7	10.3	9.1	8.5	7.2	9	7.7	8	4.9
ENSG00000108953	YWHAE	79.3	59.3	71.9	60.4	31.8	36.8	69.1	51.3	30.3	45.8	35.6	106	32.6	53.9	60.4	42.5	36.3	55.2	60.9	51.9	65.1	37.2	113.5	37.6	49.5	45.3	38	36	38.6	33.3	38.3	45.9	70.4	41.5	55.1	39.3	43.1	39	58.9	38.6	47.6	28.7	65.9	49.5	38.5	57.9	34	38.2
ENSG00000169976	SF3B5	22.6	30.8	35.4	65.4	41.6	47.4	21.1	23.6	39.8	48.6	55.7	32.6	20.8	37.9	42.5	38.3	47.2	27	40.6	54.2	34.4	39.1	57.3	41.3	27.5	71.6	40	80.4	26.6	48.3	73.3	53.3	53.4	31.5	58.8	52.5	52.9	55.4	43.5	80.5	51.9	72.6	22.7	35.7	37.3	32.4	46.4	38.3
ENSG00000159352	PSMD4	42.3	51	37.7	30.8	41.1	30.5	41.1	28.7	35.3	45.9	36.7	66.7	48.5	34.4	70.6	40.5	31.8	44.4	48.4	43.4	39.3	56.1	42.2	33.6	43.5	68.7	45.4	39.4	39.2	33	36.1	52.4	48.5	34.5	40	38.7	52.2	43.8	38.4	124.8	36.2	48	71.6	65.6	51.6	30.8	36.7	62.1
ENSG00000040633	PHF23	18.3	28.9	33.1	21.5	21.5	22	12.9	25	27.5	30.6	26	15.9	13	27.1	15.6	26.6	21.6	17.9	30.9	20.5	25.3	27.2	25.1	20.3	19.7	17.4	34.7	9.7	32.3	30	19.8	26.4	17.8	32.1	28.8	13.2	22.3	6.6	35.4	13.8	16.7	19.8	31.3	13.3	12.7	23	16.1	13.1
ENSG00000154582	ELOC	43.9	36	33	23.9	25.3	33.1	23.7	43.7	35.7	42.9	44.1	32	38.4	22.4	35.4	38.7	58	31.5	36.4	43.6	56.8	25.8	30.2	39	38.5	50.6	33	25	29.3	33.4	35	38.8	50.2	31.9	39.8	38.8	34.4	30.1	56.3	32.5	64.3	44.9	30	72.1	58.4	23.5	20.8	21.3
ENSG00000094880	CDC23	17.3	14.9	21.7	26.6	9.6	10.9	25.6	14.5	11.2	29.8	31	34.3	19.7	21.4	22.6	13.5	30.9	17.5	28.4	22.5	27.9	16.4	25.7	17.1	13.5	15.4	13.5	13.4	16.9	11.3	15.6	18.7	16	12.4	19.8	23.1	17.6	16.6	14.7	11.6	26.4	16.4	13.9	21.5	12.1	23.8	26	14.8
ENSG00000178252	WDR6	17.6	24.3	40.2	34.1	27	22.1	27.2	26.3	21.7	29.8	24.2	21.5	25.6	28.3	16.8	41.9	22.9	20.1	32.1	36.8	21.3	22.5	21.3	26.8	59.6	28.4	27.4	27.7	12.1	39.6	26.5	27.5	20.8	41.4	21.7	30.2	15.2	30.4	26.9	35	32.1	31.6	35.7	16.1	22.6	18.8	17.2	17.8
ENSG00000221983	UBA52	104.4	83.5	62.7	104.6	163	155.1	155.6	80.7	112.1	134.1	107.1	151.2	97.9	151.5	83.5	133	52.8	70.9	121.3	143.5	126.9	40.6	189.4	82.9	129.9	170.4	118.7	179.8	106.3	179.4	196.4	91.9	133.7	117.4	134.3	97	131.1	210.1	114.3	174.9	143.6	161.4	140.3	199.6	180.9	118.8	62.6	173.5
ENSG00000119707	RBM25	32.9	19.1	30.8	23.4	13.8	16.3	27	27.2	19.1	21.1	23.4	25.5	21.3	39.8	14.4	18.6	16.1	25.1	35.4	16.4	36.5	24.9	18.6	33.5	15.1	19.5	8.7	29.4	21.3	11.7	11.8	24.7	20.3	18.2	21	14.7	34.3	16.7	22.9	24.6	38.2	17.2	26.1	20.3	21.1	33	33.6	19.5
ENSG00000108883	EFTUD2	22.7	45.6	22.3	36	17.1	16.9	26.2	18.1	24.3	45.8	39.8	35.1	19.6	39.4	21.4	22.8	35.3	26.1	48.3	31.7	53.6	39.6	40.1	39.1	28.5	37.3	18.9	46	29.1	18.3	18.2	42.4	23.1	17.7	39.6	35.7	48.1	15.4	26.1	22.7	46.1	30.4	22.9	53.8	38.2	32.5	45.3	34.2
ENSG00000100836	PABPN1	25.7	28.9	64	50.6	30.1	33.8	41.7	26.8	26.5	36.7	35.2	34.6	48.6	46.2	14.4	33.8	41.2	41	71.4	37	51.1	39.5	27.2	35.7	41.4	89.5	33.7	55.4	49.1	39.3	37.2	27.3	32.2	55.8	40.1	40.1	33.4	36.3	35	49.1	58.1	67.8	70.1	32.3	33.1	58.2	24.8	27.9
ENSG00000169021	UQCRFS1	21.8	37	13.8	12.4	22.6	17.3	15.3	17.1	17.9	23.7	26.3	22.4	13.6	19.9	18.1	19.3	19.4	23.3	30.1	20.4	28.7	13.5	30.1	28.2	14.6	20.3	19.2	26.8	24.8	20.8	22.1	16.2	24.7	14	18.9	24.9	20	12.5	25.4	20.2	18.7	20.1	14.4	46.7	14.4	17.1	18.4	15.1
ENSG00000106803	SEC61B	37.7	37.1	42.9	42.5	42.5	54.5	51.9	56.4	59.3	53.5	46.7	53	29.9	51.9	43.2	51.5	58.1	46.8	30	45	25.8	54.6	41.8	27.1	36.1	74.8	92.7	46.5	34.9	48.6	69.6	42	37.6	47.7	65.1	42.6	42.4	101.6	50.3	69.6	42.2	68.1	34.3	90.6	87.3	41	36.5	66.9
ENSG00000145191	EIF2B5	24.4	11.2	13.8	15	13.9	11.4	14.9	14.6	15.6	21.4	18.2	18.4	12.3	22.2	16.9	14.3	28	18.9	24.7	17	21.9	19.9	20.3	36.3	11.4	16.1	10.8	27.4	19.3	9.5	15.4	12.9	13.4	11	15.3	22.3	19.6	19.4	15.1	20.5	20	19.1	18.6	29.8	20.8	21.7	16.6	25
ENSG00000198081	ZBTB14	7.1	9.5	12.5	9.2	9.4	12.4	8.3	7.1	10.6	10.1	8.9	9.1	9.4	25.1	6.3	8.6	11.6	6.7	9.1	10.7	10.2	4.9	4.9	9.9	8.7	8.3	6.6	12.4	12	9.9	9.1	7	6.6	10.9	15.6	18.2	6.3	8.3	10.2	7.8	18.6	8.3	11	8.9	4.9	11.1	8	7.2
ENSG00000132275	RRP8	10.1	10.2	4.1	5.2	8.5	7.4	5.8	5.2	6.6	12.2	11.5	10.4	12	14.3	5.2	5	9	10.3	11.6	9.3	13	6.8	16.6	6.7	12.2	11.8	9.8	12.2	9.4	6.3	12.1	5.8	10.6	8.1	12.5	6.7	13.3	8.4	9.6	12.6	11.8	18.2	10	17.9	9.2	10.6	3.3	3.2
ENSG00000164164	OTUD4	15.2	8.7	10.5	9.6	12.4	15.1	14	13.3	15.1	17.3	13.8	9.4	18.9	28.1	6.1	18.7	10.6	9.3	18	18.7	22.7	12	8.6	13.4	10.6	8.5	14.5	28.2	10.2	11.8	19.1	21.1	27.7	14.6	15.2	12.4	22.2	21.1	16.9	9.1	17.4	12.3	11.6	14.8	10	14.4	11.5	6.6
ENSG00000100982	PCIF1	11.4	15.9	12.4	15.3	8.7	10.7	13.8	4.7	14.1	14.2	13.8	27.1	15.5	12.4	15.7	12.4	16.4	13	8.8	16.1	6.1	7.6	6.3	15.9	12.8	18.1	16.5	14.2	16.1	14.7	16.9	8.7	14	12.7	11.8	20.7	11.1	17.4	10.1	24.1	28	26.7	4.4	13.9	14	17.5	11.5	15.2
ENSG00000090263	MRPS33	22.5	32.4	18.5	19.5	23.6	32.4	20.2	20.4	20.3	19.6	22.2	19.4	31	31.2	30.3	19.6	42.5	14.9	20.5	30.1	27.1	27.7	24.5	19.5	6.3	37.6	28.8	27.9	11.8	30.6	31	30.2	27.1	22.2	16	31.9	32	25.1	38	35.8	31.1	44	38.6	40.5	37.3	8.1	14.5	53.7
ENSG00000144048	DUSP11	19.4	8.4	9.1	9.6	16.5	20.7	16.3	14.3	18.7	18.6	19.1	12.1	14.8	25.3	9.2	15.4	16.7	13.6	11.2	28.8	18	17.4	11.7	15.5	6.4	18.5	17.3	17.4	14.6	16.7	35	16.6	23.1	16.2	20.6	12.4	16.4	14.9	20.6	10.8	16.7	18.6	14.6	18.3	11.7	6.7	24.5	22.7
ENSG00000120705	ETF1	30.6	30.1	21.5	35.1	28.9	27.2	37.8	33.9	35.2	40.5	47.4	72.8	28.5	38.6	29.5	34.4	57.4	25.8	50.3	63.6	61.2	21.6	26.9	30.8	34.6	28.9	38.9	26	25.9	28.2	37.3	41.3	54.8	21.4	32.6	25.4	39.7	23.7	41.4	23	32.2	22.9	26.4	23.6	17.5	27.6	35.6	31.3
ENSG00000086598	TMED2	41.9	37.4	24.9	43	56.8	50.4	59.3	73	59	46.5	36.9	37.3	36.6	36	39.2	72.7	31.9	42.1	33.6	39.3	48.9	27	29	38.8	22.7	48.1	107.9	52.8	33.5	42.3	65.7	39.9	54.3	66.7	43.4	24.6	39.1	24.7	47.4	31.1	28	43.4	35.9	36.3	33.7	29.1	40.6	41.8
ENSG00000143374	TARS2	17.2	14.4	9.7	14.7	11	10.1	18.5	8.4	9.2	16.7	16.8	11.7	16.1	25	18.6	6.3	11.5	18	23.6	19.5	12.8	15	20.5	11.8	13.7	11.8	10.9	16.3	18.1	8.9	16.4	12.6	17.2	10.9	10.7	14	20.5	17.6	11.6	20.8	13.7	13.3	12	23.9	21.5	14.2	12.4	30.9
ENSG00000164168	TMEM184C	9.2	14.5	18.4	14	25.2	24.6	12.1	17.3	20.3	12.9	15	11.9	17.7	8.6	8.7	13.5	12.8	11.1	14.9	13.3	14.3	19.1	8.7	11.1	11.2	8.6	19.4	14.8	16.6	18.3	18	14.2	14.9	18.8	16.6	9.8	14.2	24.3	18	13.8	12.8	5.4	11.8	21.1	8.5	12.8	6.3	14.8
ENSG00000132323	ILKAP	17.9	11.7	17.3	16.9	13.5	9	17.7	19	12.9	19.3	16.8	10.8	9.6	11.5	4.9	13.7	23.1	15.4	22.3	15.8	19.6	20.5	22.2	29.8	11.6	23.7	20.8	19	23.6	9.4	10.9	20.5	20.7	9.5	14.4	15.7	22.9	7.5	16.4	21.6	19.1	25.9	16.1	17	11.3	23.4	35.4	10.6
ENSG00000083093	PALB2	12	9.3	11.3	7.9	9.4	7.4	10.1	8.7	13.4	14.4	17.5	7.9	12.6	12.7	6.4	6.1	11.1	10.8	10	14.7	17.2	7.5	5.8	7.8	12.9	22.4	8.7	14.3	12.7	8.4	15	13.6	15.5	8	7.6	12.3	16	6.9	12.6	11.9	14.7	14.9	25.1	8.8	5.5	17.1	13.8	17.4
ENSG00000137221	TJAP1	21.1	8.4	14.8	22.1	12	11.3	16.4	13.5	14.5	14.4	15.7	12.6	9.3	11.8	10.3	12.4	13.8	18.8	12.3	16.1	9.3	20.2	19.1	15	14.7	13.7	14.5	15.2	21.8	12.9	21.8	17.9	15.8	11.4	9.4	15.4	12.8	22.4	12.7	11.8	14.8	25.3	12.9	36.4	12.9	17.9	9.7	12.6
ENSG00000269858	EGLN2	16.6	45.3	21	20.4	27.4	20.1	13.7	18.2	15.3	26.1	28.7	37.4	16.9	14.9	15.5	21.8	23.7	10.8	26.5	20.8	14	18.6	15	19.8	26.4	14.1	29.5	15.2	27	24.6	22.2	24.9	14.3	16.5	32	16.4	28	14	27.4	11.9	28	25.2	18.2	26.4	15.8	26.2	10.4	10.1
ENSG00000175213	ZNF408	4	9.9	4.7	8.3	5.9	5.1	12.1	5.4	7.7	11.2	8.4	8.9	4.6	6.5	5.1	6.6	8.3	10.5	5.8	10.8	4	4.9	12	6.1	6.4	10.6	11.1	6.7	8.9	10.2	10.6	5.7	8	6	5.5	9.8	9.5	5.8	4.6	13.2	7.7	12.8	19.2	13.9	12.1	8.6	7	9.9
ENSG00000086848	ALG9	9.9	10.1	19.8	19.4	12.3	11.8	15	13	10.6	10.8	11.7	17.2	17	16.1	18.5	14.6	13.6	18.7	10.3	15.7	15.2	12.4	8.1	12.2	5.9	12.6	14.3	13.7	8.5	10.2	10.6	11.2	11.1	15.5	10.3	12.5	12.2	25.2	17.6	7.3	13.7	12.2	6.5	13.9	11.2	12.6	17.6	31.3
ENSG00000198252	STYX	10.5	5.8	8.1	9.6	13.8	19.8	15.4	12.8	9.5	9.4	9.5	8.4	7.8	13.1	10.9	12	7.9	8.4	10	10.4	16.6	11.6	3.8	6.7	6.5	11.1	11.4	10.6	8.9	14.1	12.7	12.3	12.8	8.4	16.9	11.9	7.9	12.7	12.8	14.5	11.8	7	9.7	12	12.1	10.1	10.9	7.7
ENSG00000117153	KLHL12	10.1	12.1	15.5	17.4	24	18.2	18.1	12.2	14.2	15.4	14.1	11.4	16.6	28.2	9.5	13.8	15.6	12.9	20.7	17.1	16.9	14.7	8.7	9.9	9.5	11.4	17.4	20.6	16.5	17.3	21.8	13.3	29.3	12.1	13.7	28.8	24.6	18.7	20.9	13.6	17.1	10	22	12.7	9.2	18.2	27.1	18
ENSG00000113851	CRBN	7.2	6.1	19.2	8.3	23.2	23.1	8	8.2	14	10.9	14.8	8.9	10.8	7.9	12.2	10.2	13.3	7.1	11.6	13.7	12	13.9	18.5	20.3	12.1	11.1	15.8	18.2	13.3	17.6	18.4	11.8	9	21.5	14.6	17.3	11.8	17.2	9.5	10.6	15.9	18.2	15.9	10	15.1	14.6	11.5	18.7
ENSG00000186501	TMEM222	12.2	14.9	12.5	20.5	19.6	14.2	10.1	19	21.9	26	22.2	6.1	25.8	7.8	14.9	20.2	12.1	17	13.7	18.5	10.9	10.3	26.3	13	12.4	14	29.1	12.9	13	24.8	10.5	24.9	14.2	12	17.3	15.6	9.8	18.1	16.2	10.9	18.5	13.6	23.5	12.7	18.7	15.4	8.7	15.7
ENSG00000184677	ZBTB40	7	8	13.3	14	10	8.4	12	6.1	6.7	9.4	10.3	7.2	8.7	8.2	7.3	7.3	7.7	9.1	13.5	6.5	11.3	10.8	11.3	17.4	15.2	8.5	8.7	10.2	16.9	7	9.7	12.5	9.6	7.4	8.1	11.7	18.5	0.1	7.7	5.2	6.9	13	8	5.9	6.7	11.8	10.4	9.3
ENSG00000104064	GABPB1	11.8	13.7	20.1	15.6	5.3	7.5	26.9	15.7	12.4	18.6	16.4	23.3	9.8	15.6	9.6	12.9	14.7	19.7	18	13.4	23.7	21.6	10.7	18.5	14.3	15.8	12.8	17.7	14.4	9.9	13.2	17.4	22.7	10.5	32.4	17.2	16.9	19.8	12.3	27	26.1	16	13.8	13.1	9.3	32.3	14.7	14.9
ENSG00000004766	VPS50	11.1	6.7	8.7	13.4	16.2	11.6	8.7	10.5	9	10.9	12	9.4	13	9.9	11.9	9.1	20.1	9.6	12.9	10	15.2	11.5	9	18.4	13	5.9	9.9	9.4	10.1	9.8	11.6	13.2	13.3	10.7	14.1	9.7	14.5	12.8	14.5	11.1	8.8	8.4	6	15.2	9.5	7	11.5	13.4
ENSG00000206562	METTL6	8	13.4	14.6	12.6	13.1	15.4	39.1	14.8	16.2	19.8	19.8	8.5	10.9	13.7	9.6	14.4	15.1	6.8	15.1	12.9	20.3	9.6	16.9	13.3	13.2	12	26.4	12.6	11.5	13.5	16.6	23.3	10.7	14.7	16.9	13.9	13.7	14	19.3	18.1	13.2	9.9	16.2	8.9	17	10.2	18.8	13.5
ENSG00000023287	RB1CC1	13.3	11.9	14.8	12.9	16.5	18.8	8.4	10.2	20.9	10.8	13.5	8.3	15.2	9.8	17.2	15	27.4	17.9	18.2	9.5	20.5	7.4	15.9	16.7	12.4	11.4	20.3	5.9	9.5	17.5	19.7	10.7	29.5	22.7	14.6	15.5	19.8	16	13.1	8.7	15.1	8.8	14.6	12.7	6.2	7.7	7.1	9.9
ENSG00000130311	DDA1	12.5	11.2	8.5	6.7	8.9	6.4	13.2	8.5	10.9	13.1	12.1	9.9	11.1	5	11.9	8.7	6.3	10.7	6.2	12.4	6.4	8.2	16.5	6.1	8.8	9.3	10.8	6.8	11.9	9.7	14.3	7.8	7.3	8	7.6	11.6	7.2	8.7	6.8	6.3	13.7	10.2	9.7	12.6	19.2	8.7	6.7	8.3
ENSG00000100442	FKBP3	37.3	41.6	60.6	31.9	27	29.4	23.9	23	26.4	36.3	40.1	36.3	32.1	19.9	24.3	25.9	20.6	31.1	45	29.6	51.9	28.7	26.8	16.4	32.3	46.9	26.6	28.2	17.7	27.7	30.9	21.1	19.7	33.6	47.3	31.7	23.6	15.1	43.1	45.6	45.3	37.9	30.7	41.9	39.5	43.6	44.7	24.2
ENSG00000115966	ATF2	7.3	6.5	19.4	12.5	17.3	18.5	8.9	12.1	20.8	14.7	21.4	14	13.8	11.1	13.3	14.2	17.4	7.2	14.7	7.4	23.1	13.8	8.5	15.7	11.9	30.5	19.4	14.5	16.5	13.8	16.5	18.9	22.6	19.5	20.2	10.5	12.7	17.4	16.4	5.6	23.4	18.1	18	12.6	14.8	20.4	8.9	17.2
ENSG00000183530	PRR14L	9.5	9.3	10.2	10	9.4	8.8	10.6	5.2	6.3	8.3	7.8	8.5	3.5	10.9	5.1	10.3	6.2	9.5	19.9	7.9	8.7	14.5	8.4	6.6	7.8	6.7	8	20.3	14.3	7.8	8	11.5	10	7.2	11.5	8.7	9.9	7.3	8.6	9.1	7.1	6.5	11.7	13.8	3.6	10.8	16.3	6.3
ENSG00000115446	UNC50	20.1	13.4	24.9	16.8	37.4	32.6	28.1	19.2	27	23.7	21	20.5	24.1	6.2	29.2	16.3	36.1	19.6	17.3	15.5	19.6	20.7	18.4	13.8	17.8	32.9	40.4	26.2	21.8	21.3	35.5	12.6	23.3	27.5	20.7	16.3	22.2	19.1	24	14.4	11.4	29.4	18.9	17	15.9	7.4	18.1	21.5
ENSG00000111361	EIF2B1	19	16.8	17.9	18.8	16.5	16.6	18.7	23.5	13.2	22.8	16.5	21.2	12	36.1	28.1	17.3	10.2	19.2	27.5	17.9	23.9	29.4	30	25.9	23.9	18.8	15.5	36.4	32.6	15	22.2	19.5	13.8	19.3	20.8	23.4	46.1	12.1	20.8	16.9	29.2	37.6	29.4	20.5	22	30.8	21.8	27.3
ENSG00000116539	ASH1L	13.6	11.7	7.7	6.6	17.4	18.7	8.7	11.1	11.6	7.6	6.4	8.7	9.1	6.1	11.2	14.5	5.8	14.2	12.1	9.7	12	6	7.8	7.5	11.6	4.7	8.4	8.3	5.9	11.5	10.8	12.7	12.5	11.5	9	6	10.7	9.2	12.6	10.7	5.6	4.5	7.3	17	11.4	5.2	15.9	7
ENSG00000143761	ARF1	64.1	44.4	36.5	36.2	42.2	53.4	60.7	56.9	61	63.3	55.6	52.5	61.8	32.7	61.2	60.6	29.5	41.6	44.7	55.7	31.8	48.1	71.3	31.8	31.3	52.2	81.7	45.9	47.5	51	68	58.3	61.5	54	62.4	37.4	60.9	75.1	60.9	46.2	46.6	68	46.8	90.7	90.9	37.8	32.3	101.9
ENSG00000115275	MOGS	22.2	19.8	13.1	12.6	27.1	19.2	40.3	18.2	26.5	27.7	26.7	36.2	23.8	24.1	16.3	18.4	20.8	22.4	19.8	20.6	17.2	20.8	19.2	11.3	12.8	27.7	22.4	26.4	22.7	11.2	33	19.6	19.2	30.9	31	14.3	19.6	23.4	12.2	27.7	14.3	20.3	17.3	28.2	11	16.4	29.3	31.2
ENSG00000160785	SLC25A44	10.3	17.7	8.7	11.5	19	10.3	6.8	11.1	16.4	20.3	16.6	17.3	9.4	8.2	9.8	16.6	11	15.5	31.7	13.1	18	9.4	10.6	7.5	11.3	10.4	14.5	9.7	13.8	14.4	11.5	20.5	12.4	9.8	16.4	10.2	7.8	13.6	13.9	18.6	10.1	6.9	20.5	19.8	18.4	6.5	8.8	14
ENSG00000127914	AKAP9	11.4	7.1	10.6	6.7	15.2	11.2	7.5	8.5	5.9	4.4	5.6	12.1	10	10.4	12.5	7.5	9.3	10.6	10.2	5.6	8.2	9.4	8.7	11.4	12.5	7.9	6.2	18.9	12.2	7	8.9	9.1	10.4	9.3	9.5	12	16.9	17.1	7.5	16.6	12.8	7.5	8.1	9.4	8.9	7.8	17.7	8.4
ENSG00000103275	UBE2I	25.5	35.2	59.5	35	25.5	30.9	25.7	36.8	26.6	34.3	34.2	41.7	42	44.5	30.6	31.7	31.2	31.1	42.5	34.6	44.2	31.9	30	27.8	32.6	40.2	40.4	41.2	33.2	28.6	22.4	33.6	40.1	33.3	37	37	39.8	28	32.3	54.4	72.7	41.5	48.4	28.9	26.1	92.4	37.7	50.5
ENSG00000126653	NSRP1	13.9	12.5	12.2	9.9	17.1	16.4	8.8	19.3	19.9	14.9	16.2	13.2	9.1	25.4	15.7	18.4	18.3	20.6	19.2	14.9	24.5	6.2	26.3	11.6	19.6	9.4	27.4	17.9	14.2	18.6	20	23.7	31	17.6	14.1	9.6	18.3	17.1	20.7	10.4	11.9	17.8	8.2	15.5	10.4	14	20.1	17.2
ENSG00000154781	CCDC174	5.1	5.7	8.8	9.3	12.2	10.1	22.3	7	10	8.8	6.9	6.4	6.1	10.8	5.1	6.1	6	4.6	6.3	5.8	6.9	8.1	7.7	11	6.8	6.8	17.7	10.7	12.8	11.6	15	11.8	14.6	12.4	7.5	11.6	10.9	9.9	6.5	9.1	11.2	9.5	11.8	8.6	9.4	8.4	8.2	8.8
ENSG00000151445	VIPAS39	6.6	11.4	12	17.4	21.9	18	12.1	11.3	10.5	13.8	13.5	7.6	16	11.6	10	9.1	7.2	13.2	11	10	16.4	9.9	3.7	8.7	7.1	9.2	17.8	5.4	15.4	17	15.9	11.8	16.1	18.4	23	16.6	6.8	11.4	12.9	15.8	10.9	11.5	10.8	19.5	12.5	11.2	15.2	8
ENSG00000131469	RPL27	114.1	144.8	88.7	128.4	157.1	233	143.3	133	109.3	143	102.6	205	89.9	216.5	113.2	104.6	77.6	100.2	101.6	169.8	137.6	100.2	241.7	85	121.4	216.7	193.9	244.1	89.5	219.6	145.5	96.5	123.8	146.7	118.5	114.9	158	134	132	111.6	203.2	206.9	134.3	132.4	92.7	142.6	249.8	244.5
ENSG00000119487	MAPKAP1	23.7	27	18.2	19.3	25.2	24.1	30.4	30.1	30.9	23.4	16.5	27.3	26.8	24.4	18.5	42	25.7	33.2	28.2	35.4	31.9	27.6	11.5	17.5	32.6	25.8	28.4	31.3	20.5	23.6	32.7	33.4	35.1	26.2	34.5	24.1	27.8	19.3	49.6	49.6	23.1	12.6	29	56.1	33.9	19.6	43.2	32.4
ENSG00000109920	FNBP4	7.8	6.2	13.2	9.3	7.7	9.1	9.3	9.3	9.4	8.4	9.8	6.1	10.3	17.1	4.7	10.2	7	16.5	11.7	7.4	12.4	14.5	22.1	13.4	18.8	10.3	10.8	13.9	12.7	10.9	12.3	7.3	16.7	12.2	9.7	10.9	14.3	14.5	8	6.9	22.2	16.6	12.4	6.7	6.8	15.9	13	9.9
ENSG00000186010	NDUFA13	33.1	24.5	45.3	45	46.2	37.5	42.5	39.5	43.8	44.6	43.5	39.7	49.8	44.1	93	47.6	27.8	27	32	42.9	18.4	26.9	72.4	33.7	39.1	48.6	41.3	63.3	47.6	50.3	39	31.2	36	31.5	32	51.6	37.2	63.2	35.4	65.9	75.1	62.9	46.1	85.3	68.2	43.1	29.4	67.4
ENSG00000078369	GNB1	54.7	51.8	61.6	42.9	35.2	38.8	23.8	77.8	51.9	70.7	55.6	42.3	54.9	57.2	57.4	78.5	40.1	28.9	61.7	56.4	64.7	87.8	30.3	55.5	49.2	48	44.4	33.3	61	34.3	39.8	67.5	62.9	47.8	57.3	45.4	34.3	51.8	67.3	34.1	73	26.3	35.4	28.2	42	71.3	47.6	45.2
ENSG00000182149	IST1	16.9	25	35.3	22.7	35.5	25.1	29.9	21.2	26.9	29.8	31.3	27.1	23.7	24.2	26.5	24.6	21.3	25.7	34.4	22.6	38.1	16	16.7	20.3	15	43.6	26.9	19.8	28.9	29.6	31.6	26.7	25.8	29.9	37.2	22.9	27.8	8.9	30.6	28.3	25.6	16.6	40.3	27.8	15.6	40.6	19.3	29.5
ENSG00000157916	RER1	38.6	22	26.5	29.7	48.9	58.2	19.7	57.5	52.7	52.1	52.4	31	60.2	27.3	48.7	59.1	42	41.9	30.6	35.4	66.6	34.1	28.2	30.4	46.6	29.7	52.9	33.6	38.2	47	36.1	54.1	48.2	35.9	47.6	31.7	36.3	47.2	60.6	27.5	23.8	24.7	17.3	61.8	53.5	28	25.9	35.3
ENSG00000117523	PRRC2C	26.6	20.7	29	19.1	20.6	24	21.5	15.4	22	18.1	16.6	31.6	19.1	39.3	24.3	22.5	14.7	23.9	31.4	24.5	28	22.1	16.7	29.9	16	22	21.4	48.3	24.4	23.1	18.9	30.6	45.8	16.4	26.3	21.6	39.3	21.8	20.5	12.7	28.8	20.5	38.3	21.4	36	21.8	21.6	19.2
ENSG00000066422	ZBTB11	9.8	11	7.3	9.7	11.4	11.2	12.8	9.7	9.4	8.8	9.7	9.9	6.8	11.9	7.9	7.2	8.1	12.2	10.8	10.8	15.8	12.4	7.7	26.5	10.2	9.1	8.8	18.6	9.7	9	14	8.1	18.9	8	8.6	13.8	15.1	14.6	9.4	12	16.3	8.3	6.9	10.4	16.3	13.4	11.4	14.4
ENSG00000147274	RBMX	40.4	44.2	81.1	36	20.3	34.4	47.3	40.4	44	56	59.5	47.2	40.7	73.7	41.8	28.8	35.2	27.1	86	42.2	64.9	31.8	40.5	56.4	43.6	50.3	17.8	61.4	51.9	28.2	20.5	43.5	61.1	43.1	45.1	69.9	50.6	37.8	45.5	51.5	89.7	41.5	51.5	43.3	37.1	74.6	54.3	45.5
ENSG00000162972	MAIP1	12.9	12.1	11	8.6	9.8	9.9	25.4	11.8	11.4	17.6	16.9	32.8	11.8	8.6	17	8.1	14.6	14.4	16.1	12.6	16.6	13.4	18.5	14.5	11.2	29.9	13.2	19.8	10.3	10.5	10.4	11.6	12.6	10.1	11.1	16.8	18.9	11.2	11.4	17.1	14.9	18.5	14	13.8	29.2	14.4	13	17.2
ENSG00000164144	ARFIP1	13.2	9.9	13.8	13.5	21.8	22.3	17.1	15.9	22.5	16.1	15.4	11.5	27.8	10.6	5.3	22.1	12.4	9.5	14.3	16.1	20.1	8.9	8.9	10.5	10.1	11.4	15.4	19.7	22.2	15.7	17.9	13.7	13.6	17.5	14.8	6.2	12.3	23	22.5	15.4	11	11	11.6	16.6	10.1	6.4	7.8	9.8
ENSG00000168906	MAT2A	30	44.6	52.4	32.5	36.1	44.1	31	37.8	34.9	39.8	42.5	36.4	101.4	70.5	24.9	45.9	32.5	46.9	65.9	56.4	51.2	35.7	48.4	42.1	64.6	31.5	66	62.4	47.1	39.9	57.2	42.9	30	50.7	37.7	41	47.3	55.5	90.3	25.8	56.9	68.8	34.8	25.9	57.5	60.6	49.6	45.7
ENSG00000077235	GTF3C1	12.9	28.5	21	24.5	18.9	15.3	11.9	14.1	15.9	19.6	16.8	21.3	12.2	14.2	20.8	17.2	15	14.5	26.6	17.9	16.2	6.4	25.5	11.8	24.1	30.4	10.6	13.4	15.7	18.7	13.7	24	10.7	13.2	19.4	16.5	14.5	11.7	15.4	31.8	14.9	16.2	28.2	7	13.6	27.9	26	14.6
ENSG00000139826	ABHD13	9	3.8	10.2	5.6	8	9.5	4.9	9	9.1	7.9	9.5	5.8	8.7	7.7	9.5	7	7.8	8.3	7.5	10.4	12.7	10.3	6.6	9.4	5.4	5.7	8	19.4	11.6	9.7	10	6.2	8.1	7.5	9.3	10.7	5	4.4	8.1	3.8	9.4	8.2	4.8	13.5	4.5	8.1	7.3	4.5
ENSG00000103274	NUBP1	13.7	25.2	17.1	10.5	7.9	14.7	16.4	13.5	12.7	23.8	19.6	21.8	15	23.6	28.2	16.4	18.5	15.1	15.8	13.8	17.8	37.5	20.2	13.4	18	35.3	15.9	12.1	15.8	13.7	10.5	16	8.9	13.2	15.6	9.3	18.6	14.5	17.4	31.8	7.8	17.6	21.1	11.3	13.7	31.8	22.1	25.9
ENSG00000119820	YIPF4	8.4	4.3	8.5	7.6	9.9	12.7	4.5	7.3	7.4	7.7	5.1	5.7	6.5	4.5	5.1	7.9	7.5	6.7	9	6.4	10	7.3	14	7.3	10	10.3	11.8	9.6	6.3	8.9	12.4	6.9	11	10.6	6.5	5.1	10	9.5	8.3	5.6	7.5	10.1	6.9	9.1	7.4	5.3	12.6	8.5
ENSG00000159377	PSMB4	52.1	54.7	46.6	55.8	52.8	50.4	64.1	30.8	67.2	89.9	63.1	73.2	70.5	47.5	93.4	51.5	47.8	52.4	47.3	57.9	51.3	66.2	47.8	32.8	41	54.7	57.1	45.7	45.2	55	55.4	84.4	34.7	45.8	62.7	51.3	53	93	63.3	139.7	54.8	53.9	119.2	77.4	71	52.6	34.1	83.8
ENSG00000135945	REV1	7	1.8	11.3	4.3	8.9	8.8	12.3	8	9.7	9.1	10.5	4	6.7	14.3	6.4	8.1	9.6	9.8	8.4	10.3	14.3	6.6	6.8	7.4	6.5	9.1	10	9.2	15.3	8.5	12.6	8.1	12	10.2	11.6	7.3	8.5	4.9	10	4.5	9.6	16.8	8.2	4.5	5.9	15.4	8.6	6.1
ENSG00000117505	DR1	33	10.4	16.7	21.5	15.5	17.7	20.6	26.8	16.5	18.3	19.6	12	12	35.1	31.1	19.7	24.9	17.6	20	18.5	27	29.5	18.8	29.5	21.9	13.1	24.7	34.6	21.8	12.3	22.4	25.4	37	19.1	16.2	21.1	30.3	34	21.6	10.2	32.8	10.9	27.8	11.5	25.5	28.6	36.9	35.8
ENSG00000066827	ZFAT	5.7	9	3.3	4.1	6.4	6.4	2.8	6.2	5.5	5.8	5.8	6.2	7.2	6.4	5.5	6.4	3.4	4.4	6.6	7.8	7.4	5.4	8.8	12	9.2	4.6	5	6.7	5.9	5.4	4	6.4	8.2	5.2	7	2.4	4.5	12	4.8	7.4	6.9	0.8	4.6	5.8	5.9	4.3	4.3	2.7
ENSG00000115970	THADA	13.1	15.8	7.2	0.2	19.5	16.9	10.4	8.8	7.3	8.4	7.2	9.2	7.9	12.1	15.2	10.5	11.4	12.3	11.1	15.1	14.5	10	11	8.6	6.3	12.2	6.8	13.3	7	11	13.8	17.6	23.1	8.8	11.3	4.5	15.3	6.5	10.1	16.5	13.1	14.9	14.4	19	9	6.1	13	9.1
ENSG00000253710	ALG11	5	7.1	12.3	12.2	11.1	10.9	10.8	13.5	11.4	10.4	9	9.5	12.3	10	3.7	11.6	10.8	10.7	12.7	8.9	14.2	11.8	9.6	23.9	7.6	8.6	10.7	20	24	10	13.4	9.6	11.4	8.6	9.3	11.5	13.6	9.8	12.6	4.5	9.7	7.4	12.7	15.7	5.9	12.6	8.9	6.1
ENSG00000132591	ERAL1	16.2	31.5	18.4	20.9	20.4	14	18	12.9	18.6	39.4	32.4	30.7	10.5	20.8	15.8	22.3	29.8	18	33.7	29.5	32.9	20.6	39.5	16.8	21	31	26.1	19.9	15.3	18.2	26.4	31.9	30.3	15.5	32.1	26.5	33.3	13.2	21.9	25.4	20.7	30.7	17	29.8	15.1	19.1	29.3	26.9
ENSG00000123575	FAM199X	16.8	10.8	9.8	10.7	7.3	8.8	9.9	9	8.5	11.8	11.1	8.3	14.2	9.4	11.2	8.3	9.3	12.9	17.6	13.3	19.4	4.5	9.8	7.4	13.8	9.4	10.4	14	10.5	6.8	17	11.6	11.7	18.4	11.9	6.1	8	21.2	13	12.1	7.5	10	9.7	15	12.6	8	6.4	11.7
ENSG00000149182	ARFGAP2	19.8	12.4	19.8	15	16.6	13.9	18.1	18.5	16.7	22.6	17.1	13.9	16.2	31.9	11.9	20.8	14.5	30.9	16.5	26.1	14.5	14.7	16.9	27.5	28.3	17.3	19.6	33.8	30.4	20.6	29.1	11.8	25.6	16.6	21.2	23.6	36.8	24.5	20.3	35.2	17.5	30.3	15.2	34.5	16.8	26.2	33.3	40.9
ENSG00000166136	NDUFB8	42.2	71.3	38.5	68.3	29.2	28.4	42.6	28.9	62.8	44.4	48.1	96.6	49.3	44.8	26.1	32.3	32.8	50.7	28.8	46.9	35.4	29.4	73.6	31.5	60.5	78.2	39.6	64.3	54.3	34.9	42.4	44.3	59.8	32.2	48.5	59.6	32.7	28.5	38.2	51.3	62	81	25.8	54.4	66.6	43.3	42.1	59.1
ENSG00000166847	DCTN5	12	24	23.5	19.5	16.8	12.5	16.5	21.4	13.3	13.8	16.7	26.8	16.7	16.9	17.4	22.3	14.5	12.6	38.7	20.6	17.2	19.3	15.3	20.9	28.8	37.8	11.4	25.4	16.2	10.4	14.9	17	18.2	15.4	21.8	21.3	39.8	13.1	22.1	33.3	19.5	7.3	27.7	17.5	10.6	23.9	20.3	18.4
ENSG00000163681	SLMAP	22.1	12.5	10.7	15.4	16.1	16.2	14.6	20.5	21.2	14.4	13.9	30	33	14.9	9.8	16.3	25.8	12.2	19.1	27.3	18.9	16.4	10.9	25.8	17.7	23.5	15.7	25.5	14.4	11.7	21.9	17.7	33	18.6	16.4	15.1	21	13.5	14.7	7.2	17.4	13.1	16.1	16.1	24.3	7.2	11.7	14.8
ENSG00000145723	GIN1	5.5	6	7.6	5.5	3.6	9.3	6.2	7.4	5.1	5.6	5	3.6	7.2	3.3	7	2.9	4.8	6.6	7	10.5	7.6	4.2	5.6	4.8	5.8	4	7.5	4.3	3.1	3.6	11.7	5.1	10.5	6	4.4	5.5	4.2	4.9	8.8	4	5.9	2.8	6.5	4	9.4	5.3	8.7	8.6
ENSG00000100029	PES1	34.3	39.2	14.5	30.8	16.7	16.4	22.3	22.9	18.8	39.1	30.5	45.4	14.8	46.6	20.5	26	30.2	24	44.5	40.8	28.8	19.9	42.8	22.6	22.5	39.1	41.7	54.5	23.8	23.1	25.7	40.6	40.9	18.7	25.1	16.7	37.2	19	23.6	43.3	26.4	55.3	28.1	33.8	28.8	33.8	25.3	45.6
ENSG00000100353	EIF3D	50.5	29	31.1	34	41.6	81.7	48.7	39.1	53.1	54.9	53.4	45.1	28.7	66.3	29.1	45.1	34.6	39.2	54.1	63.3	57.6	35.7	51.9	36.9	27.2	34.4	74	85.6	37.5	73	73.8	60.8	87.4	62.8	59.3	22.5	39.9	33.3	62.6	31.2	29.5	44	33.2	83	23	53.6	50.4	50.4
ENSG00000051009	FAM160A2	10.7	10.7	7.5	11.1	10.2	11.1	16.3	6.2	7.5	9.3	8.9	9.1	20.1	8.5	6.9	7.2	15.3	14.3	7.6	11.2	5.7	9.2	10.9	2.8	17.6	4.8	8.4	7	9.8	10	14.2	8.4	14.9	12.2	9.4	13.3	9	10.6	5.8	8.5	6.7	13.6	11.2	14	10.1	7.5	3.9	6.8
ENSG00000196378	ZNF34	3	5.3	8.9	6.6	7.6	7.4	2.4	2.9	6.2	7.3	6.1	1.2	5.1	5	5.5	7.3	4.2	3.1	5.1	5.8	5.5	4.9	4.3	9.6	8.2	4	6.9	2.5	5	7.9	6.8	5.8	11.9	7.5	4.9	3.2	6.4	4.1	6.3	7.8	5.5	3.9	6.4	7.1	5.6	5	3.6	6
ENSG00000139842	CUL4A	35.1	18.1	16.7	14.9	20.3	22.8	22.4	36.1	26	30.2	23.2	31.2	28.8	42.9	15.7	30.1	29.6	22.5	25.5	19.1	27.4	19.1	25.7	29	37.9	23.7	24.3	44.2	19.6	16.4	23.1	17.7	27.3	19.8	19.8	15.8	28.6	8.4	29.2	16.3	22.7	38.7	15.9	47.5	18.2	23.5	18	19.9
ENSG00000143368	SF3B4	31.4	26.3	30.5	22.5	17.9	14.3	34.2	29.7	25.9	39.6	31.9	28.6	25	31.5	18.9	31.9	24.2	33.5	36.6	31.6	43.1	17.8	20.8	30.1	17.7	22.4	24.9	38.2	36.9	16.1	27.8	38.5	22.1	15.5	21.5	27	23.1	26.4	42.3	82.7	42.6	26.8	43.7	41.9	28.5	32.5	28	31.7
ENSG00000160953	MUM1	7.2	9.3	13	13.8	10.6	14.1	15.9	12.6	7.9	11.6	8.6	6.4	4.8	14.7	5.9	16.2	4.1	8.2	13.1	8.2	8.8	15.8	8.3	7.9	9.5	9.6	10.2	6.1	17.8	9.2	5.1	6.5	4.7	14.9	11.8	9.9	12.2	7.4	11	8.1	10.4	6.5	14.7	8.1	5.3	16.8	10.9	6.1
ENSG00000198799	LRIG2	4.3	2.4	6.7	5	6.4	6.6	3.8	2.8	4.2	3.4	5.8	3.5	2.8	4.5	5	3.5	1.9	5	4.6	3	5.7	3.1	2.7	4.8	4.5	1.7	6.5	5.7	2.3	6.5	5.5	5.4	7.1	5.3	4.4	6.3	5.7	4.3	4.2	3.2	5.7	6.1	6.2	1.8	4	5.3	8.4	2.2
ENSG00000125447	GGA3	10.6	10	11.7	6.3	15.3	11.7	13.8	11.3	10.6	15.6	13.3	13.8	10.1	12.5	5.2	9.6	13.6	7.3	12.5	6.2	20.6	10.2	14.4	20.9	11.5	10.6	7.7	18.1	16.1	8.6	11.3	10.5	17.2	10.1	19.9	10.1	20.3	9.6	11.5	8.9	26.3	4.2	9.8	13.1	9.8	10.2	15.2	9.9
ENSG00000140471	LINS1	4.1	6.6	8.2	8.1	6.1	8.2	7.1	6.8	7.3	7.5	8.2	6	8.2	11.1	4	6.1	5.7	18.2	7.6	8.5	8	3.8	11	10	10	4.7	4.9	8.4	6.1	7.3	7.4	5.8	9.3	7.5	8.9	6.3	15.9	8.9	4.7	5.5	5	7.2	9.3	16.1	8.1	7.5	13.1	10.4
ENSG00000119509	INVS	6.7	12.4	10.3	11	13.3	11	8.6	7.9	8.6	7.2	5.8	6.5	4.2	15.6	4.7	9.4	13.1	10.5	8.2	10.4	6	12.2	5.5	11.8	10.8	6.7	9.8	11.8	9.8	11.1	13	7.7	15.3	9.9	12.9	10.8	10.2	9.6	7.5	6	9.3	4.7	6.1	12.2	7.5	8.5	18.2	3.7
ENSG00000213593	TMX2	28.5	33.5	19.3	34.7	36	19.3	21.1	34.5	26.8	34	28.9	31.8	49.2	26.8	38.6	27.7	50.6	52.8	48.8	27.6	36.1	19.2	21.2	25.9	27.1	31.8	29.7	36.1	35.7	23.6	40.4	37.6	60	18.7	19.3	22.6	44.4	31.7	37.9	14.6	21.3	41.2	37.3	53.3	46	29	24.2	56.7
ENSG00000105053	VRK3	16	16.7	12.3	13.2	16.3	15.1	12.8	11.6	13.9	17.3	19.1	8.9	18	19.4	8.3	11.2	12.1	12	11.4	9.9	14	16.9	23.4	15.1	10.1	15.4	12.3	18.8	26.6	13.5	14.9	10	10.6	15.5	14.2	21.3	18.3	29	12.4	6.8	25.4	12.7	6.6	28.6	14.4	20.5	12.9	24.8
ENSG00000152234	ATP5F1A	43.2	44.1	58.7	55.1	71.5	79.5	65.1	50.1	71.1	77.2	67.7	66	34.2	102.6	30.7	60.6	41.4	80.7	101.1	76.9	72.1	45.6	56.8	67.8	56.9	81.7	46.9	143.4	64.4	73.2	54	55.6	58	62.1	79.6	55.7	54.7	60.7	66	45	73.7	70.6	55	42.4	46.6	73	68.3	138.6
ENSG00000164405	UQCRQ	45.5	63.7	37.6	91	56.4	45.9	32.6	33.1	46.7	53	66.1	89.7	53.3	18.7	70	43.3	67.4	46.2	34.3	80.6	45.6	34.2	72	24.8	100.5	70.5	49	28.1	42.8	48.9	56.2	37.8	52.2	35.5	41.3	40.4	31.7	60.4	55.5	86.2	64.6	64.9	26.7	85.4	57.6	42.4	41.7	80.5
ENSG00000180979	LRRC57	10.4	7.9	14.4	10.8	12	9.5	7.8	15	8	10.6	11.2	16.3	8.4	4.9	10.5	11.6	12	17.2	9.6	11.7	10.8	10.4	9	19.5	17.4	7.3	11.6	12	12.6	10.4	15.7	9.6	11.9	7.6	16.9	13	15	11.8	9.6	4.9	7	5.4	3.8	17.7	7.1	11	13.9	7.7
ENSG00000181472	ZBTB2	8.8	6.4	9.9	7.4	10.6	11.2	10.6	14.1	20.3	17.8	17	12.4	7.3	22.8	7.9	14.1	18	10.6	15.8	17.1	22.3	10.3	11.8	10.2	7.7	18.7	15.8	27.6	12.7	11.8	10.3	16.3	20	10.2	10.4	10.8	18.6	13.4	12.5	19.8	14.9	12.9	12	11	9.8	14.3	9.3	9.1
ENSG00000134014	ELP3	14.5	15.2	11.6	11.1	17.2	15.1	8.3	7.5	13.6	17.7	15.8	12.6	6.2	27.4	11.8	14.4	15.7	9.9	12.8	17.8	20.9	4.9	5.3	18.4	10.1	20.9	15.4	9.9	13.7	15.9	27.6	12.1	18.7	12.8	16.5	21.3	20.7	17	18	9	21.1	16.9	13.1	14	5.3	16	11.3	10.5
ENSG00000164494	PDSS2	5.7	7.7	6.7	10.3	11.5	14.7	15.2	10.2	12.9	9.8	9.5	7.6	8.4	11	9.3	11.3	10.5	7.9	16	12.7	13.4	7	7.8	10.9	9.2	12.7	12.2	14	8.8	10.9	15.1	15.5	12.3	8.6	10.3	12.9	15.5	15	9.5	7.1	4	14.9	4.2	13.3	10	7.3	5.9	8.8
ENSG00000183520	UTP11	15	9.1	16	15.6	12	16.4	14.6	17.1	16.3	23.2	21.4	13.4	18.9	25.2	16.1	13.8	11.4	13.2	18.1	15	29.1	18.9	16.6	29.3	12.3	11.7	16.2	29.2	19.3	15.1	9.7	25.6	22.4	14.5	18.5	19.3	33.5	13.7	26.2	10.7	22.6	30.2	38.9	16.9	12.2	20.1	34.2	23.4
ENSG00000172046	USP19	8.3	12	14.4	20.3	17.7	12.2	18.4	9.4	12.6	17.6	13.3	12	12.8	18	9.6	11.8	17.5	11.1	18.2	13.6	7.3	14.1	14	17.5	24.1	11	18.4	19.8	18.5	17.3	10.6	16.6	12.1	12.3	11.5	16.1	13.7	13.6	8.8	10.8	18.7	20.5	27.3	12.5	17.6	9.1	10.7	20.8
ENSG00000160305	DIP2A	12.5	8.2	16	7.5	7.6	7	9.9	8.7	6.9	8.7	7.2	14.4	9.7	5.3	8.3	9.1	8.8	6.6	7	11.7	5.1	20.5	10.1	18	13.4	8.8	5	6.5	9.4	6.2	8	9.1	9.8	6.6	12.6	10.3	11.6	12.2	7.2	11.3	10	9.9	8.7	11	8.7	10.2	6.6	10.6
ENSG00000114686	MRPL3	54.7	23.2	26.1	29.3	24.7	32.1	47.4	30	26.4	38.8	34.7	51.2	32	44.7	40.7	29.9	30.5	36.1	44.3	43	59.7	29	34.6	41.4	25.7	42.9	29	82.8	26.7	25.2	35.8	29.8	53.3	21.2	25	34.4	37.8	24.5	32	41.8	41.4	41.6	55.5	58.7	41.9	16.6	33.6	68.5
ENSG00000064726	BTBD1	15.4	14.9	13.2	12.9	20.8	35.9	6.9	22.5	30.8	19.5	21.7	9.4	16.1	31.1	28	25.2	16.2	19.6	28.8	18	23.1	24.8	23.5	26.4	22.3	13.4	24.5	24.9	29.5	29.2	16.3	13.2	19.8	25.3	28.6	12.2	23.4	17.5	41	8.1	18.9	13	18.4	13.6	16.5	19.3	33.5	15.4
ENSG00000135801	TAF5L	16.5	9.6	13.8	11.5	9.5	10	35.8	11.2	13.5	14.1	13.2	12.9	13.6	18.7	12	12.1	9.2	14.2	15.2	13.8	13.6	13.9	21.8	14.6	9.8	8.1	10.7	19.3	17	11.1	13.5	13.9	12	5.5	13.7	19.8	19.4	17.3	13.2	8	21.8	10.4	19.5	18.7	7.6	19.4	15.5	19.2
ENSG00000102921	N4BP1	6.8	11.7	8.3	8.4	11.7	9.3	7	6.4	9.7	12.5	6.4	9.1	5.7	7.7	6	9.7	5.5	14.2	7.4	10.1	6.9	4.7	6.1	4	4.6	8	11.4	5.9	10.9	13.3	15.6	4.4	6.5	9.2	6.2	8	6	8.2	7.4	3.8	7	10.8	6.6	7.1	6.6	10.7	13.6	11.9
ENSG00000162368	CMPK1	30.8	17.3	22.4	20	40.9	47.9	31.7	54.9	33.1	33.4	34	15.4	21.4	45.7	28.3	37.2	31.4	21	16.5	28.4	45.8	69.1	13.5	35.5	23.9	26.5	26.7	50.6	26	26.8	34.4	27.8	31.3	31.6	34.5	17.1	33.5	36.9	43.5	11.3	41	23.9	14.2	40.6	24	25.6	38.8	34.3
ENSG00000104824	HNRNPL	46.2	36.6	46.5	29.9	18.5	21.8	43.9	38.5	26.6	35.8	34.1	39.2	35.6	73.5	31.5	24.7	27.2	28.4	57.3	43.2	53.3	56.6	31.1	60.7	23.3	34.9	19.7	56	41.1	23.7	20.5	36.1	35.7	20.5	39.5	32.5	58.8	38.1	37.3	36.6	57.9	34.6	54.7	32.5	25.4	75.3	53.2	46.2
ENSG00000103707	MTFMT	2.5	3.5	3.4	6	4.9	3.4	3	2.4	4.2	3.1	3	2.2	3	9	3.2	4.3	5.1	7.6	6.4	4.2	3	3.4	4.7	3.8	3.4	2.5	5.7	5.2	1.2	4.9	5.3	1.7	3.7	4.4	2.8	8	4	4.3	4.7	3.5	4.1	5.5	4.7	7.3	6.1	3.8	5	4.1
ENSG00000133983	COX16	30.8	14.6	18.5	17.7	11.7	18	14.3	16	14.1	14.9	15.6	10.5	28.9	10.3	11.9	14.8	9.5	12.7	13.5	16.8	19.5	9.1	14.5	11.6	11.7	10.5	6.8	13.4	14.4	16	12.5	9.3	9.2	12.7	16.1	19.6	8.2	16.3	18.3	24.7	20.1	13.9	18.5	32.1	22	14.7	18.4	16.9
ENSG00000111358	GTF2H3	18.7	10	12.9	16.5	16	17.9	18.3	14.3	17.7	22.1	15	10.5	9.7	21.9	17.6	19.6	8.9	12.8	21.3	25.9	26.6	18.5	15	17.9	9.3	15.1	22.5	36	11.9	19	19.8	17.9	40.7	16.7	15.8	27.4	26.7	7.3	19.9	12.2	17.9	12.2	16.6	13.3	18.5	18.5	19.7	12.3
ENSG00000198522	GPN1	32.7	18.6	17.6	12.7	16.6	17	17.9	18.3	18.3	26	19.3	20.3	17.2	20.5	17.9	20	24.1	14.3	24.4	22.8	26.4	19.1	17	23.4	15	24.7	21.6	34.3	12.3	17.5	20.1	26.7	25.1	18.1	27.1	18.7	29	19.3	30.7	19.1	20.7	25.7	30.4	25	18.4	20.9	52.1	21.4
ENSG00000155508	CNOT8	12.1	14.1	24.5	26.9	23.4	21.4	18.6	18.8	20.9	20.7	32.2	17.9	27.2	21.4	23.7	16.1	16.6	13.4	16.8	23.3	23.6	10.6	17.4	17.9	21.8	15.9	14.9	41.1	33.3	14.5	20.5	18.4	16	21.6	25.4	30.8	15.8	16.2	21.6	14.6	36.3	43	13.2	14.2	8.3	30.5	20.7	22.2
ENSG00000165219	GAPVD1	11.6	12.2	11.5	10.7	14	15.3	16.8	13.1	15	15.2	12.8	19.3	8.4	15.6	7.1	16.4	15.2	23.8	23.9	13.7	16.2	14.3	14.3	17.7	29.9	9.5	16.5	21	30	10.9	13.4	18	14.6	9.9	18	12.6	34.4	8.7	12.6	17.1	15.7	9.2	11.7	21.1	13.9	13.8	25.2	15.1
ENSG00000273171	AC002094.3	ND	ND	ND	ND	ND	ND	ND	ND	ND	ND	ND	ND	ND	ND	ND	ND	ND	ND	ND	ND	ND	ND	1.3	ND	ND	ND	ND	ND	ND	ND	ND	ND	ND	ND	ND	ND	ND	ND	ND	ND	ND	ND	1	ND	ND	ND	ND	ND
ENSG00000170248	PDCD6IP	17.9	18.8	12.2	10.2	31.9	32.9	13.4	23.1	22.1	20.6	21.5	13	17.7	25.8	14.4	30.3	13.4	16	18.8	24.2	23.5	10.8	15.7	22.1	15.5	10.7	21.3	22	22.9	25.6	28.1	23.2	27.8	24.7	30.5	12	19.8	10.7	29.8	9.4	13.5	13.2	11.7	16.5	23.4	12.9	15	16.7
ENSG00000132842	AP3B1	20	16.2	18.8	25.8	22.6	27.2	16.5	22.8	26.6	20.5	28	12.4	17.8	21.2	13.5	28	17.2	14.9	18.1	38.2	26.4	24.1	12.8	14.9	14.8	22.6	13.3	13	19.5	19.7	14.2	17.4	17.6	19.9	26	4.4	10.4	14	35.7	12.4	16.8	21.2	9.9	15.1	9.7	17.6	33	29.4
ENSG00000181817	LSM10	18.9	29	10.9	29.2	25.8	25.3	11.3	17.1	25.1	27.5	21.1	12.9	18.2	44.9	23.7	23.1	20.4	10.5	18.5	22.2	18.3	30.4	22.1	22.5	17.2	30.3	31.4	16.9	33.1	21.2	19.8	24.7	17.6	15	28.1	25.8	20.7	22	19.3	33.7	18.8	19.3	28.1	23.6	30.1	14.3	10.5	30.3
ENSG00000112584	FAM120B	5.9	6.1	9.3	11.1	13.4	13	5.5	10	11.7	8.9	8.9	5.4	4.6	8.4	6	14.3	10.4	7.1	9.6	11.5	11.7	12.1	5.9	8.9	5.7	7.1	12	8.8	7.2	15.7	12.3	8.2	10.9	15.6	13.7	9.4	9.8	6.9	14.9	12.2	6.4	7.9	4.6	12.3	4.2	5.5	8.7	8.7
ENSG00000053770	AP5M1	10.9	9.5	13.6	13	12.6	14.2	10.7	12.6	12.4	11.3	15.1	9.4	16.6	15.6	12.5	12.2	10	16.4	19.2	10.9	16.9	16.1	5.6	8.6	9.3	10.8	8.7	25.8	14.3	12.9	14.4	10.7	8.2	11.8	12.5	13.9	10.5	10.6	17.9	9.5	23.7	6.5	10.3	20.2	13.4	16.3	17.8	11.8
ENSG00000082258	CCNT2	6.7	3.4	22.1	8.2	11	11.2	16.8	9.3	7.7	8.9	11.1	9.1	7.8	11.1	7.1	7.7	4.3	8.8	13.2	7	13	5.9	8.9	11.9	8.7	12.8	10.8	10.7	10.6	10.2	14	8.7	10.8	11.5	13	8.4	9.9	11.4	10.3	4.6	11.8	16	17.9	5.6	7	11.5	7.9	8.8
ENSG00000132676	DAP3	32.4	21.1	17.2	27.3	25.5	32.3	42.5	27.4	29	28.2	24.7	38.9	40	46.3	55.9	22.3	18.1	33.2	25.6	23.9	30.8	29	18.7	28.2	18.8	35.2	34.9	38.6	25.2	27	34.3	35.9	47.6	22.1	27.7	43	60.9	33	29.3	43.2	33.9	45.2	30.5	51.1	34.5	28	21.6	49.2
ENSG00000175467	SART1	22.2	27	12.4	16.6	12.2	9.7	19	17.4	12.3	20.1	13.2	19.5	15.6	25.4	20	15	24.3	22	15.6	15.9	10.2	20.4	15.4	29.4	19.2	18	18.3	25.3	24.7	12.2	12.1	18.6	16.7	8	12.4	19.1	18.5	18.1	11.5	40.3	32.6	36.5	21.1	12	25.9	35.8	18	26.7
ENSG00000184277	TM2D3	8.5	21.3	11.4	20.6	32.9	24.5	14	11.3	18.8	13.5	15.1	11.4	24.4	14	15.7	15.4	22.7	20.2	17.7	14.6	10.7	13.3	39	20.9	18.5	19.3	21.7	16.2	25	20.3	29.6	8.1	16.9	18.9	18.5	18.2	17.1	21.2	21.2	17.3	11.8	17.2	17.6	38.9	7.2	14.5	14.5	21.7
ENSG00000111615	KRR1	25.4	21.1	13.3	11.8	10.5	9.6	24.3	22.3	14.2	17.6	11.3	15.4	13.4	27.1	18.2	11	17.6	13.4	17.8	19.6	19.9	22.3	18.1	26.2	11.7	17.9	12.7	46.1	16.6	9.9	16.8	20.2	19.3	17.8	12	25.9	28.9	8.7	17.2	16.8	26.8	13.1	19.6	14.1	19.3	21.3	25.6	16.3
ENSG00000121274	PAPD5	11.4	8.8	7.2	12.8	11.3	9.6	9.2	10.3	10.5	12.4	5.8	12.1	8.2	13.8	12.3	12.5	5.8	8.7	13.5	7.7	16.4	8.1	8.8	8.2	4.7	15.7	12.8	6.9	12.8	5.8	9.5	10.3	13	10.7	8.6	7.6	8.5	4.8	11.5	5	9.6	10.3	9.3	6	9.6	12.9	14.3	18.1
ENSG00000153201	RANBP2	18.4	11.3	16.3	14.7	19	17	15.8	16.6	13.2	13.8	12.1	28.1	8.9	29.1	12.9	17.3	17	15.6	27.8	17.3	20.1	17.7	13.5	30.3	14	19.8	11.1	35.3	10.2	14.3	13.2	21.5	16.8	13.6	21	12.7	32.4	16.1	18.2	10.2	15.6	14.4	20.5	9.3	13.6	14.8	25	14
ENSG00000141367	CLTC	47.4	71.8	35.4	35	59.8	48.8	40.5	51	53.8	45.7	47.8	44	29.2	33	58.6	72.4	50.6	31.3	52.8	42.4	61.1	35.5	28.4	54.1	45.4	68.2	45.7	37	31.3	46.1	26	69.5	44.8	36	50.5	16.9	53.9	46.8	71.2	84.6	21.9	11	30.5	43.4	41.9	19.5	59.3	40
ENSG00000130175	PRKCSH	48.4	34	37.8	63.3	64.8	84	39.3	52.2	71.3	61.2	57.8	49.6	54.6	31.2	84.6	71.8	30.6	48.2	38.9	56.8	49.6	33.4	25	27.1	42.7	43	48.5	42.2	39.8	76.7	42.5	57.5	45.4	75.7	41.9	35.1	31.3	70.7	52.9	71.5	32.9	48.8	79.5	23.1	44	35.2	34.5	79.3
ENSG00000110344	UBE4A	9.3	9.1	11.7	11.6	20.3	18.8	11.6	13.9	14.5	10.3	12.6	25.1	23	19.7	26.8	17.4	13.9	20.7	16.4	13.1	17.2	11.1	7.6	32.3	8.1	12.8	17.5	18.2	24.8	18.9	9.5	21.1	20.7	13.8	17.1	17.4	18.3	18.6	14.8	17.6	15.5	18.2	10.8	18.9	11.7	9.9	16.9	20.1
ENSG00000112592	TBP	7.4	8.4	14.8	18.5	7.9	8.8	13.8	12.3	9	11.8	12.3	16.6	7.5	15.5	9.7	9.6	16.7	11.2	18.9	9.9	13.2	17.9	13	16.2	9.6	14.4	10.7	18.3	14	8.8	11.3	13.9	15.7	9.4	9	21.1	27.7	9.8	10.5	11.8	18.8	18.5	15.1	14.7	6.4	16.5	12	13.6
ENSG00000110274	CEP164	9	12.6	9.3	18.4	9.4	16	3	17.9	10.1	12.9	12.7	15.5	14.7	17.9	13	11	12.7	12	10.3	10.5	11.1	17.7	8.5	5.4	12.4	4.9	13.8	7.7	12.1	11.1	9	19.5	19.1	11.6	16.7	8.9	14.6	11.7	10.1	7.8	7.1	7	6.6	5.9	13.7	9.6	11.1	7
ENSG00000175334	BANF1	63.9	64.7	43.6	42.3	22.3	29.7	22.1	35.6	33.2	66.5	42.1	37.5	51.6	55.4	65.8	47	54.2	45.1	57.3	59.3	48.9	43.5	34.3	64.4	41	46.6	27.3	46.6	49.8	27.6	38.2	42.4	37.4	41.6	48.4	53.5	51.3	44.5	64.1	103.7	52.2	91.7	49.3	41	45.4	49.1	43.2	125.7
ENSG00000086102	NFX1	15.3	12.5	11.5	10.9	17.2	19.4	11.6	14.5	14.5	16.5	16.5	11.4	6.3	23.8	9.3	16.7	11.1	8.7	20.5	15.7	15.5	17.4	10.3	12.5	30.6	12.7	21	22.2	13.9	18.1	26.3	14	35.5	14.8	10	13.6	19	20.8	17.2	10.8	14.3	20.9	18.7	11.3	14.2	15.4	12.6	13
ENSG00000063978	RNF4	20.1	19.1	20	13.9	17.5	18.2	22.4	24.6	27.7	26.2	23.8	21.6	19	25.5	14.7	24.8	34.7	13.2	21.2	19.3	25	12	12.8	30.9	19.7	20.7	26.2	21.7	27.1	21.1	23.4	24.3	20.3	18.4	24.2	21.7	16.3	35.3	26.7	13.8	34.7	30.3	30.8	16.9	24	25.4	19.1	13.2
ENSG00000124380	SNRNP27	10.7	5.8	19.4	12.1	17.2	18.8	15.8	14.8	17	20	16.4	12.4	12.1	10.7	12.6	11.4	21.4	6.3	12.4	5.8	26.1	12.7	13.3	13.3	6	16	16	16	23.5	13.3	14.2	13.5	11.7	17.2	15.6	17	17.5	19.2	26.4	5.8	22.6	29.1	14.9	11.6	6.5	18	16.5	11.8
ENSG00000135441	BLOC1S1	30.9	61.1	32.2	27.1	42.1	54	18.3	22.1	36.7	27.3	27.3	34.8	63.5	34.5	40.5	45.6	23.1	21.7	16.8	31.3	27	32.9	38.2	19.6	54.7	51.7	40.5	23.9	43	34.5	32.9	26.1	20.2	35.5	36.2	40.8	17.6	53	43.7	68	37.3	28.5	20.3	51	32	25.6	31.3	37.8
ENSG00000163611	SPICE1	15.8	10.4	13	11.1	8	9.8	9.2	8.3	5.7	10.1	12.7	8.7	9.4	10	10.6	6.8	10.1	15.4	6.7	7.7	14.1	6.2	3.6	9.3	10.6	6.1	4	16.9	7	6.8	7.7	10.5	4.7	10.3	7.4	17.5	5.6	8.5	4.3	16.5	14.4	8	12.7	13.6	12.5	11.1	9.7	7.9
ENSG00000134313	KIDINS220	7.1	11.6	23.2	14.8	29.3	19.4	12.2	14.3	11.8	9.1	8.5	11.5	7.4	13.5	14.6	21.3	17.6	12.3	20.8	8.8	13.5	19.3	14.1	12	9	12.1	20.7	12.4	16.7	20.1	13.9	14.5	19	14.1	14.2	11.8	23.4	16.9	16.1	7.9	12.6	6.7	12.6	11.9	10.3	12.1	17.1	6.7
ENSG00000198746	GPATCH3	8.9	7.4	7	11.1	6.7	6.5	9.5	7	8	14.1	12.3	9.8	10.7	8.3	7.8	6.9	7.4	9.4	11.6	12.9	7.4	9.3	17.5	16	16.2	20.8	9.5	11.1	11.2	10	12	14.1	7.5	6.1	9.1	11.3	18.8	11	5.8	8.2	9.4	21.6	16.3	10.4	11.2	12	9.9	13.2
ENSG00000130165	ELOF1	39.7	27.8	19.2	26.3	24	24.4	9.9	25.7	21.8	35.4	35.9	27.6	11	25.6	25.4	23.2	23.2	18.8	23.3	35.8	24.8	20.2	23.8	32	18.2	26	27.1	20.7	22.1	23.6	26.6	31.2	22.8	25.5	17.2	24.6	44.4	33.6	21.1	51.4	30.7	24.3	49.8	20.3	51.4	22.9	16.4	26.9
ENSG00000106591	MRPL32	15.8	22.3	14.9	24.2	23.9	19.7	17.6	24.4	17.4	20.3	23.1	26.9	17	33.7	23.6	13.7	34.7	36.4	23.4	26	23.8	22	27.9	16.6	18.3	29.4	35.4	28.1	16.4	22	19.8	15	26.5	17.8	25.1	23.5	30.2	18	25.6	23.9	19.2	47.7	39.2	37.9	33.3	19.1	17.9	35.4
ENSG00000188283	ZNF383	3.8	8.7	6.1	9.2	7.6	7.8	4	5.2	7.2	5.3	8	4	4.6	5.2	8	5	4.9	3.8	5	7	7.8	7.2	5.4	7.8	6.5	3.2	8.5	9	8.6	10	6	5.1	10	6.9	4.8	7.4	4	2.7	6.8	1.6	7.7	4.1	5.4	7.5	3	5.6	10.9	4.6
ENSG00000167257	RNF214	6.5	8.3	18.7	11	9.9	11.2	9.6	12.6	10.5	11.3	12.1	13.1	16.8	9	18.5	13.1	11.7	9.7	20.6	9.4	14.2	15	5.5	27.8	7.2	9.9	19	14.7	10.6	9	11.1	14.1	20.9	15.5	14.1	16	16.5	9.4	13.8	5.3	11	13.1	10	11.3	7.1	11.9	12.8	12.1
ENSG00000136628	EPRS	30.1	19.2	13.9	38	29.6	32.9	34.9	39.5	27.7	25.7	28.9	22.7	24.4	57.9	22	41.6	10.4	32.3	34.9	31.8	34.6	28.3	22.2	31.5	25.9	19.4	32.4	52.2	27	23.7	40.9	32.8	41.1	21.5	28.1	28	54.1	45.7	25.1	14.9	22.4	12.7	26.9	35.7	39.8	23.8	24.6	56.6
ENSG00000148399	DPH7	7.1	7.5	12.2	10.9	8.8	6.7	14.1	7.1	6.9	12	10.2	14.9	7.1	14	12.8	7.4	8.9	17.1	14.1	12.1	9.6	11.2	16.5	5.9	10.1	5.4	10	13.2	12.7	6.9	10.8	8	15.2	9.8	15.9	11.1	11.8	7.5	8.3	20.2	10	14.4	14	25.8	15.9	17.9	6.4	11.4
ENSG00000174796	THAP6	6.9	5	11.1	7.7	12.7	12.5	6.3	16.6	8.6	8.7	9.1	6.3	17.4	10.1	8.6	5.4	9.8	7.4	9.9	7.9	10.7	11.5	6.9	7.3	8.2	8	17.5	9.8	8.3	10.5	13.8	9.9	15.4	14	4.7	12.1	12.6	20.9	9.2	8.1	8.9	6.7	6.3	9.7	5.1	8.7	12.2	7
ENSG00000163539	CLASP2	7.2	16.2	18.5	15.6	12.1	11.9	13.4	13.7	13	16.2	17.5	9.4	7.6	24.1	8	10.7	10.4	6.4	24	10.9	19.7	19.4	17	23.7	14.3	8.3	5.8	23.3	20.3	7.3	10.9	17.4	16.7	9.4	15.6	15	23.1	13.8	17.4	4	17.2	10	13.8	7.3	10.3	18.6	17.5	13.1
ENSG00000185917	SETD4	9.4	6.7	10.2	13	5.1	6.2	16.6	12.6	11.1	13	8.8	14.1	8.7	5.1	8.9	5.7	10.1	7.2	7.6	7.5	11.4	9.1	9.2	13.9	10.7	8.8	12.3	13.1	8	6.4	12.8	8.9	11.4	7.4	9.7	7.1	18	9.6	8	9.9	8.7	19	21.3	8.1	8.6	13.1	7.5	12.6
ENSG00000107581	EIF3A	50.9	38.6	31.8	43.5	34.6	50.2	24.7	46.4	48.3	29.9	30.1	36.3	33.7	59.8	17.3	38.3	23.6	51.3	41.4	35.6	42.7	32.8	34	51.4	29.8	40.3	39.6	75.1	38.2	43.4	40.1	44.1	76	50.3	33.9	24.4	52.6	39.5	38.6	30.2	31.1	35.5	30.5	19.8	19.7	32.1	68.8	28.5
ENSG00000086189	DIMT1	14.6	8.8	16.1	21	11.9	15.8	16	18.7	7.1	14.5	15.4	14.2	15.6	30.1	17.2	13.9	15.7	11.4	10.8	11.1	18.4	21.3	18.9	20.6	11.5	11.8	14.3	16.9	15.9	13.7	9	14.1	13.8	14.4	12.6	19.8	20.9	13.9	14.8	14.7	24.9	26.1	15.5	6.5	18.5	16.1	16.2	41.5
ENSG00000143493	INTS7	16.3	14.6	11.8	9.3	8.6	9.5	14.2	13.4	8.6	16.2	20.6	13.7	14.3	19.1	7.3	9.7	12.6	15.1	17.5	10.8	13.5	18.3	15	16.6	16.2	10	9.4	29.5	15.6	8.4	13.3	25.8	19.7	7.6	9.6	10.6	24.3	17.1	13.2	9.5	23.6	8.6	21.5	11.3	14.6	14.7	21.9	28.1
ENSG00000162928	PEX13	10.4	7.7	11.1	14.2	10.6	8.4	17.1	10.9	8.6	7.5	7.7	11.5	15.9	6.8	11.9	10.7	14.1	15.8	9.8	13.2	14.2	6.6	6.8	6.3	10.4	19	12.6	9.3	7.7	10.2	20.4	10.2	15.8	11.5	13.5	7.8	15.1	6.1	11.3	9.5	6.9	11.2	12	19.4	7.8	7.4	12.2	8.6
ENSG00000185359	HGS	33.7	27.6	20.8	25.8	18.8	21.2	22.8	25.4	24.6	29.8	23	23.2	24.2	9.4	17.4	34.3	33.2	28.7	17.5	27.8	21	8.1	29.3	20.3	34.6	29.1	28.3	17.5	26.8	23.7	30.5	33.2	47.3	38.9	37.2	23.2	22.1	17.4	31.3	20.4	19.1	40.4	15	28.3	29.2	20.9	16.6	14.9
ENSG00000065518	NDUFB4	51.3	37.5	44.9	44.9	28.3	33.8	36.5	28.9	38.4	37.6	41.6	36.4	39.5	26.1	58.7	32.3	47.2	49.8	34.6	36.8	28.4	40	39.8	40.3	39.4	36.6	17.2	35.4	47.8	30.5	49.1	18.3	24.1	45.6	46.9	49.7	23.8	40.2	40.3	40.3	70	51.3	35.7	84.6	102.8	40.6	25.6	57.4
ENSG00000164631	ZNF12	12	5.7	11.4	14.3	11.7	12	11	7.6	13.8	9.8	10.3	7.8	7	9.2	5.3	9.4	22.1	14.5	9.4	7.4	15	3.5	7.1	9.2	8.6	7.7	11	14.6	10	13.1	16.6	7	11.4	14.6	7.1	7.4	14.6	8.5	12.9	9.5	5.6	13.5	13.8	3.8	8.8	7.4	16.4	5.6
ENSG00000131375	CAPN7	8.7	11.5	9.6	6	16.9	13.2	32.8	11.3	13	14.1	10.8	8.2	6.3	15.1	7.9	12.8	8.7	6.1	14.1	14.5	12.3	14.4	11.1	18.9	16.2	10.8	12.6	15.1	9.6	9	21.2	18.3	9.1	13.4	10	14.6	18.2	15.9	13.6	12.7	10.7	6.3	9.2	12.7	11.3	6.2	16	10.4
ENSG00000111667	USP5	25.6	40.1	27	30.5	18.4	17	34.5	27.9	21.4	33.4	24.4	37.9	25.5	31	14.7	29	26.5	22.7	29.6	27.7	21.4	58.2	25.1	28.4	32.3	20.6	14.3	25.6	30	17.1	16.1	28.9	20	22.4	28.5	12.5	24.4	12.5	27.5	28.1	38.5	12.8	52.6	26.2	17	30.3	35.2	21.5
ENSG00000100372	SLC25A17	13.4	7.4	12.6	11	8	9.7	10.3	12.2	13.4	19.5	21.5	10.8	5.1	15.9	7.5	12	11.1	10.8	18.3	10.1	20	16.3	24.5	17.8	11.5	11.1	11.3	20.5	9.5	9.6	13.5	17.2	11.1	9	11.8	13.3	25.7	7.6	15.8	11.5	12.3	13.2	10.6	19.1	12.3	13.5	19.6	23.2
ENSG00000105341	DMAC2	15.6	55.6	20.3	13.5	14.5	13.3	12.1	13.2	15.3	23.3	21.1	39.5	18	16.4	20.2	19.2	12.2	11.8	15.4	24	12	14.9	19.6	15.3	16	28.6	21.5	25.7	15.5	22.4	22.3	19	13.4	16	27.7	22.6	20.7	16.4	15.8	19.4	23.5	10.7	25.2	22.3	17	19.5	15.6	14.4
ENSG00000132341	RAN	97.8	134.7	116.7	67.5	53.7	66.3	90.1	129.3	67.8	126.1	87.2	144.7	104.3	161.8	87.4	92.9	79.3	63.5	169.6	134.3	137	54.2	133.5	95	102.8	146.3	65.7	164.3	81.9	62.1	84	108.7	158	84.2	121.8	116.3	140	48.2	123.7	120.3	160.2	198.5	136.9	101.7	215.5	125.3	100.2	90.7
ENSG00000183513	COA5	12.6	5.4	16.8	12.2	19.7	16.4	14	7.3	5.8	7.9	8.4	10.9	10.9	6.4	13.4	5.8	14.9	9	14.6	7.8	9.7	16.7	13.6	8.9	11	17.8	14.4	8.5	8.3	15.8	16.8	5.6	7.3	14	8.6	18.1	12.6	7.5	8.7	10.6	11.3	15.1	11.6	13	11.9	6.9	12.5	14.1
ENSG00000082898	XPO1	39.4	35.3	47.9	35.9	21.7	29.2	35.3	43.7	28.2	46	39.4	46.9	29.7	57.9	30.6	29.9	46.8	33.5	73	30.3	67.7	35.3	26.9	57	36.3	29.3	15.7	57.4	39	16.4	22.7	36.3	39.6	34.9	37.5	29.2	65.7	33.8	42.3	20.8	47.7	25.2	55.7	47.2	27.1	42.8	54.7	35.2
ENSG00000186141	POLR3C	16.1	13.4	11.2	9.2	14.7	18	11.9	15.3	18.8	21.8	20.9	19.3	8.7	27.9	15.5	20.9	11.9	16	18.1	16.3	22.7	11.4	14.2	14.9	15.7	11.5	26.6	30.6	19.3	17.1	12	24.4	43.5	12.5	13.5	13.4	18.7	16.5	23	22.4	15.8	13.9	16	16.9	18	14.9	14	18.3
ENSG00000163214	DHX57	16.9	13.6	15.3	11.5	10.1	12.4	12.5	11.8	11.7	11.2	11.1	10.9	5.2	5	11.9	12	12.7	8.8	17.2	13.1	18.5	20.5	12.7	9.7	9.2	14.9	9.1	10.2	5.6	11.8	7.9	14.5	9.1	7.9	14.9	3.7	12.4	7.1	12.1	12.4	10.2	9.4	19	7.3	8.1	5.1	20.2	9.8
ENSG00000242485	MRPL20	39.6	38.5	28.9	29.2	22.3	24.3	21.3	35.6	27.3	46.4	33.3	45.7	48.6	42.5	50	30.5	21.7	25.4	47.1	38.4	36.1	36.7	66.6	45.9	67.7	44.9	31	67.4	29.7	28.3	14.9	35.6	38.4	27	34.3	40.7	46.3	25.4	38.9	39.8	51.8	51.5	30	46.4	77.9	34.5	26.7	54.1
ENSG00000131043	AAR2	11.8	14.3	13.4	15.3	23	15.4	11	11.6	15.5	27.7	21.7	32.2	16.2	8.3	16.5	16.9	21.4	17.1	21.9	22.4	17.6	7.4	13	26	9.6	19.4	17.3	17.7	13.2	18.8	31.8	19.8	15	13.8	16.8	16.5	16.1	16.4	14.9	14.5	24.4	21.5	11.5	18	23.6	13.7	22.4	18.8
ENSG00000143258	USP21	7.4	12.9	16.9	16.3	13.5	11.3	10.4	5.5	9	15.2	11.9	11.8	14.7	9.8	9.5	6.8	9.5	12.9	10.9	10.7	8.4	18.6	18.4	11.6	18.6	9.2	9.8	10.3	8.7	9.5	14.4	10.4	15.1	17.2	10.7	21.7	17.2	13.6	9.7	13.7	18.2	16.2	15.8	14.6	16.4	17.3	5.6	16.4
ENSG00000152404	CWF19L2	6.2	5.1	11.1	5.3	9.2	10.4	8.3	8.2	7.7	6.5	8.7	11.9	14.8	10.9	15.8	5.8	8.3	15.3	12.2	6.3	11.4	12.1	6.8	12.1	5.9	7.7	6	14.2	10.2	5.3	11.1	7.5	11.3	7.5	8.7	6.6	18.2	6.3	9.4	4.6	10.9	12.9	10.4	10.4	7.3	9.6	10.6	14.6
ENSG00000100387	RBX1	31.4	18	34	16.9	24.2	29	19.2	25.4	23.3	38.3	33.9	29.1	15.2	27.6	17.2	24.9	15.4	18	32.3	29	40.5	32.1	51.5	17.1	26.4	35.5	20.8	41.7	22.2	24	23.5	27.7	20.1	21.9	32.4	16.9	20.2	28.1	33.7	38.6	25	48.1	18.7	62.3	19	32.9	23.6	34.7
ENSG00000169375	SIN3A	12.9	26.9	24.1	15.8	12	12.7	13.9	9.7	15.2	14.4	15.5	14.8	17.7	28.3	10.2	14.4	19.7	23.3	34.9	14.7	15.8	22.8	18.1	26.7	20.5	11.6	9.1	25.3	22.9	15.4	11.4	16.7	17.5	14.9	12.9	20.3	21	31.6	11.6	15.1	24.8	16.3	23.4	17.3	11.3	25.1	31.9	17.4
ENSG00000218739	CEBPZOS	26.2	8.8	18.9	15.3	20.1	21.9	18.3	19.5	17.6	12.7	9.3	8.2	12	9.1	10.5	19.4	16.5	15.5	10.3	14.8	15.6	24.6	21.3	24.5	10.2	12.8	17.4	30.5	13.7	23.2	20.5	17.1	19.1	17.2	20.2	9.8	18.4	13.7	20.6	5.3	7.6	30	27.8	21.2	13.6	22.8	26	20.9
ENSG00000198791	CNOT7	20.6	25.6	38.5	28.6	16.3	17.2	26.6	26.7	22.8	30.9	27.5	29.9	16.6	28.6	29.4	23.3	49.8	16.6	40.5	33.6	45.3	11.8	19.4	37.5	19.7	32.1	20.9	25.2	23.2	16.3	27.9	26.3	28.3	28.7	36.8	37.9	31.3	31.8	31.1	16.1	61.8	23.5	42.5	38.9	19.6	33.7	28.7	21.4
ENSG00000058673	ZC3H11A	13.8	11.2	22	14.4	13.6	10.5	24.1	16.1	11.1	13.2	14.8	15.6	17.6	17.8	9.9	16.3	10.6	19.9	17.3	9.4	18	25.9	12.5	17.1	18.4	7.7	7.5	23.7	30.8	9	11.6	13.9	13.7	16.4	11.7	19.4	33.8	24.4	10.7	11.4	26.1	9.6	21.2	9.9	9.3	19.2	25.8	11.7
ENSG00000168894	RNF181	32.7	33.2	25.9	28.1	26.4	32.8	41.8	27.7	54.6	59.1	56.3	50.6	34.8	31.2	54.5	41.1	56.1	30.7	22.3	44.3	63.6	35.6	27.5	23.7	17.2	60.8	46.5	26.2	32.5	34.2	59	39.4	65.9	45.5	49.1	29.4	27.8	32.5	79.8	52.5	24.7	61.1	18	43.3	50.2	26.5	54.4	44.4
ENSG00000038219	BOD1L1	10.2	13.8	13.8	9.9	16.8	17.8	10.6	11.9	12.6	9.9	11.2	10.3	11.2	13.8	5.4	13	18.5	7	11.2	11.8	19.2	9.5	6.5	19.4	17.4	12.6	10.4	29.1	16.1	14.2	13.5	20.5	15.9	13.7	10.2	9.8	13.6	16.6	12.4	6.1	15	19.5	17.7	6.6	12	11.5	20.5	5.5
ENSG00000164329	PAPD4	11.6	8.1	9.1	14.3	15.9	18.5	14.6	14.1	21.7	16.6	26.5	7.2	13.9	21.8	7.4	15.6	19.6	11.2	11.6	15.7	19	16.2	10.6	12.4	10.1	11.2	20.7	18.3	17.2	16.3	17.1	11.7	22	16.2	14	16	14.1	16.1	18.2	6.3	20.8	23.6	8.4	8.9	5.8	18.7	9.1	24.3
ENSG00000117682	DHDDS	14.9	12.2	8.1	11.1	16.8	14.1	14	25.6	16	19.8	19.8	18.8	16.5	16.9	15.7	23.9	14.5	10.9	10.9	20	19	10.3	5.8	16.8	30.3	13.8	15.8	18.3	24.8	19.3	11.9	27.3	15.4	13.3	24.9	11.1	12	18.6	18.1	10.2	9.3	7.7	12.8	21	16.4	11.2	14.4	14.4
ENSG00000142252	GEMIN7	20.6	27.5	16.2	19.8	12.4	12.9	12.5	16	11.7	24.5	27.3	16.7	13.3	20.8	11	13.7	13.6	13	23.4	19	14.8	16.6	30.4	22.9	12.6	21.7	17.4	18.2	13.7	19.3	15.6	13.6	9.9	12.6	23.8	12.6	23.9	21.8	9.5	30.6	17.4	19	15.2	31.8	14.3	21	7.5	26.9
ENSG00000119446	RBM18	5.8	6.1	8.4	9.2	12.4	15.4	7.3	13.3	10.9	9.1	8.5	7	5.8	10.2	5.8	8.6	10.1	13.7	13.1	13.8	11.5	10.4	5.9	7.6	10.2	5.9	14	15.1	10.5	13.1	15.7	9.6	19.6	9.2	13.1	8.3	10.4	8	13.6	6.3	7.8	9.3	6.5	19.8	10.2	7	17.4	13.8
ENSG00000137497	NUMA1	18.5	23.6	29.6	19.9	26.4	27.5	15.1	25.1	29.1	26.2	22.9	24.5	34.4	25.3	22	30.7	18.8	39.9	27	25.4	24	26	12.7	31	37.1	18.6	21.2	23.4	22.6	29	16.8	25.6	25.9	40.7	22.1	22.9	18.2	30.6	17.9	35.8	30.2	13.1	18.4	35.6	17.1	37.1	51.7	19.5
ENSG00000196531	NACA	78.5	91.5	109	86.1	130.5	223.6	108.3	78.8	113.8	107.4	74.8	110.2	87.3	141.4	88.3	73.9	44.3	69.2	96.5	126.6	114.5	69.2	150.1	102.6	64.1	109.6	122.4	144.6	66.2	176.7	162.8	87.2	178.1	193.1	118.5	83.8	127.1	184.9	104.9	76.4	93.4	178.8	111.2	76.1	102.2	106.3	91.9	150
ENSG00000163389	POGLUT1	7.5	5.1	8.8	9.8	22.3	12.8	6.3	12.1	12.4	9.9	13.5	8.3	4.9	11.7	16.4	15.2	7.9	9	11.8	12	15.7	10.1	7.7	13.7	8	8.9	14.6	15	16.2	13.2	7.9	9.7	13.7	11.5	11.2	7.9	7.5	14.3	10	7.6	8.6	14.6	9.1	13.3	9.3	8.5	9	17.2
ENSG00000133706	LARS	20.5	24.3	28.2	46.2	23.4	30.5	43.9	24.1	17.8	24.4	35.3	25.4	22.5	31.3	14.9	31.6	30.9	17.6	47.6	39.6	42.7	26.9	28	35.7	30.8	14.7	32.4	50.7	23.7	23.9	39.9	39.9	69.3	22	33.2	46.5	39.7	58.7	26.1	17	39.1	31.1	43.7	16.6	27	30.3	35.5	31.2
ENSG00000211460	TSN	21.4	9.8	14.4	12.1	13.4	10.6	8	18.4	16.7	19.4	19.2	27.2	11.9	30	21.7	16.6	11.5	10.1	21	16.9	26.9	16.6	17.2	17.7	14	24.3	15	24.7	12.6	9	18.8	21.9	14.5	8.5	15.8	14.6	26.7	14.4	17.5	11.1	15	27.7	17.5	11.4	18.6	25.3	16.2	22.1
ENSG00000214046	SMIM7	18.9	13	16	12.6	22.9	19.7	13.2	17	16.3	15.5	13.6	12	25	12.9	23.9	17.2	15.4	13.5	14.3	19.5	17.7	12.1	12.2	12.6	11.9	11.9	8.9	18.3	16.6	14.2	12.2	13	13.9	14.3	15.6	11	17	19.6	19.8	28.8	12.3	16.8	13.7	30.3	19.6	13.8	11.3	12.2
ENSG00000136143	SUCLA2	15.7	18.3	23.3	13.9	26.7	20.1	14	24.2	27.1	25.2	17.1	32.5	18	22.2	18.5	23.6	15.1	22	30.7	23	31.9	21.2	26.3	24.9	17.4	21	18.6	25.1	14.6	19	27.1	17.1	20.3	21	18.5	25.7	16.8	8	25	10.9	25.9	28.8	24.1	54.9	23.4	22.1	21.3	17.2
ENSG00000147121	KRBOX4	14.8	8.5	13.7	10.4	13.5	14.2	8.3	14.5	13.3	13.5	12.4	7.5	13.7	8.5	9.7	12.4	22.1	10.6	16.9	8.1	16	8.3	7.2	7	17.6	7.1	14.6	10.3	11.5	15.8	9	18.5	15.4	12	12.6	13.1	7.5	9.4	12.1	8.6	10.6	5.2	12.3	5.8	15.6	7.5	12.7	10.5
ENSG00000075568	TMEM131	13.6	8.4	15.7	11.4	16.6	20.2	17.2	20.3	19.8	10.4	12.5	10.8	19.8	21.8	11.2	20.9	17.7	9.9	16.5	27	15.5	15.3	10.7	15.8	5.9	15.4	18.7	14.6	21.2	19.2	11.1	18.4	19.2	17.7	12.7	10.7	9.3	23.3	31.5	8.2	10.6	9.3	8.6	10.6	18.1	15.5	10	9.5
ENSG00000064607	SUGP2	12.9	12.3	31.6	22.7	14.8	14.7	15.9	16.3	12.2	19	16.4	8	11.5	25.6	13.5	12.9	22.5	9.6	25.6	9.8	17.4	9	23.1	16.1	18.2	10.4	10.7	13.5	16.3	15.2	10.5	11.6	9.5	25.5	9.9	20.1	24.3	18.5	20.5	10.9	15.8	25.5	16.3	15.2	18.1	15.9	16.2	14.2
ENSG00000128654	MTX2	17.5	10.4	21.2	13	14.3	16.5	20.4	18.9	17.7	17.4	20.3	17.9	19.2	22.5	32.1	16.7	28.1	11.8	23.1	23.3	24	22.3	16.6	21.4	13.1	31.5	22.6	33.1	7.2	18.4	29.1	18.2	31.4	21.3	24.7	22	28.4	17.5	20.4	16	11.6	33.7	20.2	34.4	16.5	ND	15.4	20
ENSG00000101557	USP14	27.1	22.3	19	19.3	18.8	18.8	34	35.7	19.5	36.3	34	29	14.5	40.3	27.3	29.2	34.9	15.3	37.4	27.2	41.4	11.4	18.5	22.7	15	22.7	18.9	55.7	21.8	15	21.1	37.1	21.3	16.8	27.9	19.9	31.2	29.9	35.8	22	31.1	15.2	18.5	16.3	26.2	25.9	24.9	29.3
ENSG00000104221	BRF2	9.8	7.6	7.5	10	10.4	7.7	8.8	11.8	9.2	15.7	10.8	9.8	7.1	12	17.3	7.3	6.3	10.3	9.6	7.3	7.8	7.6	9.8	14.9	6.4	8	10.9	5.9	9	10.2	9.6	15.7	6.7	8.1	5.1	11.1	18.2	10.8	5	5.8	18.6	8.5	12.9	7.2	9.7	11.6	8.7	6.2
ENSG00000123444	KBTBD4	5.1	10.6	11.4	9.6	7	9.4	4	8.6	10.2	11.2	9.7	4.4	9.5	9.3	4.9	9.8	9	8.4	6.3	11.3	9.5	12.1	10.2	6.8	14.7	4.9	5.2	14.1	13.7	8.6	7.9	4.5	6.1	8.6	11.3	6.9	5.4	7.3	8.7	12.7	10.3	4.5	6.2	12.4	7.6	10.3	15.5	5.9
ENSG00000089682	RBM41	14.4	11.6	7.5	6	5	8.7	8.7	8.6	8.5	6.3	8.6	7.7	12.1	7.9	16.3	6.2	11.1	12	10.8	8	9.7	9.8	16	9.7	21	9.4	5.6	9.8	7.6	6.1	15.9	7.7	7.7	8.9	9.5	7.5	16.7	11.1	7.6	7	8.3	5.6	11	8	13.3	6.7	6.3	6.8
ENSG00000133895	MEN1	16.3	22	14.1	22.1	15.8	10.2	16.6	11.8	11.7	18.4	12.4	12.7	16.2	23.3	19.3	9.1	15.4	23.4	19.1	16.3	11.1	19.9	28.2	19.3	17.7	16.9	14	12.4	13.1	11.7	12.3	15.5	12.8	11.1	17	30	28	8.9	10.2	30.6	31.3	25.1	18.4	13.8	33.1	24.3	16	22.3
ENSG00000136146	MED4	13.7	9	31	17.1	20.7	26.7	21.5	20.2	25.3	24.3	17.4	17.1	23.8	22.8	5.8	21.3	15	21.1	22.7	19.4	31.8	29.4	18.6	29.8	17.7	26.7	19.2	43.9	27.6	18.4	27.4	14.3	21.3	23.8	22.5	23.1	21.1	14.6	27.1	13.9	41.2	41.9	30.7	44.8	12	30.1	21	18.3
ENSG00000003509	NDUFAF7	15.8	8.5	10.7	9.6	6.9	14.8	6	5.1	8.5	9.1	11.7	18.1	6.8	13.5	6.7	4.9	15.5	11.9	13.2	6.7	10.8	9.2	9.7	9.9	10.6	16.4	8.6	9.7	5.1	11.5	11.3	7.6	4.7	9.8	14.2	5	12.1	9.1	5.3	5.9	9.8	10.7	14.2	12.4	7.3	8.9	8.4	11.3
ENSG00000143398	PIP5K1A	17.7	13.8	21.4	24.7	14.1	15	21.1	23.5	33	43.9	39.4	25.1	17.2	16.2	25	25	19.8	15.1	27.7	16.1	38.5	24.3	19.8	12.8	18.3	12	26.7	22.9	16.2	19.9	15	27.3	34.6	19.4	17.8	25.8	12.5	13.8	22	24.9	22.8	11.4	31.7	13.6	21.5	22.1	18.7	12
ENSG00000177963	RIC8A	51.4	25.1	20.4	20.3	28.1	23.2	14.2	37.3	30.1	51.1	35.5	21.6	36.6	20.6	15.6	56.4	38.8	28	23.2	39.5	28.6	24.8	23.2	11.6	17.8	19.9	22.7	19.3	38.8	25.3	35	31.6	28.7	26.4	25	22	19.8	20.1	39.1	20.8	23	15.4	18.6	21.9	31.2	21.7	20.2	14
ENSG00000106244	PDAP1	31.3	27.4	18.6	23.6	14.4	15	12	26	15.1	21.1	17.9	27.7	15.7	13.8	23.1	24.5	26.8	17	22.3	26.1	20.6	19.7	24.8	14	26.5	24.1	21.1	26.2	13.9	15.7	19.7	23.1	38	19.1	21	22.9	33	25.3	20.6	65.4	36.3	35.8	23.7	32	29.8	16.8	18.6	23.9
ENSG00000166887	VPS39	7.7	11	16	18.1	29.5	28.5	10.2	14	25.3	17	18	9.3	6.7	7	14.2	25.5	17.9	18.5	12.4	14	15.8	21.7	7.1	16.9	17.9	8.7	20.4	15.3	13.1	24.9	20.3	15.9	16.6	20	17.7	19.7	12.4	19.4	18.8	7	11.7	8.5	9.9	17.5	9.6	8.9	15	10.9
ENSG00000124444	ZNF576	15.7	18.4	6.8	8.7	9.2	8.2	6.2	13.2	8.8	13.3	14.9	9	12.1	10.4	15	9.9	7.8	6.4	9.8	9.3	3.6	11.2	16.7	7.6	12.8	11.1	7.6	10.2	14.3	7	11.8	11.6	4.7	6.7	9.4	9.2	9.5	13.5	10.1	15.6	14.2	4.6	4.8	13.2	15.7	12	6.1	10.2
ENSG00000180917	CMTR2	11.5	8.1	11.6	11.5	13.1	11.4	6.5	9.4	9.2	10.7	10.3	4.8	16	6.2	11.4	7.4	12	11.4	7.1	8.5	13.1	6.5	4.8	17.2	4.7	6	16.3	10.2	23.7	8.2	16.2	7.8	10.6	7.8	12.1	12.3	7.5	4.7	17.7	10.3	12.3	17.2	7.2	9.6	4.8	16.6	7.4	13.5
ENSG00000091140	DLD	40.1	32.6	18.1	31.1	26	23	20.5	23.1	19.5	26.9	20.9	38	22.6	39.3	39.9	24.5	44	26.7	36.3	32.6	40.7	26.2	21.6	27.6	43.2	27.1	20	45.4	28.5	26.2	23.7	28.6	15.6	17.1	32.3	33	68.9	29.3	29.2	45.1	37.1	32.9	21.5	48.5	23.7	26.8	29	53.3
ENSG00000169371	SNUPN	11.3	15.3	14	9.8	19.5	21.9	10.6	11.9	17.2	20.1	21.9	11.3	28.1	21.1	16.4	15	16.9	13.3	27.4	16.3	15.8	12.1	24.7	25	14.1	7.2	18.8	17.1	17.5	20.3	16.7	15	18.8	18.2	18.9	16.6	15.9	13.7	20.3	3.9	16.4	16.8	18.3	18.1	8.7	21.2	10.8	20.5
ENSG00000160695	VPS11	5.7	5.7	6.7	4.9	13.4	12.6	6.7	7	9.6	9.1	9.1	9.3	10.8	7.9	10.2	13.5	14.7	9.6	8.1	9.6	7.2	8.3	5.6	17.7	7.2	9.7	17.6	10.2	11.1	13.6	10.6	13.9	7.3	12.8	11.5	9	12.6	12.9	10.7	14.1	7.9	9.4	2.9	9.7	10.7	9.3	9.1	5.2
ENSG00000143157	POGK	15.8	13.5	14.8	18.2	15.7	13.1	8.4	11	11.3	14.2	10.8	10.2	13.6	17.9	16.6	11.4	12.1	15.9	18.4	14.7	13	21.7	12.6	7	12.3	7.2	13.4	25.1	19.8	9.9	23.2	15.9	22.9	12.6	12.6	16.8	24.1	12.1	13.5	7.6	15.5	6.3	24.2	18.6	15.6	17.8	8.1	15.8
ENSG00000053371	AKR7A2	24.1	15.3	16.8	15.5	26.6	25.9	11.2	18.1	22.2	25.4	22.9	19.4	20.5	17.5	19.4	24.3	14.3	19.3	18.7	27.2	12.1	13.9	29.7	11	14.8	31	20.7	12.1	8.9	25.8	21.5	19.5	12	24.1	21.5	23.1	16	16.5	26	24.1	23.5	11.8	4.8	34	19.3	24.8	21	30.9
ENSG00000138750	NUP54	17.1	6.8	21.8	15.7	18.6	17.8	19.2	17.4	25.1	25.8	26.6	16	24.6	26	14.7	17.3	14	11.6	23.4	19.4	32.4	17.1	13.7	15.7	8.5	15.2	17.6	30.4	19	16.2	14	20.4	21.7	11.4	22.1	17.1	26.9	16.4	18.6	15	32	14.3	34.9	20.9	6.1	25.1	34.4	9.9
ENSG00000136932	TRMO	14.9	9.6	5.2	6.3	6.5	5.4	9	7.7	8.8	12.2	9.2	13.3	10.9	9.5	5.3	7.4	13.8	14.2	8.4	6.1	9.6	11.2	6.9	7.6	11.6	11.8	13.6	14.7	12.8	9.5	13.6	6.6	5.7	7.4	5.4	7.6	12.2	12.1	8.4	21.7	6.2	10.2	7.2	16.3	10.8	7.6	11.5	6.9
ENSG00000072803	FBXW11	15.8	16.3	24.3	21.2	19.1	19.5	12.4	17.1	24.6	21.5	26.9	16.7	10.8	14.6	21.1	21.9	34.2	10.5	17.4	25.8	35.8	19.3	17.3	11.8	17	12.8	17.4	13.1	16.9	14	18	17.2	28.3	23	17.8	12.8	7.3	14.7	26	11.9	9.1	6.9	9.3	9.4	18.2	13.4	20.5	9.9
ENSG00000114125	RNF7	46.6	18.9	28.2	22.7	26.9	37.2	18.6	26.2	24.8	22.5	23.9	22	23.3	15.7	61.5	29	55.4	22.9	17.4	24.6	28.6	15	32.6	15.5	17.9	31.8	35.9	24.3	15.2	34.7	27.8	17.9	30.7	30.2	31.8	27	16.3	22	33.3	35.9	15.3	27.4	29.9	47.4	31.5	16.8	18	33.9
ENSG00000141380	SS18	19.2	14	34.4	16.8	27.4	24.8	17.4	23.7	21.6	21	20.1	9.2	16	33.7	19	27.7	19	25.3	18.6	23	26	21.5	8.9	16.7	20.5	14.8	21.7	25.5	25.9	31.8	27.2	26.3	28.9	21	15.7	9.8	12.2	17.3	28.9	19.4	10.4	14.8	6.5	18.1	13.5	12.1	26.7	16.2
ENSG00000162236	STX5	17.6	11.3	15.1	13.4	20.9	23.1	14.1	17.4	24.6	29.4	23.8	8.4	17.5	11.3	16.3	24.8	17.4	18.6	13.1	16.6	21.8	26.3	12.6	9.8	15.2	17.2	25.3	11.6	15	19	18.8	26.1	31.8	22.7	14.2	16.6	8.8	31.5	15.6	21.3	15.7	18.9	5.1	15.9	16.7	16.2	14.7	30.1
ENSG00000120533	ENY2	42.3	35.5	52.8	23.7	20.1	25.8	15.2	33.9	21.9	34.8	44	26.2	26.4	27.6	31.9	26.3	15.8	21.7	23.6	24	42.5	43.7	27.9	53	26.7	53.9	21.5	18.2	33	19.5	16.4	22.9	21.7	25.5	52.3	27.3	50.4	15.6	39.5	69.1	55	41.4	38.3	49.6	34.6	35.1	23	34.2
ENSG00000165898	ISCA2	21.4	15.6	14.7	9.3	13.6	19.9	18.3	10	13.5	15.7	19.1	18.2	20.1	10.8	13.1	8.4	20	15.5	14.2	13	21.4	15.1	10.1	6.8	6.8	19.5	20.3	8.7	15.7	16.6	15	9.4	10.8	14.7	15.8	22.6	8.8	13.2	16.8	25	21	16.9	10.8	30.2	14.3	14.8	16.5	10.8
ENSG00000160218	TRAPPC10	10.2	5	7.7	5.3	14.3	7.3	7.7	9.4	9.3	9.7	10.3	11	5.9	12.9	3.3	9	18.5	4.9	7.4	10.1	14.4	8.3	7.1	17.7	5.5	4.1	6.6	11.8	10.8	5.7	11.1	12.4	9.8	7.4	10.7	8.1	12.9	13.8	16.1	7.4	6.7	5.6	8.9	7.5	7.7	7.6	5.1	10.6
ENSG00000163541	SUCLG1	20.8	23	18.2	22.1	34.2	23.1	31.5	23.8	20.4	30.7	22.5	52.6	17.3	28.8	16.5	28.5	24.7	30.5	37.4	28.1	36.5	27.7	34	25	19.8	29.9	29	25.4	20.4	27.4	23	25.9	35.3	18.8	27.3	23.6	25.3	23.7	27.9	31.9	36	23.2	9.5	78.5	41.2	22.9	42.2	31.5
ENSG00000041357	PSMA4	40.8	59.2	51.2	45.1	32.4	30.6	40.2	38.4	30.9	47.4	50.8	61.4	59.6	89.1	56.8	35.3	53.1	55.9	103.3	41.6	45.8	36.5	72	74.8	44.3	49.5	52.5	76	46.2	24.7	26.1	39.8	39.7	29.2	51	49.1	80.2	35	38.6	58.7	51.2	71.4	48.2	47.5	34.8	44.6	67.8	29.8
ENSG00000100239	PPP6R2	16.2	9.5	15	19	11.1	11.9	13.5	16.3	17.4	17.4	17.7	8	10.1	19.6	8	16	9.6	13.3	9.2	12.1	6.6	10.1	17	10.4	18.4	19.8	14.5	24.5	28.8	17.6	13.1	10.5	5.6	13.8	15.2	16.7	10.6	17.2	12.6	26.3	16.7	17.8	6.2	10.3	11.9	23.6	11.5	12.8
ENSG00000135597	REPS1	12.8	10.1	19.4	24.2	11	19.7	21.2	12.5	13.8	14.7	17.8	24	11.2	15.5	10.6	17.4	17.5	15.1	22	18.9	19.6	16.5	19	13.1	6.1	14.5	16.6	41.2	21.2	16	15.5	26.9	32.7	14	15.1	23.1	17.4	16	18.8	21.7	23.3	22.6	18.5	16.5	9.7	27.4	11.9	8.8
ENSG00000173744	AGFG1	18.4	30.6	16.2	15.8	27.8	20.5	61.5	24.7	23.6	29.6	26.3	24	21.3	13.1	18.8	27	39.9	19.6	27.8	31.9	38.5	22.1	15.5	29	26.6	44.4	29.9	19.6	18.4	12.5	34.2	37.4	35.5	22.7	29.6	13.6	30.3	35.7	35.4	26.3	23.5	17.7	25.3	24.8	16	21.7	26.8	9.3
ENSG00000109606	DHX15	30.1	29.6	49.1	24.3	24.2	23.6	29.3	35.2	31	37.2	37	30	36.7	55.5	21.7	28.8	43.4	25.3	63.1	42.4	58	20.3	29.9	48.1	32.4	24.2	14.2	49.5	33.2	19.7	25.5	36.2	24.5	23.9	31	26.2	45	22.4	42.1	22.8	64.9	33.2	53.4	30.2	26.9	42.8	57.6	25.9
ENSG00000139921	TMX1	13.7	12.7	17.7	9.5	14.1	11.1	19	17.4	14.1	17.6	22.6	12.9	25.4	19.7	16.3	11.6	8.3	13.6	31.2	11.4	32.1	19.8	10.7	14.4	11.1	12.6	12.3	33	14.6	13.3	10.5	11.8	8.7	12.7	15.5	16.3	11.8	13.6	16.7	17	14.7	17.8	20.1	21.5	16	15.6	32	11.9
ENSG00000115750	TAF1B	12.2	12.2	16.9	5.2	8.5	13.1	27.3	13.4	13.4	14.7	12.7	11.3	9.9	14.4	7.1	10.9	14.3	7	14.7	16.6	16.3	14	16	15.5	5.2	15.1	11	12.2	17.4	10.3	9.7	10.8	15.9	11.6	22	7.9	10.3	15.4	14.7	8.1	9.1	10.4	20.4	7.9	9	5.5	14.3	4.5
ENSG00000111832	RWDD1	15.1	9.7	21.6	46.6	34.8	43.5	13.5	35.8	22.8	21.9	24.9	17.1	9.1	22.3	22.6	24	26.1	12.1	17.1	22.7	30.3	26.3	24.7	19.4	15.6	24.6	27.6	31.9	17	26.8	27	14.8	25.7	31.9	25.4	22.7	30.8	31.8	33.1	13.9	30.2	43	10.8	26.2	18.2	25.6	14.1	20
ENSG00000072849	DERL2	16.8	21.9	10.3	17.4	17.8	13.4	13.3	24	19.7	16.6	20.3	14.9	15.2	11.7	21.9	15.3	18.7	18.9	7.1	13.9	16.7	15.5	15	5.7	14.3	16	24.5	4.2	14	12.4	11.6	22.4	19.5	14.7	17.1	12.2	6.2	20.6	22.4	8.8	9	6.5	10	11.1	8.7	11	14.7	8.6
ENSG00000184752	NDUFA12	41.6	45.3	37.9	26.9	31.1	29	28.2	19.9	29.3	43.5	39.5	55.9	21.5	47.9	11.8	30.4	24.1	31.5	38.9	45.9	49.4	41.3	46.7	40.1	37.8	56.3	32	56.8	49	31.1	58	36.4	44.7	45.5	35.6	41.7	37.4	22.3	42.1	60.4	39.3	87.8	28.7	51.2	78.9	30.1	32.8	54.6
ENSG00000154174	TOMM70	23.5	16.5	14.1	20.2	20	21.8	18.4	20.3	17.2	18.5	19.2	23.4	13.6	28.2	17.8	17	16.7	23.4	25.4	18.5	27.4	10.7	11.8	32.4	11	22.7	12.5	39.4	14.9	19.4	17.1	16.5	26.9	16.5	13.5	13.9	23	23.1	22	17.4	26.6	15.9	19.4	36.5	35.3	24.5	28.6	30
ENSG00000146385	TAAR8	ND	ND	ND	ND	ND	ND	ND	ND	ND	ND	ND	ND	ND	ND	ND	ND	ND	ND	ND	ND	ND	ND	ND	ND	0.8	1.2	ND	ND	ND	ND	ND	ND	ND	ND	ND	ND	ND	0.6	ND	ND	ND	ND	ND	ND	ND	ND	ND	ND
ENSG00000166133	RPUSD2	7.7	8.8	7.5	12.4	6.5	4.9	14.2	7	8.3	12.1	9.6	10.8	4.9	7.5	10.1	8	11	21.1	17.3	12.2	6.9	8.6	11.8	13.2	12.2	12.7	9.7	10.9	9.5	6.9	11.5	7.9	10.9	5.6	7.4	12.3	16.1	8.9	5.9	9.5	13	13.8	9.6	11.3	9.6	16.7	8.3	11.4
ENSG00000135336	ORC3	8.5	11.4	21.4	16.1	16.5	17.5	15.9	17.4	15.5	20.4	28.8	15.8	10.7	17.1	23.4	11.7	17.2	15.6	23.9	13.8	28.2	20.8	16.3	15.7	17.1	16.2	8.9	17.6	5.4	15.5	11.1	23.1	20.2	11.7	12.4	17.8	35.4	18.1	19.2	10.8	7.4	9.3	15	12	12.9	17.2	28.8	10.3
ENSG00000143756	FBXO28	14.1	6.3	9.8	10.4	10.3	11.8	16.1	14.3	11.7	9.7	9.3	8.6	11.1	6.8	14.8	13	6.2	12.5	14.4	13.9	16.8	9.6	16.1	8.6	7.9	6.2	12.8	16.3	11.4	11.5	16.8	14	25.6	11.4	16.1	8.9	14.1	9.8	17.4	4.6	8.4	8.3	23.3	18.8	13.5	9	14	12.8
ENSG00000284024	HSPA14	10.3	7.7	11.8	12	7.1	6.4	11.9	9.5	4.3	12.1	15.8	12.4	7.7	15.9	4.9	5.9	6.6	11.3	18.3	9.4	15.7	8.9	11	16.3	14.4	8.1	9	7.2	10.4	4.5	8.3	19.2	8.6	5.6	7.5	10.2	18.3	12.9	14.3	9.7	13.1	6.8	10.4	6.1	4.6	11.7	10.1	10.6
ENSG00000111300	NAA25	10.3	10.3	9.7	7.4	5.4	9.4	11.7	9.8	7.9	12.4	8.3	10.8	5.4	18.1	9.8	7.8	6.9	12.4	21.6	8.1	16.5	10.2	14.8	14.7	10.5	9.5	9	20.7	9.2	8.2	10.3	14	14.2	10.2	10.5	8	21.5	2.2	10.9	8.5	12.2	15.7	15	22	12.3	13.4	9.9	12.5
ENSG00000122557	HERPUD2	18	6.9	13	12.7	19.5	14.9	10.5	12.9	18.1	8.4	9.5	8.2	21.6	13	20.5	16.3	28.8	22.8	7.2	9.3	13.1	8.6	9.3	9	8.4	5.5	16.8	9.1	11.5	18.6	16.8	10.6	17.2	17.3	13.9	16.1	14.1	17.4	14.5	7.6	10.3	14.9	10.9	11.2	9.5	12.5	15.7	10.4
ENSG00000101052	IFT52	15.1	11.6	23.6	16.6	20.1	22.4	11.2	9.5	21.3	25.2	24.5	32	15.5	8.5	15.5	19.4	20.5	12.7	9.8	17.1	27.8	7	9.2	11.1	8	29.6	24.7	14.8	7.7	18.1	18.9	16.3	12.8	18.4	19.7	19.1	9.4	12.2	18.5	15.2	20.4	23	13.2	10	11.5	21.8	26.9	12.4
ENSG00000130227	XPO7	17.3	30.8	23	16.5	19.4	17	18.2	17.1	20.3	25.5	23.2	23.4	10.8	28.5	19.7	21.2	23.3	17	32.9	24.6	45.2	8.6	16.7	31.9	25.8	17.1	13.2	15.2	24.4	13.2	17.5	25.4	24.6	18.7	24.5	25.8	37.8	23	18.7	13.4	37.7	14.3	29.6	29.7	12.4	21.9	29.6	14.9
ENSG00000168438	CDC40	6.6	6.2	11.2	19.5	11.6	12	9.2	13	16.1	13.2	16.8	13.6	6.9	22.4	14.6	11.6	14.2	9.6	17.2	10.6	18.9	18	13.1	18.4	8.9	7.4	15.1	23.5	24.8	10.9	10.2	13.9	11.3	9.9	13.1	14.7	18.3	13.6	13.2	6.5	17.4	8.9	11.2	9.1	6.8	15.3	13.2	7.7
ENSG00000117362	APH1A	50.7	21.9	26.8	41.1	33.9	28	35	19.1	39.8	43.4	45.5	17.8	58.3	28.5	27.7	33.4	21.5	41.7	22.9	33.1	30.4	25.6	28.4	21.1	14.8	22.9	42	38.7	32.3	34.9	46.8	29.3	35.2	31.6	47	29.8	23.1	48.9	27.7	63.3	26.2	22.8	29.9	37.2	36.8	30.7	27.4	45.9
ENSG00000149930	TAOK2	11.2	21.5	11.8	18.6	13.9	9.3	18.1	20.7	11.1	14	13.1	17.2	15.1	12.2	17.6	14.9	9.4	17.6	10.7	10.4	7.6	18.9	22.7	13.1	21.7	17.2	10.1	12.9	25.3	10.9	9.1	14.9	6	9.8	23.4	11.7	11.8	12.4	13.3	20.8	15	18.3	11.4	8.4	14.5	27.7	17.1	11.3
ENSG00000240857	RDH14	18.6	5.9	5	4.1	15.1	16.1	16.8	11.4	11.7	10.3	10.3	4.6	9.7	18.4	6.8	6.8	13.4	10.2	7.2	13.3	12.1	10.2	19.8	7.2	6.5	13.8	12.9	8.7	9.8	12.2	13.6	10	15.7	14.5	9.5	7.5	12.8	6.3	16.9	6	7.5	15.4	13.5	14.3	16.9	11	13.6	7.9
ENSG00000244395	RBMY1D	ND	ND	ND	ND	ND	ND	ND	ND	ND	ND	ND	ND	ND	0.2	ND	ND	ND	ND	ND	ND	ND	ND	ND	ND	ND	ND	ND	ND	ND	ND	ND	ND	ND	ND	ND	ND	ND	ND	0.4	ND	ND	ND	ND	ND	ND	0.6	ND	0.4
ENSG00000116906	GNPAT	14.8	16.6	23.6	17.8	19.4	28.8	15.9	12.6	14.3	13.4	15.4	21.2	18.6	21.4	15.9	18.8	14.1	16.1	15.6	17.1	19.8	24.2	14.3	15.4	16.3	30.5	19.8	26.2	12.3	20	21	13.8	15.6	17.5	31.3	21.5	22.5	20.6	27.7	4.8	23.3	15.2	37.8	42.2	19.1	25.7	31.6	25
ENSG00000142039	CCDC97	13.1	28.9	15.3	17.8	20.2	16.2	11.1	8.9	7.2	14.1	12.1	17.1	12.7	12.6	9.6	7.4	9.5	9	21	17.7	10.8	23	20.3	11.5	13	11.2	15.4	19	24.9	15.7	22.8	16.4	13.8	11.6	9.7	13.9	14.6	24.1	13.4	9.6	17.3	4.6	7.1	16	10.4	19.6	12.2	9.1
ENSG00000010017	RANBP9	16.4	7.2	17.5	17.6	23.7	22.1	18.5	20.2	22.8	21.2	22.4	11	9.7	14.6	33	23.5	16.3	9	13.4	11.7	29.3	24.4	12.5	14.7	14.3	20.3	32.9	22.8	11	22.2	15.2	25	20.8	17.2	17.1	25.8	31	11.7	23.5	16.5	26.1	19.1	7.7	15.8	10.2	20.9	13.7	20.7
ENSG00000100319	ZMAT5	10.1	12.9	11.4	21.9	14.3	16	5.2	11.1	14	16.9	20.8	11	6.4	6.9	11.3	11.8	13	9.5	9.7	11.6	11.3	22.2	21.1	26.6	6.5	20.4	26.8	12.1	8.8	13.9	17.9	21.6	13.2	14.4	17.8	11	6.9	15.3	14	15	17.3	12.7	4.2	19.8	15.1	21	20.3	18.4
ENSG00000168538	TRAPPC11	9.3	9.1	15	14.8	18.9	20.9	11.4	13.7	13.9	11.6	10.7	5.6	12.1	12.9	3.9	13.8	9	6.8	13.6	13	13.4	14.2	5.9	16.2	7.8	7.9	17.4	17.4	16.1	16	14	11.5	13.5	15.2	16.9	15.2	12.9	27	14.4	6.7	20.8	8.4	5.6	6.4	6.8	14.5	8.9	9.7
ENSG00000142453	CARM1	22.6	16.9	24.2	32.8	20.2	27.7	23.2	16.3	28.3	24.2	23.3	26	8.3	31.2	19.6	28.4	12.2	21.7	24.7	24.5	15.3	34.9	20.1	9.6	11	31.5	17.3	14.4	12.5	18.9	16	16.5	20	13.8	30.6	24.9	22.9	28.1	14.2	40.9	25.1	12.4	29.9	15.2	28.1	35.1	12.4	36.3
ENSG00000029725	RABEP1	18.1	22.4	23.6	13.2	24.8	24.9	13	23.6	17.6	24.7	23.7	19.9	7.6	38.3	19.8	23.8	13.9	14.3	34.5	19.6	35	25.2	31.6	23.4	27.8	15	23.4	15.3	15.5	19.2	13.5	23.8	30.9	15	21.4	19.5	19.9	18.9	21.4	12.6	25.3	12.6	10.9	9.9	10.9	24	28.3	12.7
ENSG00000146282	RARS2	10.1	10.1	24.3	26.4	24.7	27	17.3	24.4	29.2	16.9	21.5	19.4	11.4	12.9	14.5	25	17.1	14.2	20.4	14	24	9.5	19.3	13.3	12.8	30.8	31.1	15.7	11.5	26.9	13.6	14.2	18.1	23.7	22.2	13.6	30.7	12.8	24.9	18.7	5.1	16.7	15.8	21.8	10.9	10.3	24.5	11.3
ENSG00000174227	PIGG	10.7	12	10.9	9.2	20	14.4	17.2	14.3	17.2	15.4	18.2	12.2	25.6	4.4	10.4	18	28	14.4	10.3	14	14.1	4.2	11.1	11.2	14.6	9.5	14	15.4	16.9	16.1	23.4	14.1	7.8	16.6	11.6	8.9	12.3	10.3	13.6	6.6	8.6	13.3	17.4	11.7	16.4	9.5	6.7	6.7
ENSG00000198783	ZNF830	5.7	11.2	10.1	9.4	10.9	8.4	7	7	7.1	9.2	9.2	8.4	7.8	10.4	6.5	6.8	9.6	13.5	10.8	6.4	10.4	6.2	14.7	12.2	11	10.4	11.1	18.2	17.5	8.2	15	7.7	15.1	9.3	8.3	12.9	17.5	15.4	8.3	4.3	16.5	20.5	6.7	7.7	5.5	11.2	13.8	13.7
ENSG00000171262	FAM98B	13.8	7.4	36.5	18.6	6.8	12.5	17.8	17.8	13	17.6	17.8	16.3	6.7	9.5	19.7	14.7	17.9	14.7	22	18.2	24.8	9.8	11.9	28.2	17	12.5	9.8	26.7	16.3	11.5	11.4	15.7	18.3	13	18	21.2	20.2	12	16.8	6.2	22.5	14.3	19.6	15.8	10.3	24	19.7	8
ENSG00000101966	XIAP	11.7	10	7.9	6.8	9.4	12.1	10.3	12.8	9.5	7	6	4.5	13.8	11	19	10.9	13.3	4.4	11.7	8	12.9	11.4	6.4	7.4	8.4	6.8	11.9	13.4	15.4	8.3	12.5	11.6	15	8.1	9.6	8.3	11.7	12.7	13.5	12.2	7.5	6.5	6.5	11.7	7.9	8	9.2	11.6
ENSG00000232112	TMA7	65.2	47.4	76.9	55	63.8	62.3	53	54	42.6	51.8	51.5	38.5	47.3	42.7	38.6	46.9	67.6	25.6	67	60.9	57.9	52.5	57.1	80.5	102.1	98.1	49.7	91.3	54	57	65.5	48.9	47.7	50.8	65.3	76.4	43	45.7	73.8	67.6	106.2	124.3	102.5	71	76.5	30.4	48.2	72.3
ENSG00000158604	TMED4	15	18.5	26.7	30.2	24	14.4	22.8	18.2	22.6	18.8	23.6	20.1	37.5	14.3	30.5	19.5	40.6	24.7	14	15.2	22.9	18.9	22.9	12.7	33.1	19	21.7	20.3	24.5	18.6	23.2	19.9	16.2	34.9	16.7	22.6	19.7	31.9	22.2	13.5	19.5	27.4	17.1	23.5	19.1	16.8	12.9	27.7
ENSG00000168924	LETM1	12	20.6	6.4	19.8	9.9	6.9	11.5	12	5.9	12.1	9.5	19	13.5	20	8.6	12.5	18.9	12.3	16.3	16.9	7.4	13.2	17	20.4	16.7	13.6	12.8	20.7	16.8	11.3	12.2	13.8	12.2	5.6	10.4	12.3	26.8	12.6	8.3	13.3	29.9	23.7	16.8	13.2	23.7	17.2	9	11.7
ENSG00000168090	COPS6	32.3	46.2	27.7	32.9	24.4	29.2	17.6	29.4	45.3	49.3	36.3	37.7	30.7	22.4	38.1	48.2	55.1	24.8	31.3	49.8	50	22.3	49.1	19.1	45.8	29	51.1	21.6	19.9	28.8	33.1	53.1	56.8	33	67.4	34.8	27.4	32.4	58	80.6	47.8	32.2	25	47.7	55.5	22.9	46.1	53.4
ENSG00000101343	CRNKL1	12.1	15.2	11.6	14.1	11.2	12	16.1	11	10.3	14.2	13.7	10.2	11.5	11.9	8.3	11.3	18.6	17.1	13.1	14.6	17.2	6	7.2	11.8	4.6	20.9	8.8	13.9	27.9	9.6	8.3	15.3	9.1	9.5	10.7	13.4	12.4	14.5	12.1	18.4	15.4	10.3	10.8	18.9	15.3	13.7	28.5	15.7
ENSG00000162959	MEMO1	32	14	15.5	14.4	13.8	19.6	27.8	27.5	17.4	15.9	12.4	18.9	18.3	34.2	8.9	19	20.8	16.3	18.3	24.2	21.2	22.6	10	24.6	9.2	23	19.2	24.7	20.6	14.6	15.9	15.6	16	18.1	24.9	8.2	17.7	15.8	27.5	14.1	29.4	50.6	22.9	27.7	17.6	20	17.7	26.4
ENSG00000115539	PDCL3	12.8	18	19	16.4	6.1	8.6	21.1	16	9.9	29	18.1	22.6	8	20.7	24.4	18.7	39.1	10.8	23.4	15.4	23	33.3	20.2	21.9	9.7	26.4	16.2	23.1	23.4	9.5	28.3	25.6	16.4	7.6	17.8	16.6	18.1	14.1	21.5	21.9	23.1	35.5	24.8	13.8	26.5	22.6	20.3	14.5
ENSG00000121892	PDS5A	19.6	14.7	18.9	19.9	18.3	18.4	15.1	15.9	15.2	18.9	18.9	14.2	22.3	38.4	17.6	18.8	30.1	10.8	32.2	18.6	27.3	12.8	12.2	26.3	18.5	14.9	18.3	32.1	22.6	12.1	21.1	20	29.7	16.8	24	23	31.1	16.4	19.3	13.8	40	28.2	10.7	18.6	9.9	37.4	33.7	14
ENSG00000066084	DIP2B	13.7	8.6	13	9.1	7.5	7.3	18	7.9	9.4	7.8	5.9	15.3	7.8	9.3	9.6	8.8	8	14.5	20.8	15.2	9.2	10.7	7.4	14.7	7.3	19.4	11.7	17.6	9	8.2	13.2	8.7	12.7	13.6	14.7	8.6	20.3	9	6.8	11	13.6	8.9	7.4	8	15	15.9	12.7	4.5
ENSG00000145041	DCAF1	10.8	13.4	13	11.8	11.8	9.4	12.4	12.2	9.2	13.2	13	14.6	10.6	26.5	6.8	9.6	20.3	9.6	24.5	10.9	17.2	18.4	12.1	22.7	18.3	12.5	8.6	29.5	16.5	6.2	12.7	17.1	12.5	8.7	10.2	14.7	13.2	17.3	10.3	11.1	22.5	12	13.7	13	14.7	9.6	14	17.5
ENSG00000197782	ZNF780A	4.9	9.4	6.2	5.7	5.6	5.2	4.4	5.8	4.7	4.7	7.2	6.1	3.4	4.4	3.8	2.8	4.7	4.2	3.9	3.3	5.3	7.5	5.3	6.9	7.8	5.8	5	7.2	5.8	5.3	3.7	4.8	4	6.4	4.9	5	7.8	7.5	4	2.9	2.9	2.4	4.9	4.8	2.9	2.3	10.9	2.6
ENSG00000068784	SRBD1	13.7	7.1	14.7	9.8	5.4	12	11.6	10.6	9.3	10.2	9.4	5.9	5.9	11.9	7.9	7.5	7.6	6.5	14.4	13.4	18.9	16.2	8	15.8	5.7	12.7	6.4	13.1	9.3	7.2	5.6	12	14.1	4.5	12.2	4.4	11.2	9	15	12.4	17.5	10	16.7	8.9	7.8	12.1	21.1	10.8
ENSG00000131269	ABCB7	11.6	11.3	11.7	14.7	7.7	19.2	5.6	8.2	9.2	7.5	12.9	14.1	17.2	18.2	15.8	6.7	15.8	12.1	22.4	10.4	12.8	19.6	18.7	12.3	22.8	10.4	6.3	19.8	10.7	13.6	9.9	10.1	13.3	14.9	16.2	16.7	13.3	23.6	8.1	7	14.9	14.6	19.8	18.4	15.9	15.2	22.4	21.3
ENSG00000123562	MORF4L2	61.5	41.8	56.2	24.8	83.8	63	75.5	82.5	72.2	68.6	70.7	42.8	55.5	42.1	67.7	78.4	84.4	41.9	70.3	61.1	86	19.3	31.9	22.4	71.9	48.4	91.9	30.6	21.3	68.4	54.5	58.4	77.1	58.7	75.2	21.9	36.7	58.2	83.9	62.3	27.3	30.2	53.4	74.4	47.6	27.7	52.8	44.5
ENSG00000143748	NVL	14.6	8.3	17.4	13.9	6.5	9.4	17.5	12.5	8.7	16.5	15.2	12.7	12.6	20.4	13.5	7.9	6.6	13.9	18.9	11.7	18	15.9	26.1	9.8	14.2	6.5	11.2	19.3	15.6	7.6	9.3	14.7	16.6	7.9	10.8	12.4	25.6	12.6	10.8	11.4	14.9	9.6	26.8	11	14.9	18.8	21.7	13.1
ENSG00000170471	RALGAPB	13.2	12.5	13.1	9.6	12.6	14.7	13.9	10.9	12.8	13.7	13.5	22.5	10.1	12.5	10.5	12.7	20.2	15.8	12.2	16.6	19.4	7.1	5.2	19.1	11.3	12.8	12	15.4	10.2	10.4	21.6	16.1	17.8	10.9	17.8	10.8	13.9	12.5	13.1	8.7	17.6	6.5	9.6	13.2	16.4	10.2	18.7	8.3
ENSG00000118600	RXYLT1	7.7	14.3	10.1	8.5	8.8	11.9	11.7	8.7	12.6	13	8.6	5.2	7.4	16.6	15.1	9.1	10.5	7.1	12.2	11.1	15.5	17.3	12.4	9	4	8.2	13.4	13.7	7.9	10.6	11.1	12.6	16.4	12.1	7.2	12.5	10.1	14.2	19.6	12.4	7.4	5.7	6.1	7.1	18.2	7.5	11.7	8.9
ENSG00000170633	RNF34	18.5	22.5	14.7	15.4	11.7	10.8	18.5	19.8	17.8	19.8	15.2	27.9	7.1	26.8	15.3	21.3	10.5	13.4	22.2	12.4	17.7	38.9	13	30.9	15.6	25.6	14	26.7	21.8	9.5	16.9	17.2	15	11.4	20.7	16.1	23.3	12.5	19.4	14.7	23.4	39.1	18.9	11	20.5	22.4	19.4	15.7
ENSG00000114030	KPNA1	29.9	17.8	30.7	15.5	20	22.1	9.7	23.2	19.7	25.5	23.1	21.4	14.7	21.9	21.4	25.5	20.2	15.8	24	19.8	37.7	5.9	9.1	26.9	16	11.9	11.7	23.8	12.4	15.3	25.8	18.3	25.8	12.5	27.8	11.9	18.8	12.7	23.1	14	17.2	5.7	13.3	21.2	19.2	17.7	25.5	14
ENSG00000188725	SMIM15	29.2	25.1	16.5	26.8	16	19.2	17	24.8	27.4	24.9	33.6	21.7	44.8	14.3	43.3	25.8	32.8	17.1	ND	29.7	29.4	30	13.4	22.5	19.2	20.9	31.5	16.5	21.3	22.6	27.7	30.8	35.3	19.1	19.9	18.1	26.3	19.7	27.8	30.7	8.4	0.2	20.3	12	29.5	3	20.5	32.8
ENSG00000147124	ZNF41	6	6.6	5.5	14	6.8	7.6	3.8	8.3	7	7.2	8.3	3.7	6.6	8.7	4.6	10.9	9.3	9.5	12.4	5.7	9.1	13.7	4.7	2.1	9.2	2.3	4.7	8.6	7.8	5.5	7.3	8.2	10.8	6.5	6.6	7.3	6.2	9.5	9	9	8.9	4.7	9.3	5.5	10.4	8.3	7.2	8.9
ENSG00000142186	SCYL1	19.9	17.2	13.9	19.2	25.5	22.3	19	24.8	33.8	29.7	23.3	24.8	12.1	14.4	25.2	32.2	25.3	18.3	14.6	18.7	10.4	16.9	18.7	16.9	18.9	28.4	36.3	11.1	24.5	30.8	18.5	25.5	19	21	19.4	14.9	17.6	20.4	18.4	43.5	14.8	25.6	13.3	13.5	24.1	15.1	10.8	26.4
ENSG00000092203	TOX4	13.1	14	11.7	11	17	16.3	15.6	12.8	25.3	27.3	26.4	13.5	16	8	9	21	21.8	16	19.1	19.7	35	14.1	7.7	8.9	9.5	18.7	22	16.5	14.7	21.2	20.4	21.4	20.6	18.7	19.3	15.3	11	13.8	19.4	11.2	16.2	9.1	6.5	19.7	22.1	14.6	12.1	9.3
ENSG00000165502	RPL36AL	73.4	55.4	40.1	23.2	57.7	79.8	23.5	60.7	67.1	56.9	64.5	57.6	50.9	96.9	57.9	50.2	40.1	53	34	51.8	66.6	33.2	39.2	60.7	58.5	74.3	73.1	96.9	52.2	81.6	79.4	43.5	58.8	67.6	72	43.8	38.5	86.3	43.7	94.8	57	87	22.5	52.9	57	36.1	63.1	51.9
ENSG00000100109	TFIP11	11.1	13.2	11.4	12.9	18.3	11.1	11.5	13.7	17.5	21.5	20.4	9.9	8.1	21.8	8.6	17	14.2	16.6	16.3	13.2	15.9	15.9	15.5	13.4	8.5	10.1	16.8	31	17.2	14.2	18	20.4	16.1	11.6	16.4	11.3	18	20.8	14.3	13.7	14.1	17	11	16.3	11	21.4	17.6	19.3
ENSG00000080815	PSEN1	14.4	22.2	20.8	8.3	29.1	20.8	18.9	21.3	24.5	21.9	27.6	27.6	36.2	9.4	14.1	20.2	17.9	38.5	17.5	16.1	23.9	21.5	10.8	10.8	15.1	13.4	26.9	10.8	21.1	21.3	29.4	18.1	22.4	20	17.5	10.6	12	19.2	20.4	28.7	8.2	14.1	9	25.7	16.5	10.5	17.7	12
ENSG00000115128	SF3B6	49.8	24.2	38.9	32.3	30.9	48.2	23.9	38	40.6	45.9	47.4	51.6	31.6	37.4	21.5	34.9	47.3	29.8	39.8	47.8	55.8	36.6	47.9	39.5	31.1	44.8	55.6	48.7	24.7	44.6	57.3	46.6	53.6	48.4	45.9	35.2	44.7	28.4	47.8	37.7	36.6	73.7	31.2	62.2	47.8	27	53.4	37.1
ENSG00000126214	KLC1	16.4	22.1	42.7	23.3	28.9	31.6	19.7	38.8	31.9	36.5	24.9	18.9	18	21.8	20.2	41.8	16.2	27.5	26	20.5	34.6	26.3	13.1	12.2	26.1	19.1	32.9	23.9	24.3	22.9	33.3	27.5	33.5	38.9	31.3	15.5	18.2	25.1	31.7	27.7	16	21.1	13.7	26.3	40.9	15.4	18	10.7
ENSG00000084093	REST	7.1	9	12.6	12.4	9.5	11.9	15.9	10.6	9.5	11.3	10.3	9	11	16.9	17	11.5	7.5	6.5	9.2	11.2	17.9	8.9	5.5	15.4	7.2	7.9	11.5	19.5	9.3	11.8	10	10.9	11.2	14.2	14	12.6	9.9	18.2	13.1	11.3	22.4	13.3	10.6	8	5.9	19.9	10.8	5.3
ENSG00000130254	SAFB2	17.8	23.3	17	12.5	16.7	10.8	19.8	17	9.3	10.7	10.1	29.7	13	34.2	15.6	8.5	8.7	16.5	20.7	10.6	17.7	23.7	22.1	26	23.7	23	9.7	21.7	24.5	10.7	11.3	15.6	12.1	10.6	10.4	12.4	24.9	17.3	12.6	20	25.9	20.7	29	14	24.7	32.9	14.7	19
ENSG00000174780	SRP72	26.9	20.8	26.4	25.4	16.8	24.2	25.5	40.1	32.1	33.7	27.1	23	30.8	41.9	27.6	33.4	17.8	15.6	32.5	34	40.1	11	18.9	36.5	24.6	21.4	30.8	70.1	30.4	22.8	45.8	35.9	64	29.4	30	32.3	52.9	40.5	32.1	20.9	41.3	18.2	22.8	33.8	21.9	37.1	21.3	31.5
ENSG00000014919	COX15	14.6	31.6	13.4	29.3	19.4	15.1	11	11.2	14.4	17	16.1	23.6	21	27.3	18.5	9.8	11.1	21.6	28.7	15.8	18.4	12.6	14.1	15.7	16.1	24.4	20.4	21.1	15	16.5	14.7	17.9	29	25.9	17.7	24.6	17.7	21.2	15.5	15.4	15.1	15.5	14.9	14.7	15	18.8	19.6	17.6
ENSG00000196290	NIF3L1	15	16.3	26.7	16.3	12.2	15.4	18.3	16.6	17.8	35.4	28.7	25.5	17.5	12.1	16.1	14.1	25.6	16.7	37.8	21.8	38.2	16.1	35.9	18.2	29	27.1	11	21.4	12.6	12.9	21.2	23.3	22.4	16.1	11.7	25.7	26.5	12.4	20.8	19.8	26.1	26.8	31.3	17.2	29	15.7	14.9	23.7
ENSG00000136021	SCYL2	18	13.9	22.6	18.7	14.5	15.4	21.7	18.6	20.2	17	14.4	13.3	9.3	11.3	8.9	22.1	11.7	15.5	17.6	13.1	20.4	17.6	12	36.2	9.6	9.6	12.9	16.8	35.6	11.4	20.8	19.1	22.2	20.3	21.2	12.6	19	9.6	18.1	13.7	14	14.7	14.6	10.2	16	11.1	16.7	10.9
ENSG00000154001	PPP2R5E	39.5	11.6	21.4	10	14.8	17.5	20.4	16.6	13.8	18.2	18.2	14.7	16	17.5	10.2	17	13.5	16.3	21.7	15.4	31.5	15.8	5.3	11.3	8.8	12.2	15.8	18.1	14	12.7	17.3	17.8	19.8	13.3	18.2	17.9	14.4	19.1	19.9	26.4	18	8.2	16.1	16.6	21.2	18.4	21.9	13.2
ENSG00000145216	FIP1L1	18.3	12.1	22.2	13.3	16.8	17.1	28.4	23.3	29.3	19	14.7	17.6	17.1	33.7	18.1	24.8	17.8	11.6	24.1	17.3	24.7	11.7	13.1	26.6	10	16.2	26.7	39.5	22.8	19.6	15.8	24	24.6	18.4	14	20.4	30.6	15.8	14.9	13.5	35.6	18.2	14.6	23.5	11.9	32	10.1	14.8
ENSG00000132522	GPS2	19.8	38.5	12.3	16.8	24.6	13.9	14.2	14.4	17	29.1	25.1	26.7	10.2	22.4	10.9	19.7	20.8	27.2	15.6	28	22.6	27.3	24.5	20.7	36.6	33	17.5	12.4	24.2	13.1	19.4	40.1	10.7	13.1	17	20.2	12.5	5.3	30.2	16.8	24.1	13.1	16.8	20.9	16.1	18.5	22.8	22.9
ENSG00000255529	POLR2M	9.4	15.9	11.2	28.1	19.6	20.5	10.6	15.7	24.8	16.5	15.7	11.7	7.2	15.2	15.8	10.7	13.7	15.8	12.5	11.8	22.1	15.8	8.5	18.4	12.5	7.4	21.6	17	17.6	18.3	19.2	9.3	27	18.6	12.7	16.4	18.6	13.3	13.9	6	15.4	10.8	18.2	13	8.1	15.3	24.8	11.5
ENSG00000159346	ADIPOR1	24.9	23.8	14.6	16	30.5	23.5	74.4	28	32.7	29.1	27	23.7	30.3	16.7	20.8	31.7	23.3	31	21.7	38.4	26.4	31.5	24.7	12.8	30.2	18.8	30.1	26.5	19.5	27.8	62.6	31.6	32.3	29.1	28.6	29.5	33	35.5	29.3	27.2	21.9	19.5	32	22.5	27.3	17.5	35.4	32.3
ENSG00000166200	COPS2	22.5	13.3	28.6	24	35.2	50.3	19.7	39.6	38	34.9	32.1	28.1	12.4	37.4	27.2	38	28.1	33.3	40.6	32.9	38.5	25.3	16.3	34.8	28.8	22.6	27	32.8	18.2	42.3	26.9	28.3	50.2	38.7	36.5	20.8	44.6	20.1	37.9	12.1	17.5	16.4	18.5	31.8	17.5	19.2	27	55.9
ENSG00000106290	TAF6	17.1	32.2	20.9	34.2	27.5	14.6	29.3	18.9	21.2	24.4	22.6	23.9	21	15.7	21.6	28.9	41.9	14.6	28.6	22.5	26.3	25.6	18.6	15.1	31.3	15.8	27.4	14.6	14.3	14.9	14.1	35.7	39.5	19.7	19.7	27.9	26.1	29.1	22	61	31	23.7	30.8	15.5	26	22.9	25.7	23.3
ENSG00000226479	TMEM185B	24.7	10.4	7.1	11.5	12.3	17.3	18.4	17.9	17.1	17.5	15.4	31.3	24.4	ND	17.7	15.6	17.8	16	7.2	15	19.7	10.7	14.2	11	7.2	7.1	17.6	ND	19.8	14.7	18.5	18.7	22.8	11.7	12.3	10.4	12.7	12.8	15.2	17	9.4	11	10.7	10	22.1	7.4	ND	8.2
ENSG00000182087	TMEM259	36.1	23.3	16.2	18.4	20	19.4	28.6	30.8	26.8	25.5	27.5	21.4	20.4	25.1	30.3	23.2	12	41.4	16.3	30.2	11.3	32	27.5	14.7	28.8	23.5	35.5	28.2	37.4	25.9	30.9	20.4	25.6	24.3	22.1	25.6	24.8	50.8	16.9	15.8	30.9	25.9	24	18.4	19.2	35.2	12.3	31.7
ENSG00000156735	BAG4	10.2	11.9	10.1	15.2	19.4	13.4	9.2	10.7	13.9	12.3	13.3	12.4	6.4	12.3	12.1	9.6	8.2	10.8	17.2	9.9	16.8	5.5	9.1	21.1	7.3	16.8	9.7	9.5	9.2	10.9	10.9	12.7	12.2	8.3	6.8	9.3	21.9	7.8	9.8	6.2	17.5	11.5	21.3	8.3	5.2	12.1	11.7	5.7
ENSG00000174021	GNG5	40.2	16.7	46.3	38.8	30.9	34.9	54.5	39.3	26.9	47.9	50.7	21.6	25.1	25.5	37.4	37.5	72.9	21.2	26	37.2	41.5	32.6	41.1	52.5	18.1	43.4	52.2	36.2	20.1	31.5	46.6	47.3	29.5	28.5	50.8	30	48.5	40	45.6	11	52.3	80	59.1	28.9	52.2	33.7	56	29.9
ENSG00000159459	UBR1	5	7.3	8.4	6.9	13.4	10.4	8	12.4	13.6	10.9	14.1	9.3	3.9	5.9	7.3	12.6	13.7	8.8	12.2	10.8	13	12.1	5.9	23.3	14.7	4.5	9.3	16.4	11.2	11.2	6.1	13.4	10.9	10.7	12.3	12	13.3	9	13.5	2.8	8.8	4.9	4.8	13.4	7.6	11.7	11.6	5.1
ENSG00000168818	STX18	14.3	9.3	11.1	11.3	9.6	14	14.9	16.5	15.2	15.8	13.2	19.6	20.9	19.1	39.8	15.3	14.4	7.8	19.6	9.7	15.6	8	9.8	12	12.3	23.7	14.3	20.8	10.1	13.1	8.5	13.4	9.8	8.9	13.3	15.4	11.5	17	11.2	7.6	18.8	14.8	14.7	11.9	19.4	17	8.3	15.2
ENSG00000165733	BMS1	16.8	14.4	14	15.9	10.6	8.8	13.6	14.2	15	16.8	14.5	19.8	13.3	9	10.1	12.2	9.4	14.8	22.8	18.3	22.1	13.1	16	12	11.2	16.8	9.2	32.4	11.4	7.9	9.4	18.1	17.6	9.4	12.7	10.5	21	9.7	11.9	14.2	18	10.7	17.7	11.7	15.3	16.6	14.7	9.6
ENSG00000213380	COG8	7	13.6	6.9	12.2	13.1	9.7	8.6	9.1	9	11.7	9.6	13.6	9.8	9.2	12.7	11.9	5.5	12.2	13.7	12.2	6.8	5.7	11.6	7.8	8.7	16.4	11	6.2	6.7	13	10.5	13	5.7	10.3	12.6	7.7	15.2	1.7	8.2	21.1	8.1	15.9	15.7	8.9	12.8	12.9	4.8	15.4
ENSG00000099995	SF3A1	26.4	18.6	25.6	24.8	15.2	13.7	30.6	21	13.4	22.9	17.1	24.6	17.7	33.1	14.5	14.8	18.1	25.5	32.4	22.3	25.2	30	28.4	30.9	23.1	20.1	13.8	61.9	34.4	13.7	15.8	28.9	23.6	13	16.4	18	34.1	34.7	16.6	15.2	30.1	14.1	42.3	20.4	15.6	43	32.1	26.8
ENSG00000177646	ACAD9	25.1	13.2	10.6	7.9	16.4	11.6	11.3	12.5	13.8	24.1	20.7	18.5	15.3	18.7	11.7	15.7	16.3	21.1	18.5	24.5	16	12.3	12.6	17	26.7	13.1	12	13.3	7.9	12.6	9.6	14	15.8	13.9	19.4	14.9	8	9.1	16	25.4	19.6	11.1	6.4	26	18.9	15.2	10	19
ENSG00000034533	ASTE1	10.2	7.4	4.9	5	8.8	9.3	2.2	5.8	5.1	7.1	7.3	12.2	4.3	11.3	8.9	5.6	6	11.4	9.7	4.8	10.7	6.1	5.8	6.7	4	5.6	8.9	10.4	4	6.1	6.6	5.7	5.4	6.1	5.9	9.5	5.8	5.8	7.3	7	9	5.3	4.5	12.2	7.5	9.8	6.9	9.9
ENSG00000158623	COPG2	21.4	12.3	22.7	11.4	10	17.9	5.9	10.1	15.3	16.9	16.6	7.5	11.9	14.8	8.5	13	18.8	10.9	7.5	18.9	22.2	16.1	15.6	15.1	6.5	10.8	16	19.7	14.1	14.3	9.6	13.7	21.1	16.5	15.9	15.2	24	4.4	21.4	21.5	18.9	15.4	28.6	14.3	10	18.4	29.9	8.8
ENSG00000160551	TAOK1	13.7	24.5	19.3	8.2	14.4	18.3	8.1	13	13.9	11.9	12.6	13.2	4.8	8.5	12.7	21.1	12.8	10.8	17.6	9	21.6	17.8	13	13.6	14.1	7	10.5	15	12.6	12	11.6	17.6	18.1	12.6	16.3	8.7	13.9	7.8	15.6	9.2	11.8	5.6	8.2	7.6	6.3	10.9	27.2	5.9
ENSG00000145293	ENOPH1	18.5	12.3	22.1	13.7	13.5	13.3	24.2	21.6	14.5	19.8	17.7	22.4	20.8	37	22.7	16.4	21.7	10	29.2	27.4	35.9	22.2	13.6	22.4	12	29.8	21.9	37	19.4	12.8	29.1	20.7	24.6	14.3	20	23.5	28.9	20.4	25.8	23.9	40.8	22	20.3	47	10	29.1	33.9	20.1
ENSG00000168495	POLR3D	6.7	20.2	11	12.4	10.8	15.8	11.9	18.2	11.3	15.6	13.4	14.3	5.7	22.2	15.5	11.5	16.6	11.8	25.2	8.4	12.6	7.3	9.5	19.4	10.2	19.4	17.2	6	15.3	13.1	17.1	19.7	23	16.8	13.1	16.4	25.6	14.6	12.7	10.1	22.1	12.8	27.8	15	11.5	17.4	14.7	17
ENSG00000229117	RPL41	195.8	249.4	227.8	156.2	248.7	389.2	147.1	178.6	233.8	228.4	184.8	242	233.6	371.8	232.6	226.3	72.1	162.8	282.7	287.5	197.4	151.4	278	162.6	192.5	245.6	281.3	291.1	141.5	431.9	390.3	207.2	454.5	440.6	263.8	202.3	160.4	356.3	221.5	358.7	264.3	434.8	272.8	250.7	237.1	198.1	216.4	297.2
ENSG00000151247	EIF4E	25.8	22.7	38.7	25.7	22	23.2	23.2	49.3	30.9	40.8	30.7	30.4	32.7	52.4	15.9	30.3	25.5	13.1	53.2	37	49.9	34.5	15.5	35.6	15.8	27.7	19	51.2	27	16.5	23.7	31.4	24.9	23.4	31.3	26.3	59.2	24.5	36.1	22.2	47.4	19.8	30.4	50.5	21.1	30	26.2	23.3
ENSG00000116754	SRSF11	24.9	12.7	33.4	21.3	17.2	23.2	46	30.9	16	25.3	23	22.3	18.9	42.6	21.2	15.5	16.6	21.4	42.2	17	34.6	28.5	33	43.1	28.6	26.6	20.6	59.2	17.9	18.6	21.5	23.3	23.9	31.7	22.4	21.9	42.4	27	24.8	9.8	35.4	44	53.7	19.7	21.5	42.2	37	26.9
ENSG00000129518	EAPP	15.1	18.6	17.4	10.2	20.7	21.2	27.1	14	21.5	17.5	18.4	8.8	20.2	15.9	19.9	17	10.5	14.3	12.8	18.6	20.7	19.8	11.3	11.6	14.6	37.1	28.2	20.6	12.9	24.3	24	10	26	23.2	17.4	22.5	11.5	17.7	16.3	35.5	28.5	16.7	10.2	28.3	20.9	18.1	20.9	15.9
ENSG00000123472	ATPAF1	20.8	17	23	20.5	25.2	20.4	19.3	15.6	19.6	23.5	19	13.6	9.1	12.4	21	19.7	20.9	16.2	36.2	20.3	31.8	27.1	28.6	21.9	21.2	23.6	20.3	21.6	1.3	19.9	24.4	25.1	22	18.8	14.7	23.3	10	24.6	17.9	18.9	31.8	12	36.2	18.1	25.7	13.8	6.2	26.9
ENSG00000135070	ISCA1	18	13.3	18.9	25.6	37.2	16.6	23.6	19.4	13.7	19.6	11.5	10	10	12.3	13.4	15.6	14.7	16.5	18.3	15	14.3	27.8	12.8	20.2	15.5	18.5	17.6	17.7	10.9	18.5	23.9	13.1	12.6	16.8	15.5	18.3	10.4	23.4	16.7	18.5	19.9	9.8	37	26.2	28	13.5	25.2	16.4
ENSG00000196510	ANAPC7	18.7	25.9	18.9	16.1	19.9	10.1	10.8	13.2	12	24.4	17	26.4	12.1	30	13.4	17.7	14.1	19.1	28.2	18.1	24.9	16	22.7	26.5	19.2	21.8	14.5	23.7	12.6	11	13	21.1	14.1	17.4	23.6	21.6	41.6	6.2	19.1	20.1	35.8	17.7	16.5	18.4	22.6	27.7	18.8	35.7
ENSG00000166747	AP1G1	16.5	24.3	18.7	19	20	19.1	16.2	17.2	16.5	23.1	22.3	23.4	18.4	20.6	16.6	23.4	16.8	21.2	25.2	18.9	31.1	8.3	13	13.4	12.7	17.7	11.8	16.1	44.7	15.9	13.5	30.8	19.1	14.6	19.5	14.1	17.8	8.7	22.6	29.5	14.9	13.6	17	13.1	10.6	24	15	22
ENSG00000125944	HNRNPR	36.7	22.9	47	27.8	16.8	16.8	22.2	25	25.5	35.3	25.5	15.7	25.5	45	12.3	30.3	21.3	21.2	48.5	32.4	46.3	31.2	32.9	43	30.3	28.3	17	53.2	29	18.7	20	33.1	26.8	18	26.2	34.8	38.6	31.4	27.1	21.1	60.7	15.5	26.5	25.4	21.1	43.5	45.9	31.7
ENSG00000122783	C7orf49	23.7	25.6	12.2	19	10.6	10.2	20.5	15.6	16	20.5	16.1	16.2	17.3	19.4	17.7	15.9	21.7	13.4	17.4	28.5	13.3	24.7	11.1	12.7	14.1	14.8	15.2	25.3	15.6	11.8	28.6	16	18.6	9.4	8.8	15.4	46.2	13.2	16.6	24.1	23.8	17.4	28.2	20.3	19	17.6	15.2	25.6
ENSG00000148331	ASB6	6.9	11.5	8.4	19.1	9.2	9.1	14	13.4	9.1	14.1	8.6	12.9	10.3	6.3	7.9	16.8	19.1	19.2	11.2	13.4	5.8	12.2	17.7	5.7	22.7	6	13.6	12.6	11.3	12.1	9.5	17.4	8.2	8	11	16.8	12.3	9.3	9.6	17.5	13.2	10.1	14.6	13.7	26.8	12.4	9.3	12.4
ENSG00000147164	SNX12	19.2	28.5	17.5	14.9	27.5	24.6	17.9	21.8	22.5	22.4	19.5	22.6	32.4	10.4	19.5	28.3	38	18.2	35	26.8	23.1	8.9	17.7	12.4	35.7	13.3	21.2	11.4	15.2	18.9	29.8	29.5	22.8	20.3	26.8	11.1	17.5	19.8	34.7	21.5	13.7	9.4	22.9	34.4	25.1	13.1	26	16.4
ENSG00000149100	EIF3M	29	37.6	30	38.1	40.1	57.8	44.3	30.3	42.1	46.7	45.5	48.4	21.5	75.5	20.9	34.5	40.1	37.1	52.2	55	58.5	25.4	64.7	34	30.6	51.1	58.1	78.9	48.9	51.7	62.5	31.4	77.3	39.3	52.3	40.6	67	26.4	51.1	34.2	39.3	83	32.9	39.1	58.2	32.3	75.8	35.2
ENSG00000107854	TNKS2	14.2	12.1	25	21.2	17.7	16.2	27.9	15.3	28	18.7	23	10.7	11.6	13.4	7.4	19.9	12.6	15.4	15.6	11.8	26.6	13.5	15.1	11.1	11.6	11.9	17.2	21.3	16.6	16.4	15.7	18.9	33.8	28.3	17.5	12.1	8.1	14.9	19.4	7.6	18.3	14.6	12.5	6.5	8.1	17.2	15.6	10.1
ENSG00000272886	DCP1A	5.8	6.1	14.4	11.6	9.9	10.4	19.3	6.9	9.2	15.4	14.5	17.9	10.7	13.6	2.8	8.7	9	5	18.7	7.1	13.4	12.1	8.3	13.3	8.4	9.2	8.7	15.7	18.2	8.1	6.9	13.8	11.3	9.4	11.1	9.6	11.1	14.8	7.4	3.6	21.6	7.9	9.1	6.1	8.9	10	9.7	9.4
ENSG00000171735	CAMTA1	22	12.4	34.6	17.5	17.9	27.4	9.7	23.9	18.4	25.8	21.9	15	28	18.3	18.8	25	17.3	13.7	18	24.7	36.9	13.7	19.6	20.6	29.4	29.2	29.1	15.6	15	18.3	17.2	18.6	28.7	22.3	28.7	26.1	14.4	24.9	29.7	21.3	20.7	42.9	23.9	28.1	14.6	13.9	30.8	40.5
ENSG00000167548	KMT2D	17.1	16.3	16.5	13.3	17.1	11.5	17.7	9.1	9.5	11.8	6.3	28.6	7.3	17.8	11.8	12.7	8.5	11.6	21.7	10	9.8	10.4	17.4	22.6	17.1	15.3	11.7	26.8	22.7	9.7	14.4	16.5	17.1	14.1	17.5	18.5	28.3	9.9	13.3	18.9	13.3	25	15.6	23.7	14.1	20	10.2	6.4
ENSG00000131503	ANKHD1	19.9	19.7	24.9	34.1	16.2	15.8	26.5	11.3	12.4	16.2	20.3	47.6	18.2	29.8	18.3	10.3	33	20.5	23.8	22.2	21.1	22.4	23	23.3	26.6	26.3	16	44.9	23.1	13.7	15	22.1	27.3	11.2	17.4	21.6	23.5	32.7	12.2	21.5	23.7	24.1	15.1	12.6	20.2	30.5	31.2	20.6
ENSG00000116698	SMG7	21.5	13.1	19	14.8	13	12.3	31.7	13.3	24.5	14.8	11.3	19.4	16.9	30.4	15.3	16.4	13.5	23.4	25.5	19.7	17.6	13.5	11.2	24.6	14.2	15.7	13.2	32.1	15.7	11.2	18.1	20.3	47.1	12.1	16.2	16.9	30.4	21.5	15.3	21.8	22.5	14.2	32.9	25.8	7.5	14.3	21.3	23.7
ENSG00000070770	CSNK2A2	18.5	20.9	16.2	19.3	22.9	32.4	28.6	14.4	22.2	28.7	18.2	39.1	15.9	33.9	20.3	20.2	14.3	21.9	29.1	26	36.5	11.2	15.9	18.6	14	34.9	35.2	30	19.1	31.7	39	21.7	38.8	29.2	30	30.8	37.4	9.9	17.4	12.9	29.6	24.9	26	9.5	24.3	40.4	33.1	17.9
ENSG00000129933	MAU2	8.5	6.6	11.8	10.5	9.8	10.3	16.4	8.1	8.3	11	10	9.5	12.1	10.6	17.6	8.7	5.5	10.1	10	8.3	5.1	5.5	25.7	8.3	10.3	8.2	11.4	14.7	13	11.3	9.4	7.9	9.1	11.6	10.5	9.7	11.1	13.2	7.3	9.8	15.1	20.5	10.2	11.9	19	17	7.6	11.4
ENSG00000067560	RHOA	55.7	43	54	57.9	62	94	42.2	121.4	77.8	84.9	78.3	36.4	58.5	81.8	34.9	145.8	49.3	31.8	59.3	66.2	87.2	63.1	35.3	78.1	57.9	42.7	66.5	77	58.6	73.4	47.1	69.4	55.9	85.8	108.6	43.5	41.6	51.5	100.6	26.6	83.8	75.1	51.6	56	54.8	38.8	54.3	64.3
ENSG00000121067	SPOP	14.2	16.1	18.6	7	20.9	22.3	12.6	18.8	19.4	24.9	25.9	32.8	15.7	23.6	36	17	17.2	11.5	21.1	13.7	29.8	43.7	23.3	27.4	16.4	18.7	24	17.9	22.4	16.7	17.6	19.4	21.1	18.1	25.3	17.6	28.3	24.3	16.7	13.9	32.9	16.5	4.9	33.7	19.7	18.7	27.1	30.5
ENSG00000064419	TNPO3	20.3	23.1	18	30.3	17.5	15.1	15.3	18.4	16.1	17.2	20.4	18.8	18.9	25.6	8.6	19.6	32.7	15.1	36.3	17.7	24.8	21.2	16.1	18.8	19.2	14.7	16.7	34.3	16.1	14.1	18.1	21	18.8	15.1	21.4	21.2	42.6	18.4	21.9	15.1	29.6	25.4	51.4	22.5	21.4	21.2	16.7	20.8
ENSG00000184863	RBM33	16.8	19.8	12.4	11.5	6.6	8.8	12.6	10.6	7.5	6.5	9.6	18	16.1	18.6	14.4	7.8	17.9	12.1	11.3	8.9	8.8	17.6	16.3	17.7	20.7	11.7	7.4	24.9	17.9	8.5	10.6	10.5	15	9.7	11.5	20.9	22.5	15.4	9.3	16.2	25.6	21.6	13.4	11.3	13	20.7	13.9	15.3
ENSG00000177463	NR2C2	10.1	11.5	13.2	10.2	9.4	11.3	30.3	14.7	11.9	11.9	12.4	7.4	10	15.7	7.7	13.1	10.5	10.2	12.1	7.5	12.4	20.6	17.2	20.5	24.6	6.6	7.9	15	15.9	8.9	10	15	7.9	10	13.4	15.5	14.5	10.8	10.5	9	23	11.8	8.7	4.8	11.9	18.5	15.7	10.4
ENSG00000178974	FBXO34	18.7	11.4	8.7	8.1	11.4	9.5	9.5	9.5	16.6	14.7	17.1	9.7	24.4	15.1	8	8.5	9.7	18.7	11.3	10	19.1	9.5	7.5	16.2	7	6	8.7	18.5	15.8	8	14.5	10.3	10.6	11.2	11.2	16.7	12.3	12.4	9.6	12.3	14.8	12.9	5.1	16.4	9.1	15.9	21.6	8.3
ENSG00000114867	EIF4G1	90.3	37.9	31.9	36.2	35.6	35.1	55.1	49.9	35.3	55.5	42.3	80.4	29.5	57.8	66.5	61.8	66.5	48.9	54.9	61.2	43.2	61.1	57.8	52.2	38.8	35.6	30.9	52.3	36.6	35.4	35.6	50.5	48.2	28.9	48.4	22.1	37.9	45.8	36.6	67.1	35.4	18.8	62.7	44.3	30.7	36.5	31.4	46.4
ENSG00000087263	OGFOD1	11.3	13.4	13.2	16.4	15	18.1	12.4	18.5	14.9	26.3	19.1	16.3	8.3	20.8	9.5	14.7	11.2	16.3	27.9	12.6	29.8	6.4	15	15.1	11.7	16.8	11.5	16.3	17.8	12	14.4	19.5	16.3	11.4	21.3	14	21	4	22.2	7.3	12.9	9.3	22.4	10.1	23.2	24.2	20.2	24.2
ENSG00000169249	ZRSR2	9.5	6.4	11	10.3	15.6	13.5	4.4	7.9	7.4	7.7	7.8	7.5	7.9	10.9	13.6	7.3	19.7	9.4	10.6	13.7	8	8.1	14	7.2	15.1	7	10.7	16.4	16.9	6.7	12.6	14.1	23	15.1	13.3	10.5	11.3	10.8	9.2	11.7	8.7	17.3	14	5	8.9	10.1	15.4	11.1
ENSG00000180423	HARBI1	3.7	6	5	4.7	10	6.1	5.9	5.4	5.2	7.4	9.4	4.2	4.2	6.5	3.5	4.4	8.3	7.2	5.3	4.7	6.9	7.5	6.3	6.6	4.7	4.6	11.6	6.1	8.9	7.7	12.6	4.9	9.6	2.8	4.6	7.1	10.2	8.1	6.1	7.8	7.5	2.6	13.6	12.1	7.4	5	7.1	11.4
ENSG00000160294	MCM3AP	16	15.8	18.6	20	15.2	19	16.9	17.7	21.7	16.8	13.7	14.4	9.6	22.9	14.6	18.7	18.1	9.6	24.5	14.9	14.8	23.5	22.2	37.5	15.1	11.2	13.7	17	21.2	14.8	13	22.9	15.9	11.5	17.8	13.9	44.7	17.5	19.3	9.2	18.2	11.5	31.9	17.5	13.2	23.8	11.7	20.7
ENSG00000149792	MRPL49	22.3	21	15.9	14.7	13.8	9.3	16.3	16.1	24.7	34	24.7	26	31.4	22.9	24.6	19.3	32.9	23.3	32.7	23.5	27	19	10.9	21.3	15.3	20	23.4	21.3	17.8	15.5	21	28.3	42	18.9	21	27.7	26.7	13	19.9	31.2	26	22.7	26.4	25.8	29	23.5	15.6	30.2
ENSG00000149136	SSRP1	57.5	55.7	52.8	38.6	16.7	18.6	25.9	31.7	30.7	55.5	39.8	38.2	43.1	70	33.9	27.8	35.3	44.6	83.7	49.4	70.1	48.8	47	44.7	41	41	26.3	74	33.6	18.7	30.2	57	79.4	25.8	36.2	54.2	60.7	35.5	37.7	39	74.9	65.5	69.4	30.7	34.3	63.3	89.3	68
ENSG00000136861	CDK5RAP2	9.5	16.9	23.5	14.1	10.1	15	12.6	12.4	9.5	14.1	13.2	13.2	12.7	17.9	5.7	12.1	9.6	21.2	18.5	14.2	13.6	14.3	7.4	15.3	30.9	23.5	9.5	18.9	10.2	27	9.5	12.4	16.5	10.6	12.2	21.7	14.1	15.6	18.4	21.6	20.2	12.1	21.7	20.5	12.8	19.8	28.1	8.4
ENSG00000047188	YTHDC2	11.1	10.1	13.1	22.2	7.3	9.7	14.4	8.7	9.6	11.1	17.4	7	6.3	20.4	6.2	7.2	14.3	10.9	15.8	19.4	14.6	8.8	14.3	11.1	18.1	9.5	10.8	8.8	9.8	7.9	7.5	7	12.8	10.5	15.4	9.3	10.8	9.4	9.8	3.7	12.2	6.3	6.1	3.3	6.7	5.2	11.4	15.8
ENSG00000213619	NDUFS3	11.5	22	18.6	19.4	16.1	16.7	15.9	11	18.8	27.2	25.9	32.3	20.4	25.8	11	15.7	19.3	21.4	26.3	19.8	22.2	13.8	42.5	15.6	30.9	31.2	16.6	38.1	20.3	16.3	14.3	10.3	17	11.6	17.1	21.3	22.7	17.8	17.6	35.4	26.1	49.4	26.4	32	31.2	31.8	26.9	21.2
ENSG00000169905	TOR1AIP2	12.8	12.9	10.3	21.1	25.4	14.2	40.5	17	20.9	13.9	14.2	19.1	22.4	10.4	21.7	18.5	7.7	19.4	17.7	17.7	18.8	11.7	9.6	12.7	21.1	15.8	18.6	13.4	14.7	22.3	13.8	18.7	20.4	12.3	19.5	10	24.4	11.2	16.7	7.5	9.6	9.3	24.4	14.4	3.2	10.7	14.4	14.8
ENSG00000132716	DCAF8	17.1	21.5	24.4	22	30.7	23.3	21.3	20.4	28.9	17.1	15.3	22.6	29.8	19	38.3	23.1	12.6	21.3	11.8	19.2	10.8	43.5	23.2	21.1	30.1	17.7	25	17.6	27	27.6	20.3	15.2	22.1	19	26.4	24.6	19	35	15.8	16.3	22.7	17.6	17.5	22.6	21.4	22.3	14.4	37.1
ENSG00000162517	PEF1	17.7	20.8	17.4	13.4	20.6	21.6	16.7	16.9	29.1	41	36.2	12.2	26.9	19	23.7	37.7	21.1	18.7	33.6	43.2	33.3	23.8	36.4	15.7	16.8	24.6	36.3	15.3	14.9	22.2	50	40	37.6	26.2	39.6	23.5	16.2	19.7	29.3	20.9	23.3	14.9	24.1	22	23.7	22.7	16.9	20.7
ENSG00000141867	BRD4	20.4	20.7	12.9	24.3	12.3	8.7	15.6	15.1	12.3	11.9	12.6	21.8	30.9	25.7	25	16.4	11.7	20.5	15	14.2	10.4	25.7	9.9	24.3	18.1	19	18.8	24	27.1	12.8	14.7	14.8	29.2	7.9	11.5	17.3	41.1	26.1	7.6	26.5	22.5	17.3	26.3	9.4	24.3	28.3	13.6	16.1
ENSG00000160908	ZNF394	7.8	7.8	5.3	11.1	8.2	5.6	10.5	6.7	8.9	7.8	7.6	8.2	8.7	9.4	9.7	6.9	11	7.6	7.1	8.5	7.7	6.8	9.4	9.2	9.3	9	6.6	13.1	16.1	7.4	7.4	7.6	8.1	5.8	8.9	8.4	13.2	18.7	7.1	14.7	13.5	21.5	11.8	9.8	9.4	7.7	5.8	16.3
ENSG00000134248	LAMTOR5	47.1	39.5	35.9	21.4	60.2	45.9	35.8	40.2	31.7	34	32.4	34.4	23.3	37.6	42.9	38.8	41.8	19.2	36.3	33.5	42	40.3	40.8	27.5	47.6	69.5	46	39.4	34.3	40	52	35.1	22.4	43.3	40.7	28.1	32.4	35.5	49.3	76.8	35.7	47.7	25.4	26.6	65.8	24.8	64.8	28.5
ENSG00000120688	WBP4	8.9	5.9	16.5	10.6	10.9	16.6	10.1	20.3	14.3	16	12.3	9.3	9.6	12.8	8.2	14.2	19.6	12.6	6.2	10.1	20.6	13.2	8.8	18	5.8	9.4	16.7	11.2	11.8	13.6	15.5	11.6	16.5	13.3	13.4	12.4	9.6	5.7	16.7	7.5	16	12.3	10	13.9	4.9	15.1	10.2	5
ENSG00000134717	BTF3L4	28	6.8	33.5	17.5	18.1	23.3	34.7	27.8	28	31.9	34.4	12.4	14.7	26.2	28	19.5	37.7	16.4	32.3	21.7	40.9	18.1	22.6	30	12.5	18.5	49.6	33.2	20.8	23.9	30	29.5	41.7	26.5	25.2	21.7	22.6	16.7	28.6	12	22.9	19.7	59.6	21.8	15	15.2	39	30.8
ENSG00000269556	TMEM185A	11.1	11.3	13.1	7.7	17.8	12.1	5.2	11	13.5	11.2	16.9	6.9	19.3	13.7	24.7	12.2	15	14.2	15.1	10.4	12.2	8.8	11.3	7.9	13.2	7.4	12.9	11.5	8.1	11.5	17.7	11.5	7.2	13	9.6	10.4	3.3	8.9	8	18.3	7.9	7.9	9.8	5.7	12.7	7.8	19.9	7.8
ENSG00000167863	ATP5PD	63.5	55.8	42.8	55.7	69.8	85.4	57.5	54.7	72.2	61.4	58.6	43.6	50	43.1	36.4	68.4	57.9	58	51.5	71.7	82.4	20.9	43.7	44	46.5	85.9	68.7	56	28.9	72.5	57.1	49.9	71.4	49.1	81.7	33.7	45.8	58.8	75.4	61.7	55.4	63	32.6	146.1	79.4	39.4	124	79.9
ENSG00000197265	GTF2E2	21.7	17.6	12.2	12.8	32.9	29.4	9.2	23.6	21.4	19.4	24.8	10.5	15.6	28.1	20.1	21	28.1	15.4	20	22	25.9	12.5	11.8	14	12.3	24.9	32	6.7	12.4	21.5	29.2	20.8	21.2	19.4	26.7	21	26.9	17.3	30.4	14.7	32.8	16.9	13.7	26.3	21.2	17.3	13.2	14
ENSG00000176915	ANKLE2	19.7	18.5	19.4	12	11.3	17.8	24.3	24.2	18.1	24.3	18.7	21.1	13.6	15.6	12.7	21.2	16.3	23.9	16.9	22.1	23.3	6.6	21	19.8	31.1	9.9	12.6	21.2	14	16.5	22.6	23.1	17.2	45.1	17.3	12.9	17.8	6.1	24.8	14.2	19.8	35.2	16.4	9.8	17.8	22.8	12.7	6.5
ENSG00000258289	CHURC1	39.3	21	20.1	15.6	26	27.9	24	29.4	25.9	16.5	18.9	11.6	25.9	24.2	20.1	25.1	26	29.1	17.7	23.8	18.2	26.2	8.8	23	16.8	26.1	23.8	12.9	23	33.2	18.1	14.9	29	27.7	17.8	36.3	10.1	21.2	20.3	32.9	24.1	21.5	11.1	47	34.8	21.4	22.2	14.3
ENSG00000121542	SEC22A	27.9	9.2	13.2	10.9	19.6	19.3	13.6	23	16.6	17.6	23.2	8.4	13.7	16.4	17.6	14.6	16.7	18.7	11.8	14.8	27.4	6.7	9.3	11	8.4	6.6	20.1	13.8	8.2	13.9	19.2	13.8	14.4	13.5	20.7	12.1	7.1	12	16.6	12.2	10.6	8.9	5	19.9	18.3	7.8	17.5	14.1
ENSG00000198265	HELZ	7.6	7.6	9.3	9.6	11.8	6.6	14.3	6.8	6.7	8.9	9.7	11.1	6	15.7	5.6	9	5.7	8	17.8	8.6	14.3	6	5.5	20.1	8.4	9.1	5.7	16.6	12.3	7.8	8.2	8.8	11.1	6.9	13.7	11.7	13.9	10	7.4	9.7	21.3	5.7	5.7	6.9	7.3	14.4	16.9	6.9
ENSG00000114573	ATP6V1A	25.4	11.6	14.6	12.7	30.9	13.8	15.6	13.8	21.1	14.5	20.1	21.8	20.5	20.9	32.9	20.1	16.1	16.6	33	18.2	19.1	9.5	9.1	18.5	18	16.8	25.5	13.6	21.7	18.6	12.6	18.8	13.2	22.6	23.6	10.6	21.1	15.8	21.5	16.7	9.9	6.1	18.3	17.8	14.6	8.6	10.6	23.7
ENSG00000108528	SLC25A11	16.5	44.9	22.9	22.4	22.6	14	16.2	18.8	19.3	33	27.4	28.1	8.3	25.8	25.6	18.3	16.1	33.2	29.7	34	13.1	32.5	37.7	28.3	24.9	24.3	23.1	12.1	34.5	20.1	22.2	29.1	24.7	16	22.8	27.9	12.4	25.1	27.8	29.9	39	12	12	18.4	30.1	35.5	14.1	23.3
ENSG00000117481	NSUN4	3.9	8.2	6.4	7.6	7.7	5.7	9.1	4	5.2	8.4	9.2	9.7	3.7	9.9	11.7	6.1	11.8	5.8	5.5	8.9	6.4	11.8	9.5	10	9.1	13.2	9	7.7	7.6	7.5	9.2	11.6	13.1	3.6	9.2	7.9	14.8	10.4	8.6	12.1	6.5	4.1	7.5	5.7	3.8	8.9	4.3	13.2
ENSG00000154727	GABPA	12.8	5.3	15.8	11.2	16.2	22	12.2	10.3	11.6	8.6	8.5	6.7	11	27.6	8.2	11.9	8.3	5.9	17.5	10.5	14.3	15.6	16.2	19.2	7.2	6.4	11	20.4	13	16	10.3	11.4	10.8	14.1	15.8	15.1	17.5	16.7	14.3	6.4	22	8.9	21.8	14	7.4	18.4	22.7	16.9
ENSG00000115368	WDR75	13.2	12.8	16.2	20.3	17.8	18.9	20.2	28.3	12.5	31	24.1	27	14.5	29.2	16	8.5	12.2	18.9	31	18.3	30.5	19.2	14.5	39	23.4	19.9	16.8	42.1	19.1	15.6	15.4	22.2	31.2	13	20.3	16.2	37.9	16.6	20.5	14.3	19.5	28.1	39.2	15.2	35.3	18.5	26.5	22.8
ENSG00000034713	GABARAPL2	23.9	20.4	34.9	16.4	54.2	47.8	17.7	28.2	40.9	38.7	43.6	18.7	31.1	34.6	34.8	32.1	23.4	20.7	25.9	26.4	47.9	14.9	49.4	20.4	18.8	27.7	29.6	19.5	36.9	33	37.5	32.5	24.3	35.3	31.4	31.4	29.8	14.2	38.6	33.9	28.8	37.4	20.9	27	22.9	32.5	16.8	41.7
ENSG00000171396	KRTAP4-4	ND	ND	ND	ND	ND	ND	ND	ND	ND	ND	ND	ND	ND	ND	ND	ND	0.3	ND	ND	ND	ND	0.7	ND	ND	ND	ND	ND	ND	ND	ND	ND	ND	ND	ND	ND	ND	ND	ND	ND	ND	ND	ND	ND	ND	ND	ND	0.6	ND
ENSG00000120709	FAM53C	11.7	9	19.8	26	19.2	14.1	13.3	11.3	15.2	21.2	25.7	22.5	11.3	20.5	11.8	12.7	23.2	11.2	22.1	21.2	21.1	12.4	20.8	9.1	11.3	10.1	16.4	8.1	18.5	16.2	10.6	21.2	14.8	16.5	15.8	14	12.3	21.4	13.2	9.9	11	13.4	18.3	7.2	7.3	16.9	12.3	18.6
ENSG00000144848	ATG3	31.2	17.1	16.1	16.4	21.2	17.6	18.1	27.7	20.2	27.4	25.1	23.9	18.7	39.4	21.1	23.8	33.6	22.8	26.3	24	38.5	6.7	12.7	24.8	17	15.3	33.1	43.3	21.1	16.2	18.4	26.8	41.4	18	25.4	25.1	21.2	33.9	28.9	27.4	25.5	20.4	17.6	41.1	34.1	22.4	14.4	33.2
ENSG00000143947	RPS27A	106	61.7	67.7	112.4	94.5	180.5	129.4	83.7	96.3	91.9	58.2	115.1	120.4	148.5	141.5	79.8	54.7	100.8	97.7	114.4	107.5	125.9	113.1	136.8	66.4	153.9	137.5	204	93.8	162.3	227.7	61.6	168.3	153.5	124.6	92	122	136.4	105	83	119.2	245.7	162.6	130.4	79	113.8	172.4	175.6
ENSG00000094914	AAAS	10.3	31.5	24.6	15.1	11.7	14.2	15.8	11.8	12.8	29.8	17.2	21.4	22	24.8	20.4	15	16.9	15.1	42.9	31.5	17.6	15.7	27.7	20.2	13.9	21.5	11.9	17.8	15.3	13.6	15.9	19.7	19.2	16.2	23.4	21.3	26.7	28.8	14.4	33.5	28	18.5	16.9	12.2	22	27.5	16.4	27.8
ENSG00000166337	TAF10	21.8	38.1	23.9	21	40.1	39.3	19.2	17	37.5	27.7	27.9	27.8	39.6	12	22.7	30.3	38.5	18.4	17.3	27.2	27.5	25.2	26.4	17.2	26.1	33.1	65.4	22.7	27.6	45.2	34.8	21.7	45.9	46.9	30.6	37.3	17.7	21.9	43.7	43.1	32.3	20.9	17.3	35.1	29.9	19	12.9	21.2
ENSG00000131508	UBE2D2	34.1	22.8	40	27.9	27	34.7	25.6	36.1	33.8	42.6	49.9	58.6	32.5	48.8	47.6	37.2	52.7	21.7	39.2	60.9	57.1	31.5	22.9	27.7	25.2	33.7	52.9	27	24.7	27.2	31.5	42.3	63.3	36.9	45.4	32.3	24	41.8	39.5	34.3	41.6	38.5	22	12	24.8	31.8	41.6	35.3
ENSG00000166140	ZFYVE19	7	8.9	6.5	9.7	10.5	10.5	9.9	10.8	14.1	14.6	15.4	6.3	17.1	6.5	12.2	10.5	12.9	13	9.2	12.5	9	20.1	9	11.7	14.3	7.8	9.4	8.4	17.8	10.1	13.5	9.5	9.4	13.4	14.3	11	8.9	8.7	9.2	7.8	10.5	10.4	4	15.9	12.8	13.2	3.7	8
ENSG00000119953	SMNDC1	15.6	11.9	17.5	20.1	13.6	16.3	13	18.1	19	24.2	24.9	15.3	19.4	22.2	11.8	11.3	13.9	17	25.7	12.5	27.3	12.5	13.8	22.2	10.2	17.8	16.3	24.3	21.4	12.6	13.4	19.2	32.4	18	13.3	12.9	19.9	20.8	18.6	7.4	25.9	23.7	19.5	12.1	8.3	22.5	35.1	11.6
ENSG00000011275	RNF216	14.3	15.4	12.7	21.6	15.2	13.1	8.7	15.3	16.1	15.9	14.8	11.1	8.2	12.5	7.9	17.1	27.6	10.3	13.1	10.8	13	7.8	11.4	9.7	9.3	11.2	18.1	15.8	16.6	13.5	13.8	12.2	14.9	13.2	12.6	12.2	19.3	8.8	17.6	22	5.9	25.2	17.4	8.1	12.9	15.1	17.9	7
ENSG00000158669	GPAT4	14.7	16.4	19.7	15.4	21.6	26.3	17.3	32.2	27.7	24.4	25.6	11	29.8	20.6	22.6	26.5	30.1	8.6	23	14.5	31.7	22	12.7	24	18.3	10.1	12.6	2.5	34.7	16.5	10.7	25.4	9.2	21	25.1	20.6	17.9	24.3	25	6.3	22.4	6.5	21	27.3	8.8	13.2	19.7	11.1
ENSG00000104133	SPG11	8	5.5	14.1	13.7	22	21.7	10.1	8.5	10.9	8.3	10.7	6.6	7.9	5.9	10.6	11.3	14.4	18.5	9.7	13	8.2	17.8	5.9	13.6	13	10	15.5	13.6	12.6	16.5	14.9	6.8	19.7	13.1	11.7	10.5	17.3	15.4	11.7	7	6	12.5	7.4	24.9	7.5	8	11.8	6.5
ENSG00000122482	ZNF644	13	6.3	18.4	10.1	8.6	10.1	10.6	11.4	12.1	13.1	14	8.3	4.8	16	12.7	8.7	17.2	10.4	18.3	13.3	19.4	11.4	10.3	20.7	12.4	11.9	12.3	18.7	6.9	9.5	15.7	12.9	17.6	12.1	13.6	12	14.4	18.5	13.6	4.7	15.3	16.7	16.7	6.9	11.8	15.1	30.1	9
ENSG00000167112	TRUB2	5.1	11.9	5.6	7.5	8.9	6.6	5.9	5.8	6.8	9.4	7.8	8.9	6.9	11.5	5	7.7	9.3	14.2	12.3	9.8	6.3	5.6	8.3	5.5	10.9	8.1	6.9	10	7.5	8.4	11.1	9.2	8.7	5.9	9.6	10.3	20.6	5.2	7.4	15.2	13.1	11.4	7.7	17.7	15.3	10.4	9	16.4
ENSG00000137996	RTCA	22	11.4	11.3	15.2	14.3	23.3	30.9	26.2	12.8	17.1	14.8	18.6	11.1	22.6	19.9	16.6	21.1	11.2	13.8	12.4	20.7	22.6	11.5	14.9	13	23.4	22.1	27.1	23.6	18.9	19.6	22.3	29.9	17	21.2	16.5	25.6	34.5	25.8	7.3	13.9	21.1	17.3	15.7	22.1	10	20.2	9.9
ENSG00000135968	GCC2	7.6	5.8	7.7	2.7	5.7	13.6	13.4	10.6	12.6	4	6.7	11.3	9.4	8.9	12.7	7.3	9	6.3	4.3	7.5	8.6	10.8	7.5	12.1	9.9	7.5	6.2	15.6	8.9	14.4	7.1	10.6	8.9	7.7	7	7	15.4	7.3	7.6	4.7	6.5	8.1	12.3	3.7	7.7	6.6	9	8.4
ENSG00000197563	PIGN	16.7	10.1	10	12.7	12.5	17	13.4	16.7	13.1	10.9	13.1	13	17.1	18.5	24.4	12.6	9.8	23.2	13.4	14.1	17.3	15.4	9	11.3	15.5	10.2	9	23.1	13.2	9.9	9.5	11	12.9	11.9	13.7	13.3	13.3	27.8	12	15.2	11.5	7	16.9	13.3	9.4	12.4	18.7	17.9
ENSG00000136937	NCBP1	24.3	16.8	18.9	17.6	13.3	13.4	18.4	18.7	10.9	17.1	16.1	22.4	12.8	21	8.1	16.8	16.3	27.6	30	21.3	24.6	14	9.7	19.4	25.3	14	13	25.8	20.2	10.1	10.7	19.9	15.4	12.3	17.7	16.1	28.6	11.8	28.6	17.6	18.7	13.7	20.4	34.8	18.2	18	43.8	8.4
ENSG00000277791	PSMB3	28.1	52.9	22	33.9	24.4	19.2	28.1	18.5	31.5	65.2	57.5	63.2	36.6	32.3	33.5	27.7	46.2	48.5	36.3	35.9	40.4	42.2	63.6	20.8	30.7	65.6	12.1	33.2	32	20.1	22.1	49	16.6	16.8	35.2	38.2	33.4	36.8	31.4	36.8	51.7	51.8	29.7	33.8	39.5	29.2	44.5	50.6
ENSG00000132467	UTP3	12.3	12.1	16.2	13.5	23.1	17.5	13.9	25.7	16.6	14.7	14.4	15.7	16.5	54.4	16.2	21.9	16.9	10.4	23.7	35.2	21.5	16.8	13.6	20.7	16.2	16.8	25.1	31.2	18.4	23.7	21.2	18	17.8	16.4	19.7	16	23.6	18.4	23.8	25.5	28.9	17.5	11.3	25.5	17.7	12.4	22.4	22.2
ENSG00000114383	TUSC2	12.2	10.2	14.4	15.6	15.9	8.3	15.8	10.1	13.6	19.1	16.2	18	11.3	21	11.1	9.3	19.6	7.9	17.5	13.1	16.8	12.3	16.1	10.3	9.6	19.2	14	18.2	18.2	9	21.2	19	9.5	13.4	19.6	16.9	12.5	10.1	10.9	9.3	19	23.4	19.5	15.3	14.8	6.6	7	17.2
ENSG00000149262	INTS4	6.1	10.2	13.3	16	11.2	9.9	11.1	7.3	8.2	9.5	8.6	21.1	17.3	10.6	15.8	12.9	14.7	15.4	14.6	14.4	15.4	15.8	9.1	16.4	13.6	12.1	9.9	16.5	10	10	7.9	19.5	16.9	10.4	14.9	11.9	15.7	16.4	14.5	12.7	15.7	27	12.7	22.6	11.1	15.2	12.3	20.2
ENSG00000133226	SRRM1	17.2	13.9	27.6	24.7	15.6	16.1	27.1	20.2	13.4	20.3	23.3	15.3	29	38.6	12.8	17.1	13.5	21.7	27.5	19.8	26.7	13.2	19.1	29.6	27	18.1	10.9	34.1	19.7	10.9	12.5	16.4	24.2	23.2	17.5	19	28.7	21.2	20.8	14.9	30.9	22.9	45.4	14.1	9.5	27.6	22.1	18.8
ENSG00000134452	FBXO18	14.5	15.9	15	16.3	34.5	22.9	13.5	16.8	11.6	16.8	18.8	18.7	13.4	13.6	11.1	24.5	8	21.8	20.1	17.9	15.2	14.7	14.9	13.1	12.6	15.9	23.7	6.5	12.7	28.6	17.5	21.2	9.4	21.3	28.3	18.7	22.9	14.5	17.7	22	15.5	9.5	6.8	25.3	9	17.2	7.1	22.7
ENSG00000188938	FAM120AOS	16.5	15.3	11	12	16.1	7	17.7	10.6	11.1	11.7	9	11.5	13.3	14.5	13.4	11.6	16.5	21.2	11.3	10.9	10.8	23.2	9	14.7	14.4	12.8	16.2	12.1	9.5	8.9	15.4	11	18.7	12.6	12.6	12	15.2	20.6	10.9	38.9	15.5	5.7	15.1	22.7	17	13.1	15.1	14.3
ENSG00000121058	COIL	13.2	10.1	20.8	8	7.1	8.6	14.4	9.5	9	14.6	15.6	13.8	11.5	16	19.4	7.6	10.9	7.8	14.1	11	20.9	19.2	17.8	26.1	9.7	15.6	7.7	21.9	16	7.9	13.8	11	11.9	8.7	12.4	9.5	22.5	13.4	13.7	16.8	17.2	14	12.2	14.7	10.2	8.2	25.6	12.8
ENSG00000102158	MAGT1	23.1	13.6	16.4	18.4	28.1	19.5	25.2	25.1	25	19.7	21.6	17	38.5	16.6	34.5	27.1	20.7	21.7	34.3	18.4	31.2	12.3	20.8	11.2	20.3	15.1	25	23.2	12.5	17	15.9	26.1	21.8	20.3	27.9	11.8	13.4	48.7	23.4	14.8	13.6	8.3	21.1	22.8	15.3	16.7	27.3	31.1
ENSG00000165417	GTF2A1	10.7	10.7	22.6	15.1	12.9	10.9	8.2	12.9	13.4	12	10.8	15.9	10.9	17.5	10.6	10.8	8.8	8.1	15.5	9.8	21.3	14.8	4.6	16	12.4	9.5	12.7	11.2	16.5	10	7.6	16.4	21.5	12.5	12.1	14.4	9.7	24.2	15.3	17.9	28.4	6.6	12.2	8.2	10.4	15.3	19.8	10.8
ENSG00000163933	RFT1	16.2	15.4	10.6	16.9	12.5	13.3	22.1	14.8	13.9	25.9	23.7	15.2	32.1	21.5	9.3	14.2	24.4	17.5	23.9	24.2	23	20.2	10.5	21.2	11.2	15	21.9	19.3	12.5	14	20.5	34.8	25.2	11.5	16.4	22.6	11.1	19.7	17	16.5	18.1	11.4	21.2	28.4	20.3	7.5	10.2	32.6
ENSG00000136874	STX17	10.7	9.8	10	12	11.4	11.6	19.9	8.2	12.2	9.3	8	12.2	14.4	21	8.2	8.7	15	12.3	8.3	11.5	7.5	18.3	6.8	13.5	12.9	7.4	13.3	19.8	4.9	11.4	13.4	10	15.2	9.8	10.8	18.2	18.7	11.7	7	13.1	11.8	5.4	8.8	14	7.9	10.1	17.7	9.6
ENSG00000120616	EPC1	8	8.3	17.1	14.4	8.1	11.6	6.7	9.4	5.7	10.3	10.1	5.7	9.6	14.7	6.3	9.5	5	7.7	9	7.4	7.6	12.1	8.5	12.7	7	7	8.9	8.6	14.5	9.7	12.4	6.8	5	11.9	9.4	9.9	10.6	18.4	9.8	7.9	15.9	6.2	3.8	8	3.2	18	13.9	7
ENSG00000137106	GRHPR	31.9	46.2	26.2	23.9	24.1	26.8	26.5	25.6	34	35	38.1	17.4	13.9	30.7	15.1	30	26.2	14.5	15	33.4	20.9	41	18.8	18	43	30.9	38.1	17.1	18.7	31.9	29.4	20.2	26.1	29.6	30.3	21	32.9	12.7	30.7	24.5	16.6	17.6	15.9	29.2	20.1	16.4	19.2	17
ENSG00000186222	BLOC1S4	10.1	7	10.6	10.8	8.3	10.7	21.3	8.3	9.1	7.7	6.8	6.2	11	9.7	8.9	7.3	10.9	7	5.9	9.5	6	7.7	9.7	14.8	6.7	15.3	10.2	7.1	13.9	10.1	9.5	6.1	5.3	7.6	7.1	8.5	19.3	8.9	8	10.1	11.6	24.9	13.8	7.5	13.9	12.1	11.7	8.6
ENSG00000173349	SFT2D3	ND	ND	ND	ND	8.9	5.2	ND	ND	4.9	4.9	3.8	ND	ND	ND	ND	3.6	ND	ND	4.1	3.4	3.9	ND	ND	ND	ND	ND	6.1	ND	ND	4.6	8.4	2.4	6.2	ND	4.8	ND	ND	ND	3	ND	ND	ND	ND	ND	ND	ND	ND	ND
ENSG00000076201	PTPN23	13	18.6	10.4	13.4	13.6	10.5	10	11.9	11.9	11.2	9.5	15.7	12.9	9.3	11	13.5	19.9	11.7	8.9	12.9	5.4	8.6	9.6	12.8	13.6	14.6	15	7.5	17.4	13.9	13.3	14.5	14.9	7.9	13.7	7.9	9.5	12.8	11.9	18.3	7.1	6.3	11.1	9.1	13.1	4.4	5	11.2
ENSG00000167635	ZNF146	21.7	30.4	26.1	25	19.3	21.7	13.9	19.3	17.9	18.7	18.6	13.7	16	21.2	31.2	17.8	12.2	10.2	33	22.5	33.9	32.8	18.4	35.5	11.7	16.5	22.5	55.7	24.6	17.6	35	18	51.4	19.7	23.1	23.2	37.6	23.4	22.4	14.2	25.8	13.2	35.2	38.4	18.6	30	26.2	18.1
ENSG00000118007	STAG1	17.6	9.2	15.5	13.3	11.7	20.4	8.3	19.9	25.5	18.7	17.8	15.6	7.8	13.8	12.6	20.6	15.1	12.3	16.7	9	25.6	16.9	7.8	14.7	13.4	8.6	8.9	25.6	14.9	12.8	10.3	13.7	15.4	10.9	14.5	15.1	9.4	28	11.8	15.1	16.8	8.3	10.1	12.2	7.3	15.1	16.9	18.4
ENSG00000155393	HEATR3	10.8	11.1	10.3	16.3	6.4	8.6	11.1	13.2	8.8	13.3	5.3	13.6	8.3	20.5	9.6	12.6	5	13	12.4	9.9	15.5	5.2	13.3	10.1	7.8	17.2	9.2	17.5	20.6	6.7	6.8	9.4	5.7	5.8	10.7	10.9	12.8	3.6	13	6.7	13.4	22	12.1	13.2	11.6	14.9	14	16.6
ENSG00000036549	AC118549.1	13.4	6.9	12.7	9.7	11.1	17.7	13.4	17.2	15.9	15.9	17.5	7.7	7.2	17.6	15.5	14.4	18	12.4	16.7	11.1	24.1	13.8	13.2	21.8	13.9	9.5	17.1	22.5	6.2	13.5	17.2	17.6	34.4	15.4	16.1	12.2	21.1	13.7	15.4	6.3	11.2	7	18.8	7.4	15.7	13.2	21.7	9
ENSG00000143252	SDHC	29.6	21.7	30.6	26.4	40.4	32.3	33.8	32.9	26.2	25.5	19.8	32.1	36.9	8.8	42.8	33.2	22.9	34.7	40.8	34.6	29.7	31.5	40	20.4	20.8	32.9	23	37.7	21.9	34.1	28.5	29.7	20	31.6	26.6	31.4	28.7	8.3	41.1	28.6	26.8	21.8	30.1	66.8	23	28.1	29.9	37.4
ENSG00000179454	KLHL28	4.5	6.9	9.2	6	8.4	7.6	7	6.1	6.8	9.1	7.7	3	7.2	6.8	6.7	10.6	2.4	8	8.2	6.5	10	12.6	4.4	5.9	7.1	3.5	7.5	9.4	12.9	5.8	9.1	5.8	9.3	5.2	7.2	10.7	5.2	17	5.2	6.6	7.4	4.8	5.7	5.2	6.6	6.5	10.3	3.7
ENSG00000105879	CBLL1	13.7	15.7	12.2	15.5	11.2	9.8	8.3	10.4	10.8	11.6	11.6	10.6	14	19.9	15	11.6	19.7	9.8	16.8	12.5	16	14.2	10.6	16.2	11.6	8.9	13	23.9	15.9	10.1	11.7	15.7	17.2	8.8	12	14.1	25.5	17	11.1	23.5	32.6	16.2	17.5	11.6	10.7	15.2	13.2	20.6
ENSG00000068745	IP6K2	8.5	16.7	34.7	24.4	19.6	24.5	25.1	16.3	18.3	18.7	21.7	13.8	22.9	15.1	13.4	15.2	23.5	22.3	17.3	24.4	17.5	17.8	15.2	17.3	51.7	29.6	15.9	16.4	16.9	23.2	35.6	25.4	21	24.9	25.9	49.1	12.9	19	21.7	19	35	22.5	26.6	16.7	31	14.7	11.5	16.5
ENSG00000163807	KIAA1143	6.6	4.3	12.4	8.6	8.4	13.2	6.2	7.7	10.8	9.9	10.1	4.4	5.9	16.4	5.9	8	4.7	4.7	14.5	8.1	13.1	9	4.9	11.9	8.1	5.3	5.8	14.9	8.4	9.4	9.9	10.1	9.6	11	8.2	10.2	16.8	9	9.6	3.8	16.5	10.5	11.6	7.1	5.6	6.8	11.8	9.2
ENSG00000276293	PIP4K2B	5.7	12.7	21.2	22	18.5	14.7	4.3	10.8	12	13.6	11.2	8.6	5.7	14.8	6.8	18.4	11.9	12.4	14	8.9	13.1	10.2	9	12.8	8.2	12.6	8.4	14.6	7.9	12.9	10.9	10.6	7.9	19.2	11.3	15.4	11.2	7	14.6	4.3	13.4	10.7	11.8	6.4	5.9	14.6	20.9	8.1
ENSG00000136247	ZDHHC4	21.7	13.9	5.2	31	28.5	21.5	23.7	12.3	3.1	15.1	18.8	17.3	31.3	12.9	19.6	22.7	32.4	20	18.2	12.2	15.7	7.7	10.6	14.3	16.6	18.5	25.3	17	15.7	22.5	18	11.8	ND	19.2	13.4	25.7	29.3	19.3	20.9	22.8	9.1	16.7	27.1	20.1	12.1	12.6	26.4	19.2
ENSG00000113558	SKP1	67.3	52.7	78.5	105.5	121.7	99.4	56	78.6	100	92.4	95.7	80.8	65.8	49.9	118	105.9	105.7	37.7	78.4	118.8	107.7	45.6	55.5	39.3	82.7	57.4	57.4	30.2	48.9	85	95.8	80.9	64.1	115.4	98.7	64.7	47.4	44.1	138.1	53.3	65	32.4	45.5	64.4	56.7	36	84	61.1
ENSG00000140365	COMMD4	33	51.4	23.6	30.6	10.4	14.9	23.2	25.7	23.9	44.2	44.8	29.6	44.3	21.2	24.3	19.3	43.2	34.8	45	26.8	22.3	15.5	57.6	25.1	41.3	32.6	18.4	19.5	24.7	16.7	14.3	28.6	5.5	12.5	21.9	22.7	25.8	30.8	34	39.2	16.8	21.7	33.2	17.2	30.2	29.8	38.3	27.8
ENSG00000110367	DDX6	11.9	16.3	26.3	25.9	23.1	23.7	17.2	16.2	21.3	15.1	14.4	23.7	18.4	27.4	17.1	26.5	15.1	19.1	30.6	23.7	24.4	20.6	6.1	52.9	10.5	19.3	15.3	37.9	20.4	25	17.5	22.4	36.4	19.9	24	18.5	24.3	39.8	21.3	32.6	27.5	17.6	18.7	16.9	12	30.3	21.3	21.9
ENSG00000105248	CCDC94	17.2	16.8	9.4	7.5	5.6	7.5	9.6	7	8.9	13.1	14.6	14.9	10.6	20.1	8	10.5	11.3	13.1	15.2	16.6	9.2	11.6	15	12.9	10.9	17.4	8.3	16.8	18.1	7.9	10	11.5	17.2	8	10.6	9.8	18.3	23.5	5.4	23.8	17.7	10.5	22.4	7.9	12.8	10.4	7.9	17.9
ENSG00000130764	LRRC47	10.5	12.5	9.1	14.9	9.8	7.9	9.1	9.2	7.1	12.2	9.6	15.4	11.8	11.1	13.6	10	9.3	14.9	11.1	11.4	6.7	14.1	20.3	20.4	14.2	16.9	15.2	13.8	7.6	9.3	10.1	12.1	9.8	8	8.6	14.5	18.6	3.3	8.8	11.2	15.1	16	20.6	10.5	19.2	14.9	9.1	13.2
ENSG00000100142	POLR2F	34.3	40.7	28.8	30.7	34.6	20.3	25.7	32.3	18.9	33.1	31.2	47.2	12.2	26.6	23.3	27.9	33.2	24.8	39.6	31.2	16.4	32.5	66.9	24.8	41.9	64	30.2	48.3	15.9	26.9	23.7	44.7	17.3	17.2	28.3	29.7	47.3	22.5	24	48.9	37.5	58.3	41.4	40	31	37.4	26.4	31
ENSG00000143321	HDGF	72.9	36.2	41.6	19.8	24.1	33.2	46	24.2	61.9	56.8	37.2	40.9	78	49.4	47.9	48.2	25.3	51.7	61.9	54.4	56.6	40	43.9	42.2	52.6	35.7	32.1	61.8	35.7	23.8	52.2	44.4	86.8	45.3	41.8	39.1	55.2	41.4	46.2	53.7	50.9	68.5	73.5	117	51.4	57.5	24.9	65.9
ENSG00000198841	KTI12	9.2	9.2	3.6	8.7	12.6	10.6	11.6	9.4	11.7	13.9	11.9	10.2	4.6	10.7	10.7	9.8	20.8	10.6	12.8	11.2	9.7	10.8	14.3	11	10.4	9.9	8.8	15.8	11	10	8.6	11.1	6	6.1	9.4	9.5	16.4	5.7	11.6	7.3	11.5	17.6	7.2	8.1	10.4	11.1	10.1	14.3
ENSG00000135823	STX6	9.8	11.1	11	14.6	11.6	13.7	18.6	12.7	16.4	10	8.6	10.3	9.9	10	17.6	13.9	6.3	17.7	9.9	22.4	11.8	7.2	7.3	6.7	8.4	10	11.5	9.5	8.7	12.4	20.6	16.9	17.5	18.1	20.2	9.4	12.2	7.1	13.3	14.2	9.1	9	17.1	12.4	5.6	8	13.4	14.4
ENSG00000260914	AC026464.4	22.5	20	23.6	22.2	18.2	19.3	13.3	28.6	19.4	30.6	20.2	25.4	12.5	21.5	30	22.9	15.6	17.6	22.4	19.5	19.6	13.2	10.7	17	11	12.6	23	21.3	18.1	16.3	26.9	25.3	28	17.4	25.2	18.6	21.5	10.7	24.8	29.5	21.2	10.4	19.1	14.8	9.7	32.6	13.5	28.6
ENSG00000100991	TRPC4AP	16.3	20	17.9	18.4	27.8	26.8	27.5	26.6	31.3	30.6	35.3	43.7	24.5	15.3	25.5	30.7	31.3	21.9	16.2	37.9	23.7	8.1	12.6	39.1	17.2	39.9	27.7	22.6	26.8	29.7	24	22.9	19.7	32.2	33.8	31.9	18.3	18.5	24.3	12.3	27.3	25.6	14.1	15.1	27.4	17.2	25.8	15.6
ENSG00000100578	KIAA0586	14.3	10.7	17.8	7.4	12.2	11	6.6	13.4	9.5	11.4	10.4	4.3	8	17.9	8.5	8.8	5.2	9.2	16.5	8	19.6	15.8	6	14.6	9.2	12.4	7.2	19.8	10.8	7	3.4	9.4	12.4	6.1	13.4	16.4	14.8	9.5	18.4	9	10.7	8.5	7.1	9	17.4	15.3	20.1	10.8
ENSG00000167625	ZNF526	7.1	23.3	6.9	6.1	7.9	7.6	6	8.4	7.8	8.9	9.8	12.2	5.2	11.7	6.1	8.9	4	5.3	7.3	9.1	5.6	6.9	8.7	11.7	10.9	11.7	7.3	7.4	7.6	7.5	7.4	8.9	9.3	5.5	5.5	6.3	11.1	7.4	5.6	10	7.4	4.8	4.5	6.3	8.4	8.7	8.4	5.2
ENSG00000169612	FAM103A1	13.5	18.4	18	11.4	11.8	8.8	14.1	14.3	14.4	16.5	13.5	20.5	18.2	7.1	19.1	12	18.7	15.9	31.7	13.6	18.1	16.9	23.9	22.1	9.8	24	15.5	15.1	19.3	15.3	26.9	12.7	16.8	12.1	10.3	11.7	26.3	14.4	17.3	14.7	11.2	20	22.1	17.6	9.4	13.5	15.9	11.1
ENSG00000141699	RETREG3	6.6	20.6	9	14.7	23.3	13	13	9.5	12.9	11.3	13.3	9.7	14.3	14.6	13.4	15.4	11.6	26	11.6	14.2	11	15.6	11.1	5.9	12.6	17.2	16	10.1	15.3	19.8	19.6	12.4	12.6	12.6	12.1	10.8	12.1	14.5	8.9	11.5	14.8	14.8	5.7	12.5	5.1	8.1	14.1	14.9
ENSG00000069329	VPS35	8.5	8.8	10.1	6.4	12.2	16.8	5.4	8.2	10.3	11.8	6.3	8.6	6.1	9.2	8.8	10.1	4.1	8.5	10.3	12.4	13.6	2.6	11.7	6.7	4.9	6.5	11.4	9.6	6.8	11.1	13.9	10.2	6	12.9	11.7	7.7	6.5	2.5	12.5	6.1	11	9.2	3.1	8	11.5	11.4	14.4	16.7
ENSG00000138032	PPM1B	17	15.3	20.4	14.8	25.4	11.9	23.1	13.2	15.3	13.8	12.2	20.5	11.1	18.8	20.8	15.3	11.2	9.3	22.7	8.7	20.4	18.9	8.8	19.8	9.1	14.1	20.6	17.7	16.6	11.4	15.2	10.9	18.6	10.8	11.2	8.8	14.4	20	12.3	14.2	17.5	28.5	25.1	15.8	5.2	18.6	22.7	12.6
ENSG00000134697	GNL2	19.3	10	19.4	20.3	15.6	18	31.6	29.5	20.5	27.3	27.9	27.3	22.9	31.8	19.3	21.7	15.4	18.3	31.7	24	37.7	18	24.8	31.9	20.1	21.9	20.9	41.8	22.9	11.3	22.1	37.2	44.6	13	19.6	13.9	42.3	22.9	26.4	17.1	22.5	25.3	50.9	14	19.6	24.1	35.3	36.1
ENSG00000198646	NCOA6	14.3	8.6	19.5	11.7	10.7	12	12.7	7	9	12.7	10.2	21.9	10.1	10.2	7.8	12.5	15.5	17.6	17.3	11.8	14.5	5.1	7.8	23.9	9.5	12.9	11.8	13.3	17.7	9	21.9	11.9	14.8	8.8	11.9	11.8	12.1	14.1	10.4	9.3	21.2	8.4	4	12.1	12.5	14.2	23.5	9.1
ENSG00000100207	TCF20	6.4	3.7	5.5	5	2.9	2.7	5.7	3	3.5	3.5	4.6	5.4	2.7	10.8	2.7	2.6	5	6.5	5.4	6	4.4	7.7	4.3	3.1	3.9	3.6	3.1	7.1	4.2	2.4	6	3.9	7.7	2.6	2.6	4.2	4.6	5.7	1.9	5.8	7.2	3.9	4.1	5.7	3	4.1	3.1	5.7
ENSG00000113812	ACTR8	6.5	8.1	15.9	13.1	13.1	16.5	11.9	15.5	19.8	21	16.8	12.6	8	20	4.6	21.3	15.5	5.6	11.9	10.7	20	8.1	4.9	19.9	12.6	13.4	15.5	21.1	17.9	12.9	11	21.7	13.7	16.3	16.2	10.7	8.9	7	21.1	7.6	7	12.6	14.8	9.5	12.9	9.3	9.9	12
ENSG00000232838	PET117	18.7	17.5	7.8	8.7	10.2	8.7	20.2	11.2	10.4	12.2	11.7	15.9	16.3	14.7	15.8	9.9	22	10.9	12.5	19.5	13	4.1	11.9	14.1	10.2	33.6	15.1	18.6	14.1	11.5	12.7	11.8	12.6	10.4	10.5	15.1	10.8	11	10.8	16.5	14.7	18.7	11.5	21.1	18.2	9.9	22.7	20.1
ENSG00000148840	PPRC1	13.3	20	12.3	24.6	11	11.3	15.8	12	16.2	17.3	14.4	22.4	15.4	29.2	10.1	18	10.9	25.2	25	23.8	15.3	11.9	19.5	27.7	14.3	21.5	14.8	21.8	12.1	15	21.4	20.2	38.5	11.5	10.7	12	20.6	17.3	13.6	22.9	17.4	30.5	21.1	12.7	11.9	24.4	17.5	12.4
ENSG00000161526	SAP30BP	13	15.7	13.2	12.3	13.1	13.8	14.6	13.9	15.4	26.1	27.3	14.4	11	14.2	7.5	13.3	24.1	10.2	15.7	15.6	26.9	5	17.9	11.1	11.4	15.4	12.9	11.7	9.8	12.9	14.3	20	21.3	14.8	36	15.1	13.2	11.3	20.6	13.7	19	9.8	10.9	19.1	18.6	12.4	19.7	10.7
ENSG00000119912	IDE	12.3	18.4	14.4	29.4	14	11.8	7.9	11	26.1	11.6	9.9	18.7	14.8	17.5	16.3	16	10.9	16	18.9	12.1	7.6	21	11.6	8.7	15.4	16.4	12.3	26.6	13.8	8.3	11.8	13.6	19.7	16.4	19.5	7.4	16.2	12.5	13.1	8.3	8.8	10.5	11.4	13.8	7.3	12.3	13.4	11.2
ENSG00000173545	ZNF622	11	24.3	7.6	15.7	18.7	16	27.7	20	15.2	16.3	20.9	28.8	10.3	13	27.1	15.8	22	14.7	12.2	15.6	13.2	17.5	16.6	11.9	43.1	20.6	26.9	23	14.3	24.6	19.8	15.2	14.4	12.7	11.4	7.8	16	12.9	17.9	18.7	12	22.5	13.4	10.5	24.1	9.5	9.3	11.1
ENSG00000121486	TRMT1L	7.8	14.5	10	7.5	14.8	13.6	14.2	7.6	6.9	10.4	11	13.1	15.2	8.6	19.1	5.2	16	10.2	16.8	10	10.3	10.2	7.3	8.2	11	13.3	10.3	12.1	13.7	6.5	13.6	10.6	10.8	11.1	11.4	11.7	21.6	11.9	12.4	6.6	9.2	7.1	16.5	16.2	3	10.9	14.4	13.7
ENSG00000138663	COPS4	17.2	10.2	22.5	20.4	20.1	25.9	12.2	22.9	29.8	26.2	23.3	14.7	18	29.5	20.2	48.2	14.6	13.1	27.8	23.6	35.6	18.5	19.7	17.1	16.9	14.1	16.7	28.8	48.7	19.5	16.4	19.7	16.8	19.9	34.8	18.2	21.4	16.7	31.7	14.4	34.3	21.2	12.3	27.4	14	24.6	17	16.2
ENSG00000128708	HAT1	34.2	16.4	29	26.5	15.4	16	20.5	35.8	23.9	39.6	41.4	38	23.8	38.5	23.2	21.6	33.6	27.3	31.4	29.3	61.2	21.7	31.1	33.9	27.1	34.3	7.5	42.8	21.3	9.5	17	52.2	17.5	12.5	24.9	26.9	35.1	25.3	44.9	23.9	33.5	39.2	24.1	41.8	17.2	26.9	36.6	26.1
ENSG00000154719	MRPL39	28.7	14.2	20.2	12.8	10.2	14.9	31.3	18.7	16.6	26.1	22	27.9	16.3	31.8	10.5	11.6	23.7	8.5	42.7	25.3	29.2	16	22.3	32.5	15.4	29.4	11.9	32.8	10.8	12	22.6	25.8	21.2	14.5	19.3	33.3	35.7	26.3	25.7	18.1	21.4	17.9	32.1	29	22.1	25.1	32.8	33.4
ENSG00000033800	PIAS1	8.1	11.3	18.3	8.8	11	11.4	5.5	12.6	12.8	13.9	15.7	9.3	12.4	15.5	8.6	10.5	8.9	22.9	26.9	6.9	15.1	8.9	10	18.6	11.4	10.2	7.2	18	15.1	10.2	20	9	8.2	10.8	9.7	9	12.8	11.9	10.6	6.7	14.8	9.2	10.3	9.1	6.4	13.3	17.6	15.1
ENSG00000167842	MIS12	9.7	10.8	24.6	15.1	10.3	10.1	12.6	14.2	10.7	21.9	19.9	10.3	7.5	24.4	12.1	7.5	10.6	22	19.2	13.2	22.7	14	12.9	13.6	21.1	12	18.1	7.9	16.8	10.2	20.5	18.6	28.8	10.6	11.4	19.1	14.7	25	13.9	5.9	17.4	8.2	13.7	12.6	9.8	16.1	23.6	11.9
ENSG00000143751	SDE2	8.5	6.2	10.1	10.7	7.1	7.9	12.6	9.1	8.7	12.5	9.6	9	9.8	12.5	14.3	7.7	4.9	11	12.6	7.9	15.3	9.5	10.3	13.8	5.3	8.2	13	13.5	16.8	8.7	11.5	13.3	16.9	7.1	8.6	15.1	25.1	15.2	9.2	2.5	18.8	10.8	14	13.2	6.6	15.9	13	16.2
ENSG00000204006	C1orf185	ND	ND	ND	ND	ND	ND	ND	ND	ND	ND	ND	ND	ND	0.5	ND	ND	ND	ND	ND	ND	ND	0.7	ND	ND	ND	ND	ND	ND	ND	ND	ND	ND	ND	ND	ND	0.6	ND	ND	1.1	ND	0.6	ND	0.6	ND	ND	ND	ND	ND
ENSG00000154723	ATP5PF	41.8	30.1	38.4	43.1	41.4	38.1	47.7	37	43.1	36.2	35.4	69.1	33	51.5	24.5	36.5	57.9	22.9	51.4	44.4	39.9	45	54.6	107.4	61.2	68.6	46.8	78.4	35.2	37.2	54.8	34.6	31.1	49.3	42	49.8	67	63.4	52.8	46.7	54.3	79.4	69	94.8	54.7	42.5	74.7	97.3
ENSG00000169032	MAP2K1	33.6	15.9	31.9	13.3	19.3	14.5	18.5	24.4	20.9	26.5	23.7	23.8	27.7	30.9	30.3	20.1	20.2	30	29.8	35.7	31.3	24.9	17.8	9.9	16.6	12.9	15.6	13	14.8	11.2	22.1	19.2	28.5	28.3	20.7	15.8	17.5	39.6	38.7	13	10.5	17.1	16.3	31.2	13.9	11.9	19.7	27.5
ENSG00000184999	SLC22A10	ND	ND	ND	ND	ND	ND	ND	ND	ND	ND	ND	ND	ND	ND	ND	ND	ND	ND	ND	ND	ND	ND	ND	ND	ND	ND	ND	ND	ND	ND	ND	ND	ND	ND	ND	ND	ND	ND	ND	ND	ND	ND	ND	ND	ND	ND	0.5	ND
ENSG00000050130	JKAMP	19.9	23.6	20.3	16.6	15.2	20.1	15.5	31.3	26.8	18.5	22.1	7.4	36.6	9.9	28.1	28.9	21.3	14.5	14.9	19.3	25	29.7	8.5	10	15.2	14.7	20.2	16.6	19.7	21.9	21.9	17.3	11.9	29.7	18.8	13.8	9	19.9	34.7	18	9.1	12.8	11.1	16.9	20.8	10.7	24.7	9.1
ENSG00000177370	TIMM22	5.5	9.8	5.2	6.8	7.9	7.4	5.3	7.1	6.1	10.4	9.2	12.5	3.1	5.1	5.5	8.4	5.2	7.2	10.3	9.8	8.6	5.3	12	3.7	7	6.8	7.7	4	3.9	7.3	6.7	10.1	8.4	4.3	10.2	5.8	7.9	5.2	8.5	5	6.6	3.4	6.3	4.4	6.9	6.7	2.6	4
ENSG00000055147	FAM114A2	8.4	11.2	12	18.8	17	15.9	10.9	20.4	14.3	15.2	21.2	8.2	12.5	10.7	19.6	15	10.6	7.2	10.4	19.9	18.5	11.9	11.6	13.6	6.8	5.9	20	11.9	14.1	14.2	12.4	13.6	24.7	11.2	21.2	14.1	8.5	16.8	19.6	8.1	13.5	4.9	5.2	9	5.5	11.7	16.6	16.2
ENSG00000182400	TRAPPC6B	10.8	4.7	8.4	8.1	12.1	13.7	6.7	14.2	12.3	12.8	12.7	8	20.9	6.8	10	12.9	6.4	8.5	12.4	8.9	15.8	12.7	6.1	9.2	6.9	23.3	17.3	12.9	12.7	13	15.3	10.9	14.8	20.5	11.1	12.6	10.3	14.5	13.3	13.4	9.7	9.4	7.1	8.4	19.2	7.5	15.7	6.5
ENSG00000184432	COPB2	53.5	21.5	31.6	28.5	63.6	58.6	27.7	64.2	61	41.5	51.3	40.2	20.4	21.7	59.4	68	37.6	28.5	35.9	34.3	52.1	37.4	24.6	32.6	34.1	38.4	38.1	29	37.4	41	31.2	32.6	33.8	48.2	40	19.6	21.3	26.3	49.1	32.4	14.5	17.8	28.7	53.3	23.7	19.6	25.6	37.3
ENSG00000188021	UBQLN2	18.6	13.9	14	16.3	32.2	20.6	8.8	15.1	18	11.4	12.6	7.8	8.8	14.3	16.6	17.8	17.8	11	26.6	16.9	13.8	22.1	16	5.8	19.2	8.2	16.9	11.3	12.8	19.1	21.4	15.3	13.4	16.5	9.9	9.3	6.7	15.8	17.9	8.7	14.5	9.9	11.6	6	16.6	13	18.1	13.5
ENSG00000114098	ARMC8	20.4	10	13.2	10.7	16.7	14.8	17.8	15.9	15.4	21.8	21.4	15.7	10.9	19.4	16.4	13.6	25.6	10.8	17	15.5	27	13	12	34.5	6.6	10.6	21.2	26.7	38.7	22	9.9	14	20.2	11.9	17	17	12.8	11	27	18	18.7	12.6	18.3	15.5	8.8	14.7	21.3	15.4
ENSG00000120137	PANK3	13.9	7.9	32.7	17.4	12.3	14.2	13.9	8.4	9	11.3	16.7	13.1	13	21.6	13.9	11.9	18.3	10.1	22	17	20.4	20	10.6	11	7.5	9.7	14.2	14.9	15	11.4	23	14.2	16	8	13.3	16.4	10.2	21.9	15.5	7.8	14.8	6.7	14	10.9	5.8	10.8	22.4	8.8
ENSG00000005007	UPF1	23.8	15.9	11.2	13.3	17.4	11.4	36.8	20.3	12.6	19.7	15.5	30.5	21.7	21.5	27	12.7	10.5	24.1	15.7	22.1	7.5	11.4	30.9	23.6	14.4	19.5	15	26.1	14.2	12.7	16.1	15.3	16.7	11.3	12.5	18.8	29.6	20.9	10.4	26	30.3	16.4	18.6	16.6	39	24.3	18.1	20.1
ENSG00000214367	HAUS3	9.8	5	14.5	14.2	6.9	9.6	14.2	15.7	6.9	14.3	13.2	8.7	12.7	18.5	6.7	6	17.8	9.1	11.6	7.9	18.3	7	7.7	11	11.7	7.1	5.5	11.5	12.5	5.5	10.6	12.9	6.5	7.5	11.6	8.8	21	22.4	14.4	5.1	16.7	20	12.3	9	12	13.3	12.9	11.1
ENSG00000184209	SNRNP35	12.2	13.1	15.7	8	11.5	10.8	13.8	10.7	15.8	11.3	8.3	8.1	8.5	24.3	7.9	15.5	8.2	12.7	13.5	19.2	9.8	17.7	10.9	11.4	11.7	18.5	8	11.6	18.3	13	13.5	10.1	9.7	20.6	15.4	7.7	14.5	4.9	15.8	25.8	12.5	26.4	11	16.5	12.5	9.6	6.9	12.9
ENSG00000021776	AQR	5	13.1	8.7	9.1	11.8	11	4.5	6.2	7.9	8.3	7.5	5.9	3.1	4.1	4	10.5	5.5	8	14.6	8.9	9.2	5.8	5.9	13.2	11.6	5.4	6.7	10.7	6.2	8.5	5.9	6.5	6.9	7.8	7	3.3	9.3	4.1	8.2	3.4	6.2	7.2	8.6	11.7	5.4	8.5	15	4.1
ENSG00000182858	ALG12	7	7.1	7.5	12.5	14.5	6.8	8.4	7.4	6.7	8.8	7.1	11.6	10.2	3.8	6.8	6.6	9.6	12.9	9.2	8.8	4.4	6	13.5	3.5	11.9	11.7	16.4	8.7	7.7	10.2	9.1	8.6	12.4	9.7	8.4	8.7	4.3	9.6	4.6	16.1	8.4	7.1	7.2	9.4	6.6	14.2	9.5	10
ENSG00000101337	TM9SF4	19	13.6	15.6	17.8	30.7	25.1	20.1	15.8	24	22.2	21.8	40.1	23.7	13.4	30.1	25.7	34.9	31.6	17.5	33.8	19.3	7.6	9.8	30.7	11.7	30	27.2	14.7	17.7	26.3	25.8	16.8	27.2	27.4	19.7	16.1	19.3	25	17.3	20.2	14.8	11.1	13.9	23.2	16.7	14.2	22	16.6
ENSG00000139579	NABP2	25.4	26.4	25.1	27.9	10.9	11.9	4.8	15.4	12.9	22.4	13.4	15.8	23	19.6	31.4	14.1	16	20.4	23.3	19.4	17.1	36.9	21.9	32.7	18.5	12.1	11.8	23.3	31.9	10.1	15.5	26.7	21.7	19.2	14.3	24.3	16.8	33.8	16.1	23.1	31.5	26.1	18.4	15.2	25.3	28.6	23.5	29.2
ENSG00000176102	CSTF3	18.3	18.3	34	22.6	8.9	15.8	25.5	18.7	11.6	20.2	27.2	14	15	19.9	12.8	11.3	13.6	24	29.8	17.1	32.1	20.3	50.5	20.5	39.7	22.9	10.4	26.6	12.7	11.8	12.2	15.2	15.2	16.4	25.9	15.8	27	14.6	26.4	13.9	25	13.9	16.6	13.4	22.4	20.3	33.7	15.3
ENSG00000116138	DNAJC16	7.5	7.2	6	10.9	16.4	13.3	5.6	9	9.2	9.1	9.8	6.2	11.1	6.5	6.1	9	11.9	9.4	7.3	8	12.9	7.7	3.4	6.7	8.3	10.7	16.3	10.3	7.8	9.6	9.5	14.7	8.2	11.4	10.1	5.5	14.1	6	10.4	3	5.2	5.3	5.7	6.8	5.1	6.2	7.7	7.3
ENSG00000153989	NUS1	10.3	7.6	16.4	18.3	16.6	21.8	40.4	18.9	19.7	15.8	18.2	17.2	11.6	24.4	20.6	17.4	20.1	9.4	24.4	18.5	29.5	18.2	22.5	27.9	12.8	30.7	25.6	35.1	16.5	19	21	17.3	35.4	16.2	16.2	18.3	33.3	21.8	23.6	11.6	16.5	22.4	19.1	14.2	13.9	15.9	11.8	17.5
ENSG00000198060	MARCH5	16.2	8.8	17.5	20	11.9	12.4	9	14.6	16.1	18.2	18.7	5.9	11.7	9.5	10.1	14.2	8	13.4	12.1	12.2	26.2	7.1	14.3	7.6	8.3	13.8	14.5	12.1	7.6	12.7	16.5	12	25.2	24.3	16	10.2	8.3	11.9	14.5	10.3	10.7	14	4.1	10.6	13.3	11.6	17.9	5.6
ENSG00000204843	DCTN1	19.1	22.5	21.1	22	38.8	29	17.1	30.9	32.3	39.5	28.2	29.9	14.8	26.4	12.7	64.2	21.8	19.2	25.8	39.3	30.2	32.9	26	27.4	18.1	25.1	30	14.9	34	34.7	19.2	42.9	25.6	27.1	33.7	24.2	11.8	18.9	29.7	16.4	27.1	15.5	22.8	23.5	24	24.4	37.2	18.9
ENSG00000150991	UBC	99.2	85.5	71.1	58.4	186.6	115.9	49.4	117.2	133.1	80	78.7	78.9	117.7	82.6	106.5	131.8	141.2	72.9	129.2	207.7	68.9	101.1	54	63.5	62.3	139.8	143.5	94.2	59.2	133	160	95.1	146.3	111.6	101.1	34.2	54.4	88.7	91.8	85.3	88.3	106.3	68	54.6	105.2	52.9	68.5	77.4
ENSG00000114744	COMMD2	17	5	16.3	9.4	14.3	16.5	10.8	10.7	11.2	16.6	16.8	8.7	10.6	13.7	12.3	10.4	10.5	10.9	15.5	13	19.4	10.1	14.8	12.3	6.9	5.8	15.3	17.6	5.6	12.4	14.4	8.2	14.7	11.2	11.6	8.7	6	7.8	11.8	5.3	12.2	8.7	18	10.4	6.7	11.3	16.5	18.3
ENSG00000184857	TMEM186	6.8	10.7	8	10.1	13.7	7.3	7.6	7.8	8.1	10.4	8.6	10.3	11.4	20.7	6.7	5.7	7.1	13.1	14.1	11.1	11.9	12	13.6	8.7	13.8	21.9	15.4	9.6	7.1	8.7	18.9	11.3	16.7	8.5	9.3	17.3	14.8	11.4	6	18.3	7.4	9.4	10.1	14.6	9.4	15.7	10.4	22.7
ENSG00000105221	AKT2	22.8	56.3	21.5	22.1	26.8	32.8	11.9	15.3	22.6	31.7	28.3	24.8	21.3	23.3	13.6	33.6	13.3	10	23.8	31.8	20.4	22.3	27.1	15.3	35.7	15.5	16.8	17.5	18.4	30.2	19.1	21.5	20.4	25.1	6.9	25.7	19.6	24.5	17.6	19	27.8	8.5	11.6	25.4	15.1	18.5	11.7	16.8
ENSG00000133114	GPALPP1	8.7	7.6	14.3	8.8	6.8	11.3	10	12.6	10.4	14.7	14.1	13.2	16.3	20.1	8.4	10.2	10.1	14.8	14	10.2	16.5	17.3	16.5	15.2	9.8	9.3	11	21.5	7.5	8.8	7.3	9.6	8.7	8.9	11.7	15.1	13.1	4.4	10.8	9.8	20.4	14.9	9.8	21.4	7.1	20	11.8	8.5
ENSG00000086827	ZW10	12.2	7.8	16	11.3	10.4	10.8	9.3	13.8	11.7	17.5	17.7	20.2	22.7	15.3	18.2	13.8	15.9	17.1	20.2	17.2	25	10.5	8.3	16.2	6.9	12.3	11	15.7	10	9.2	11.3	18.6	15.1	7.9	18	18.2	18.6	5.7	18.3	6.3	15.2	10.8	10.1	15.9	15.6	14.2	16.7	17.3
ENSG00000117614	SYF2	19	8.3	19.9	15.9	32.1	39.2	15.4	21	31.8	18.6	17.8	5.5	25.6	18	27.8	23.1	14.3	17.1	17	15.6	26.5	28.7	17.6	21.6	19.8	13.7	31.7	27.4	19.7	29.3	41.2	20.2	26.7	35.4	26.7	21.4	16.3	25.7	25.7	7.8	27	35.4	27	26.2	13.3	17.7	17.9	27.7
ENSG00000164645	TEX47	ND	ND	ND	ND	ND	ND	0.9	ND	ND	ND	ND	ND	ND	ND	ND	ND	0.4	ND	ND	ND	ND	ND	ND	ND	ND	ND	ND	ND	ND	ND	ND	ND	ND	ND	ND	ND	ND	ND	ND	ND	ND	ND	ND	ND	ND	0.5	ND	ND
ENSG00000198026	ZNF335	9.1	9.3	8.3	9	4.4	5.6	17.7	8.2	5.7	8.2	5.9	20.1	10.3	11	12.2	8	7.5	13.2	8	12.3	3.7	7.5	10.9	9.1	13.6	10.6	6.9	11.8	15.6	9	10.5	10.7	7.7	5.9	7	11.6	8.6	14.8	5.6	18.6	13.9	11.5	5.7	6.2	15.4	11.5	5.5	9.2
ENSG00000230124	ACBD6	21.2	15.8	13.6	10	9.5	16.6	28.5	9.8	19.7	17.1	15.5	22.3	15.6	18.8	20.3	9.6	8.4	15.3	10	18.1	10.9	14.2	19.5	14.8	14.3	12.7	24.5	25.3	13.4	15	25.9	10.6	16.7	15	19	15.3	23.2	15.3	13.7	19.3	21.6	23.9	15	14.5	7.5	21.8	11.3	35.9
ENSG00000025796	SEC63	11.3	6.9	19.2	23.8	20.1	23.8	17.3	24.3	26.9	11.6	16.6	12.4	14.2	21.2	20.8	21.8	14.4	16.7	13.3	15.6	17.9	25.4	14.7	22.9	11	12.7	31.4	26.1	13.6	18.6	25.9	18.6	41.2	21.1	16.2	13	19.1	34.3	23.8	9	8.1	11.8	15.1	12.1	7.5	26	22.7	17.3
ENSG00000076650	GPATCH1	7.4	15.8	7.5	7.9	5	5.7	6.2	6.8	4.8	10.5	8.8	11.2	7	10.6	8.8	5.4	4.9	6.6	9.4	5.6	9.1	18.3	5.8	10	5.9	8.2	6.5	17.3	6.7	4.9	6.6	7.1	6.5	5	5.8	8.4	10.5	6.7	5.1	9.6	9.9	5.7	5.2	9.9	6.7	10.1	9.5	4.7
ENSG00000184634	MED12	8.7	10.3	16.3	9.7	12	10.7	24.1	6.2	8.9	9.9	7.1	12.4	8.3	11.5	8.2	10.7	6.8	8.7	19	7.8	7.9	12.1	14.7	19.1	23.2	16.7	9.4	17.5	16.9	12.4	8.5	12.9	15	12.7	15.2	14.7	17.7	20.2	9.7	14.7	18.4	10	9.3	11.2	13.5	17.3	18.2	8.7
ENSG00000186660	ZFP91	24.8	14.3	16.8	17	16.1	19.5	9.2	20.6	38.7	23.8	20.4	7.8	26.3	29.8	20.4	25.9	23.8	22.2	17	21.8	31.4	15.8	9.6	19.6	14.5	8.4	18.3	24.7	32.4	17	21.5	33.5	39.3	19.8	23.6	20.2	19.4	28.3	30.6	8.3	21.3	13.7	8.8	14.4	13.9	16.6	28.4	19.7
ENSG00000125676	THOC2	21.2	17.8	22.8	24.6	16.8	16.2	12.3	14.5	14.4	16.1	21.6	12.4	21.9	21.8	16.7	15.9	15.5	16.3	27.6	10.8	27.4	20.7	25	30.5	24.9	16.9	15.7	35.2	21.8	32	13.6	18.4	21.3	14.1	14.8	33.4	45.6	19.9	16.2	22.4	30.3	34.6	12.7	28.9	17.6	30.9	14.3	18
ENSG00000140521	POLG	6.7	12.8	8.8	11.5	14.4	9.2	11.2	13.4	7.2	13.8	10.9	18.6	16.8	10.6	20.7	10.5	16.5	14.6	23.5	11.4	4.7	22.8	20.2	16	13.4	6.7	12.2	14.9	26.5	8.3	16.7	9.5	8.2	12.3	16.4	30.2	14.1	11.9	11.1	11.8	16.9	15.2	8	13.4	5.7	17.4	10.8	15
ENSG00000014824	SLC30A9	8.5	4.3	14.2	16.1	11	15.4	8.1	11.9	14.4	10.5	12.5	4.4	11.2	8.8	8.7	13.6	13.5	4.4	11.9	9.8	15	3	7.2	10.1	7.6	7.3	19.5	13.8	7.3	12.2	10.1	8.9	11.7	16.9	11.3	9	13.5	4.2	18.2	4.1	7.9	13.2	10.9	13.3	6	4	12.9	7.2
ENSG00000110435	PDHX	9.1	24	13.9	5.5	10.2	12.1	13.6	17.1	14	19.4	18.9	31	8.5	12.6	11.2	14.4	22.7	17.8	26.9	14.4	19.3	11.3	22.5	11.8	25.3	35.6	22.2	22.3	14	12.3	17.9	10.6	14.5	11.2	14	10.8	25.3	11.6	15.2	15.6	13.8	13.8	11.3	25.2	14.4	12.1	24.9	10.9
ENSG00000143951	WDPCP	6	5.8	4.8	5.5	5.4	5.6	5	6.1	2.9	3.6	3.3	4.7	3.5	6	5	3.6	4.5	4.9	2.7	2.7	4.6	8	4.5	7.7	5.5	3.7	2.8	6.2	5.9	3.3	2.7	3.9	2.3	5.2	3.3	9.6	3.4	9.2	4	7	8	6.7	5.9	3	2.4	7.5	5.1	6.1
ENSG00000122674	CCZ1	46.1	18.1	24.9	31.9	25.8	23.8	17.4	18.5	22.1	18.4	19.6	8.7	23.7	28.4	10.6	27.5	51.9	25	17.1	19.6	20.1	12.7	26.3	14.2	22.3	15.9	26.1	28.7	16.7	24.2	24.3	13.7	13.3	25.7	33.3	27.6	33.1	21.9	26.5	27.7	18.9	37.8	46.6	22.5	24.5	27.2	24.8	23.1
ENSG00000066739	ATG2B	4.1	5.2	6.5	5.1	11.3	10.5	5.2	6.1	8.7	6.7	7.6	2.8	2.8	9.2	5.8	9.9	4.5	5.7	8.8	6	10.8	8.5	4.5	4	5.7	2.5	7.4	7.3	4.4	8.8	6.1	9	7.2	7.1	8.4	7	4.6	8.3	5.3	6.6	6.6	6.3	3.1	4.8	5.4	6.1	14.6	6.2
ENSG00000158195	WASF2	24.4	11.7	27.3	24.8	19.9	26.1	15.8	20	18.6	22.1	19.9	10.1	26.5	17	19.4	31.2	15	19.7	21.9	32.8	26.5	23.8	13.8	37.1	20.8	11.9	26.8	29.6	21.4	23.8	35.8	24	45	24	27.6	19	29.5	8.9	29.9	8.8	22	13.6	21.9	12.5	18.1	46.1	33.5	17.4
ENSG00000125703	ATG4C	7.6	6.1	9.5	8.3	12.5	13.5	9.5	11.5	7.8	11.1	12.5	4.5	6.1	16.3	8.9	5.8	13	5.9	11.3	8.7	16.1	12.2	10.4	18.3	6.5	5.8	8.9	14.8	12.3	11.1	6.2	11.8	5.6	10.8	13.3	18	15.5	13.3	9.3	3.6	14.9	5.7	13.9	11	10.1	17.9	22.8	11.5
ENSG00000149313	AASDHPPT	11.1	11.6	32.6	23.8	15.4	21.4	13.8	16.8	13.8	22.4	17.4	23.7	19.8	34	39.1	9.8	22.2	14.2	27.6	21	22.1	21.5	14.6	31.5	8.5	16.5	24.1	25.7	13.4	20	26.1	17.8	23.6	15.3	17.6	15.3	34.6	8.3	21.3	6.5	28.9	21.6	14.2	14.9	15.2	20.6	30.7	37.8
ENSG00000143970	ASXL2	15.7	9.5	7.3	5.2	7.3	10.3	9.4	8.7	13.6	8.5	7.7	10.5	8.6	9.8	5.1	9.8	10	9.8	14.4	10.6	12.3	9.8	6.6	17.4	8.5	11.5	6.2	19.2	17.4	5.1	11.1	13	10.3	7.6	10.9	6.2	15.1	7.9	9	6.4	9	6.4	10.3	9.2	6.7	10.1	25	7.9
ENSG00000115207	GTF3C2	29.7	26.8	22.6	21.7	13.4	13.1	33.1	10.9	14.9	14.4	12.3	19.9	19.1	26.2	19.7	15.1	14.9	18	33.2	20.9	13.9	20.6	28.9	22	18.1	26.2	12.3	23.9	22	16.4	18.9	16.4	21.2	13.8	18.4	17.9	30.6	19.7	13.9	24.5	22.1	17.5	42.5	24.2	17	27.4	25	29.3
ENSG00000168883	USP39	22.1	22.5	23.1	25.3	16.8	13.2	25.9	18.7	17.7	27.9	24.9	36	16	26.2	17.7	17.5	20.6	16	44.2	20.2	35.4	26.3	28	32.5	13.6	31.7	16.6	39.5	22.3	9.3	16.2	21.4	19.3	13.1	22.2	27.7	39.8	15.5	20.4	25.7	38.8	29.7	30.5	27	21	35.9	49.5	19.9
ENSG00000108010	GLRX3	47.3	31.1	30	45.9	20.4	32.1	32.5	34.8	34.8	43.5	36.9	53.9	38.5	36.1	22.5	27.3	38.3	31.2	40	41.7	47.6	28	34.2	19.1	21.7	46	26.5	36.8	19.3	20.7	48.8	39.7	54.6	39.3	34.6	27.2	42.5	17.1	47.3	23.4	26.6	54.3	34.6	27.8	33.6	36.6	31.3	13.6
ENSG00000153767	GTF2E1	9.2	13	16.3	9.9	12.3	5.7	14.2	6.2	5.7	9.8	10.6	15.5	6.7	15.2	11	4.6	7.6	11.2	15	8.2	13.8	10.5	3.5	19.6	9.5	12.9	9.6	17.6	11.9	7.5	8.9	7.3	10.4	6.7	15	13.1	13.6	8	10.3	10.6	14.5	8.9	15.5	9	12.1	12	19.2	11.3
ENSG00000236287	ZBED5	20.1	16.3	28.5	18.5	15.5	24.4	14.7	16.5	17.2	11.4	11.2	11.6	44	22.4	12.5	12.2	15.6	25	17.7	17.2	15.4	21.5	16	5.7	34.2	7.1	12.8	18.3	7.7	16.4	25.2	8.5	18.9	20.1	14	11.2	15	25.4	16.2	10.2	17.8	19.9	15.4	14.8	21.7	27.1	15.8	11.8
ENSG00000131475	VPS25	17.4	36.3	27.7	16.7	35.3	24.2	25.7	22.2	31.4	45.7	32	31.1	20.6	17.5	37.2	32.3	24.2	18.3	38.1	48.4	29.7	15.9	47.9	13.2	24	46	36.5	24.7	17.7	32.8	31.3	40.5	43.5	27.2	28.6	21.1	45	17.7	27.4	25.1	35.5	27.3	21.3	39.9	25.6	13.3	33.5	28.3
ENSG00000132155	RAF1	15.4	17.8	27.1	21	23.6	19.1	54.6	23.6	40	31.3	35.5	13.9	12.8	16.2	11.3	36.5	16.9	9.9	28.5	20.9	32.6	28.3	22.4	21.8	21.4	12.9	23.9	21.2	20.7	17.6	21.2	32.2	26.1	21.6	22.4	24.9	15.8	42.6	30.1	26.4	27.2	15.7	27.6	19.3	24.2	22	23.8	20.4
ENSG00000006194	ZNF263	8.6	11.2	13.4	19.4	10.7	14.1	17.4	11.9	18.3	14.3	15.6	12.2	13.6	31.9	12.4	15.3	13.3	11	18.2	12.1	14.4	17.5	18.2	14.5	15	11.7	12.5	21.4	17.8	16.2	25.4	13	19.2	16.1	12.2	20.6	16.3	21.7	11.7	11.9	19.7	16.5	24.9	10.2	9.6	32.1	13.6	25.1
ENSG00000079277	MKNK1	19.5	13.2	8.8	9.7	7.9	11.7	11.7	9.9	9.9	12	16.4	15.3	8	12.9	12.2	9.9	13.5	23.7	14.7	16.2	12.9	22.2	13	27.3	15.2	13	12.3	14.6	22.2	15.4	11.2	15.6	8.6	6.5	14	15.9	14.2	9.5	6.5	12.8	10.4	13	6	11.3	15.7	9.6	18.4	12.9
ENSG00000010322	NISCH	7.4	7.9	24.6	20	18.4	20.4	20.2	16.2	10.7	13	13.3	11.8	11.3	10.5	4.5	22.4	10.7	10.1	13	17.6	7.7	10.6	14	18.9	27.5	11.4	16.8	11.1	17	32	14.2	14	12	27.5	20.9	21.1	10	11.7	12.1	10.7	19.8	24.6	15	9.6	13.5	11.8	6.7	12.2
ENSG00000165283	STOML2	47	54.7	29.4	43.8	21.6	26	31.5	23.3	34.4	66.6	48.7	61.6	22.2	39.9	16.5	29.8	47.7	20.2	44.8	52.4	44.6	34	41	24.4	46.4	58.2	63.3	46.1	28	32.9	40.9	54	64.9	21	43.4	40.7	39.6	24.5	32.5	38.1	41	81.8	46	35.3	34.6	35.9	24.8	42.6
ENSG00000108469	RECQL5	11.2	20.9	8.5	12	11.8	7.9	19.6	8.3	7	10.9	9.7	9.2	12	13.4	9.1	7.3	14.5	10.8	8.8	10	10.4	7.2	16.4	24.4	25.3	13.2	11.9	7.9	12.2	11.2	12.3	10.8	13.1	12.5	14.2	14.9	12.3	11.9	8	10	16.1	10.7	5.5	10.8	16.2	13.1	19.8	13.5
ENSG00000163444	TMEM183A	12.7	12.4	15.9	26.1	21.1	15.9	26.3	12.8	12.7	14.9	13.1	15	13.5	31.9	9.3	16.5	6	16.2	21.3	18	12.4	10.3	25.9	15.7	14.5	16.5	15.3	28.1	13.9	15.6	20.1	12.2	24.8	15.1	18.7	25.8	32.2	11.6	13.8	28.4	22.9	28.9	43.8	17.3	19.8	17.7	27.2	25.6
ENSG00000165355	FBXO33	9.7	6.1	5.6	8.6	20.2	9.5	9.3	9.8	13.3	5.5	6.5	3.6	8.7	11	12.2	15.3	5.5	5	14.4	9.7	10	10.5	9.3	4.3	8.9	9.3	5.7	16.4	16.7	8.8	10.5	9.4	3	9.6	4.6	11	3.8	10	10.8	10.4	14.6	10.3	5.7	8.8	9.2	12.7	9.1	9.9
ENSG00000169609	C15orf40	9.1	11.6	7.6	10.4	9.7	9	7.3	6	9.8	5.9	6.8	8.4	16.3	10	8.4	4.6	14.8	17.8	16.9	12.5	6.8	19	11.8	9.4	15.6	9.6	9.6	15.6	10	7.9	17.6	9.9	11.3	8	10.3	26.4	12.8	16.6	5.7	9.4	13.3	8.5	13.4	14.2	7.9	17.9	10.8	13.3
ENSG00000073584	SMARCE1	20.7	34.5	42.3	31.5	22.4	32.3	20.8	26.1	36	30.7	23.1	22.6	18	32.9	37.7	35.2	20.5	28.3	26.2	27.6	36.9	30.8	34	23.5	18.6	39.6	22.6	42.9	23.9	28	21.8	24.5	35.7	31	33	26.6	34.2	13.1	29.3	23.3	78.5	8.9	23.6	17.1	17.1	44	47.7	25
ENSG00000165792	METTL17	14.4	17.9	18.8	7.1	11.6	5.2	14.5	9.6	13.5	29.3	24.2	14.1	18.9	31	9.8	12.5	18.1	24.2	23.8	18.8	21.2	10.9	19.7	16.2	13.2	18.4	10.9	27.1	18.8	10.8	16.6	15	11.2	10.4	11.7	27.8	14.9	14.9	13.9	10.7	18	28.2	18.7	23.1	22.7	23.1	16.5	20.4
ENSG00000077549	CAPZB	48.6	29	52.2	37.5	71.6	92.3	36.7	82.9	86.5	73.5	75.7	36.1	68.7	33.6	36.2	103.6	44.9	41.4	44.8	57.2	82.8	52.9	31.8	65.9	38.9	56.3	73.5	43.6	108.9	85.1	47.7	62.9	59.6	63.2	66.9	39.9	23.4	48.1	73.4	34.6	48.3	50.8	39.2	64.8	31.4	43.7	36.7	44.2
ENSG00000115484	CCT4	42.4	49.6	33.1	30.7	27.5	42	55.7	38.9	27.9	56.2	37.8	86.2	30.9	68.5	39.6	27.8	58.7	30.7	64.9	49.8	59.4	33.6	63.8	43.7	25.7	54.1	24.8	53.7	29.3	35.6	34.7	45.2	47.2	43	46.9	35.4	62.1	22.1	47.8	38.2	46.3	73.9	59.5	58	44.2	52.6	51.8	46.3
ENSG00000185129	PURA	6.9	3.1	2.4	10.4	9.8	14.2	6.7	13.6	8.6	7.6	7.1	8	6.4	8.8	11.9	9.7	3.4	5.6	7.9	10.3	12.3	9	10.1	5.9	6	3.1	5.3	5.2	7	5.7	8.5	7.9	8	9.7	3.8	6.9	5.1	6.8	7	5.8	7	6	1.8	3.3	6.9	6	9	5.2
ENSG00000081307	UBA5	27.3	10.2	18	14.8	12.7	14.6	18.9	23.7	24.4	14.9	17.3	18.5	10.2	21.8	17.4	17.1	9.8	16.7	17.8	18.7	22.2	20.7	7.6	26.5	16.5	20.7	12.7	32.5	15.6	12.7	11	14.1	21.3	13.9	16.7	11.9	16.5	32.4	16.6	24.3	17.9	12.2	16.4	23.5	9.8	15.7	15.7	41.3
ENSG00000253797	UTP14C	4.2	6.8	14.1	11.1	14.5	10.5	10.9	12.3	9.6	8.3	7.7	6.7	9	10.5	3.3	11.6	10.5	10	12.4	6.8	11	10.7	8.8	20.2	4.8	6.5	9.9	17.9	14	9.2	13	6.4	12.4	10.9	6.8	12.5	11.6	5.3	12.4	3.1	10.9	10	12.8	19.5	4.9	10.7	9.9	4.5
ENSG00000173163	COMMD1	10.1	13.1	15.1	11.6	19.4	22.6	12.9	12.2	20.8	24.9	18.2	22.4	9.3	18	10.5	22.8	20.9	7.9	8.2	15	26.9	19.4	10	14	7.7	24.7	16.7	21.7	11	16.4	17.4	12.1	14.4	18.2	25	10.5	8.5	29.5	26.3	19.1	16.7	38.6	12.8	8.4	18	12	19.6	20.6
ENSG00000064703	DDX20	11.4	4.7	12.2	11	8.8	7	11.4	11.2	8.7	16.1	15.7	7	4	26.8	8.8	7.6	5.7	9.2	14.4	11.3	18	12.2	13	13	9.2	7.2	8.8	12.8	9.6	7	9.9	13.7	13.9	4.5	11.1	10.5	12.4	9.8	12.2	10.8	15.7	13	15.3	6.9	9.6	15.4	20.1	6.7
ENSG00000115998	C2orf42	4.9	8.4	8	7.2	15.9	9.8	9	12	8	10.1	8.4	6.4	4.6	6.2	7	7.5	16.1	7	8.1	6.8	10.7	11	7.2	7.5	5.9	6.4	14.2	6.2	7.6	11.6	13	9.2	11.9	10.5	9.3	8.2	6.3	24.8	12.7	4.7	8	8.8	5.6	8.4	9	7.7	10.7	11.5
ENSG00000166685	COG1	14.2	11.3	9.5	10.2	15.6	14.8	11.6	20.4	17.1	18.8	17.8	9.5	9.3	8	11.4	18.9	17.5	9	9.5	13.9	27.9	3.4	10.6	7.1	11	17	16.5	8.6	8.4	12.5	10.9	15.1	14.7	12.8	17.5	10.9	7.8	12	19	14	11.8	6.9	2.9	13.9	20	8.4	16.1	9.7
ENSG00000077147	TM9SF3	35.3	24.2	26.9	37.6	39.4	29.5	32.3	48.9	36.3	21.2	17.6	28.9	70	26.1	27.2	43.2	26.8	33.5	24.3	27	40	29.2	20.9	23.2	21.4	22.7	29.7	47.4	27.1	27.1	27.3	30	52.1	64.6	23.3	24.1	23	30.2	32.3	16.1	18.3	18.3	17.1	58	14.9	22.8	34	20.4
ENSG00000157426	AASDH	5	3.4	9	6.9	13.8	16	5.6	6.4	7.8	6.7	5.8	3.9	10.6	11	6	7	5	3.3	6.5	6.5	7.5	4.4	6.5	5.2	6	5	12.3	9.4	3.9	9.2	10.8	7.1	10.6	9.6	10.2	7.2	11.8	5.7	7.6	5	11	7.9	5.1	9.3	5.1	8.3	4.5	5.1
ENSG00000186566	GPATCH8	10.4	7.5	8.9	8.6	5.8	7.9	8.8	8.6	10.2	10.7	11.3	10.3	7	13.1	5	10.6	8.6	6.9	11.9	8.1	13.1	15.5	7.7	15.4	7	5.7	4.2	12.7	10.4	8.1	4.4	11.3	10.6	6.9	8.7	8.9	10.5	11.1	6.4	3.3	16.2	1.1	6	3.7	7.4	14.5	11.6	9.2
ENSG00000146463	ZMYM4	12.8	10.4	32.1	16.2	9.4	20.4	11.8	15.3	23.1	18.7	24.4	11.2	12.9	23.9	9.4	19.1	9.1	8.3	22.2	11.3	27	13.5	15.4	29.2	12.2	9.5	17	25	13.2	15.4	10.1	18.1	17.2	15.6	20.7	13.3	31.8	6.6	22.6	7.7	21.1	13.9	26.7	6.7	10	23.7	20.6	11.6
ENSG00000101421	CHMP4B	46.6	30.4	17.1	16.3	28.8	23.3	27.2	28	37.3	30	28.3	64.2	40.1	22.4	43.9	28.2	45.9	37.5	19.5	42.4	23.8	11.6	20.9	39.7	21.5	42.9	33.5	19.4	21	33.3	23.6	27.6	25.6	30	33.2	26.5	18.8	32.9	22.9	29.5	42.6	55.9	15	51.9	42.3	22.2	35	27.3
ENSG00000137992	DBT	11.7	5.8	5.3	10.8	11.7	10.3	12.4	8	6.5	7.2	8.7	12	4.5	10.7	11.7	4.8	4.6	10.5	11.8	8.5	9	11.2	6.8	7.7	11.1	5.9	10.1	10.1	3.7	10	9.4	5.9	9.3	6.5	6.7	10	12.4	11.7	5.7	2.7	8.4	3.3	11.2	7.8	11.5	8.2	19.4	8
ENSG00000120265	PCMT1	21.8	17.3	17.7	22.1	38.1	31.5	19.7	35.9	20.5	28.5	36.1	50.2	16.7	27.6	30.5	30.3	33.9	27.2	30.4	35.8	41.2	19.2	44	42.2	32.5	49	25.5	50.2	51.9	15.7	26.5	32.5	35.2	20.6	26.9	23.4	60.3	27.1	34	65	24.3	38.3	14.4	21.5	19.4	20.2	23	19.9
ENSG00000164162	ANAPC10	9.1	5.2	14	5.2	13.3	14.3	9.1	11.1	11.8	15	10.8	11.6	12.7	14.4	7.3	8.4	10.6	5.7	11.7	15.8	15.3	12.2	9.2	7.7	4	9.5	16.9	15.8	9	11.8	10.9	12	19.1	11.9	12	15.9	21.2	18.9	15	6.8	27.1	19	9.2	11	11.7	12.8	11.7	8.3
ENSG00000092098	RNF31	4.5	10.6	9.9	12.2	6.7	7	20.1	7.9	11.7	15.6	12.5	9.6	11.5	9	5	11.3	9.2	7.8	5.6	11.3	9.3	9.4	4.2	8.4	10.8	21	11.1	14.1	15	12.8	9.7	7.1	11.1	9.7	9.9	7.5	4.9	11.9	6.9	14.1	13.3	8.3	5.3	7.9	11.6	8.9	7.3	5.7
ENSG00000166024	R3HCC1L	10.6	7	10.7	9.4	9.2	9.8	8.9	12.1	16.9	11.9	13.2	9.5	7.7	15.1	6.5	7.2	6.7	12.2	10.7	7.3	13.5	11.3	7.3	8.9	5.5	10.6	11.3	12.1	10.9	8.9	8.4	10.4	15.5	10.5	7.6	9.5	7.7	9.4	9.2	10.2	9.5	12.6	7.7	5.1	9.2	9.8	12.2	6.1
ENSG00000134186	PRPF38B	21.8	8.9	19.7	13.6	12.7	10.9	17.5	21.8	10	11.2	12.7	16.5	10.3	30.6	12.2	7.4	7.7	19.4	19.4	12.3	17.3	16.9	19.2	23.5	26.9	16.5	12.5	31.6	19.5	6.7	17.7	11.3	23.8	15.2	9.4	13.9	28.8	22.9	12.7	16.5	23.5	26.6	22.8	10.6	14.9	22.7	42	12.6
ENSG00000119321	FKBP15	11.7	12.1	8.1	7.9	17.7	15.6	11	14.7	22.3	16.6	14.9	7.6	12.3	19.7	7.2	18.7	32.9	25.8	9.9	14.4	15.3	15	6.6	7.6	13.2	7.3	14.4	16.1	19.9	15.7	14.7	18.2	19	17.1	16.1	11.4	9.3	12.1	16.9	18	12	8.5	8.5	16.9	9.7	10.9	17.2	7.1
ENSG00000170631	ZNF16	4.9	4.4	8.7	4.8	7.5	10.5	6.3	4.5	10	9.1	8.3	3.3	5.1	7.9	6	5.8	4.9	4	6.1	10	8.3	3.3	5.1	9	4.9	4.9	12.5	3.3	5.3	12.8	10.1	5.8	15.3	9.1	5	6	6.1	5.3	7.2	6.7	6.5	3.3	5.4	7.6	10	8.2	5.1	5
ENSG00000005194	CIAPIN1	16	24	25.8	19.9	14.8	10.2	22.3	18.9	16	32.8	15.4	26.9	13.1	17.3	27.3	14.2	10.5	31	34.5	25.2	28.4	10	21.1	22.2	21	28.2	24.3	26.9	23.1	16.1	27.8	23.6	30.2	12.9	31.9	21.8	31	10.6	18.8	15.9	26.6	21.6	35	18.6	35.3	49.7	31.1	36.1
ENSG00000257727	CNPY2	16.2	29.3	21	19.3	57.3	22.4	42.5	18.5	36.9	34.5	24.6	39	29.1	15.1	32	39.9	18	23.7	26.2	20.7	20.1	18.3	24.5	14.5	30.9	34.3	28.5	27.3	22.3	26	31.5	28.4	32	49.5	27.9	21.2	23.2	39.1	23.7	26.7	16.7	32.3	21.5	33	41.8	19.7	17.2	32
ENSG00000074755	ZZEF1	10.5	16.5	6	8.1	15	8.5	7.2	9.2	11.6	10.8	10.5	8.1	3.7	10.1	6.2	12.3	7.2	12.1	12	6.3	11	11.7	12.5	9.6	13.3	5.3	10.2	8.1	19.2	10.9	8.5	10.6	12.5	5.6	13.8	10.2	7	10.3	6.7	7.2	10.1	4.8	3.6	10.2	6.4	11.3	7.3	4.3
ENSG00000149923	PPP4C	30.8	34.6	23.1	32.2	21.9	18.5	36	27.5	30.7	36.2	40.2	30.4	40.3	24	35.4	32.4	23.6	25.2	28.6	34.1	21.4	30.1	51.2	16.3	21.5	67.2	33.3	22.9	30.9	26.8	30.2	33	21	21.7	42	31.3	31.8	22	27.6	88.9	39.9	41.8	44	24.5	18.4	44.7	24	41.8
ENSG00000153339	TRAPPC8	8.2	7.1	8.2	6.3	12.5	12	9.1	11	11.8	10.4	10.3	4.8	6.3	11.7	8.9	10.7	9.4	12.8	11.9	6.2	14.5	13.3	5.6	9.7	7.1	6	9.6	28.2	11.5	10.6	8.7	9.6	14	11.6	11.8	9.9	14.1	10.9	10.4	5.7	12	9.8	8.3	24.3	6.1	12.8	9.8	12.4
ENSG00000159579	RSPRY1	8.3	13.1	20.7	10.5	13.1	16.5	12.2	15.1	15.5	20.5	16.4	13.9	11.1	12	19.6	20.2	14.2	11.1	17.9	14.7	23.5	7.6	7.4	6.4	9.7	19.6	17.1	11.2	17.3	20	14.4	20.2	28.3	15.5	27.6	13.9	10.4	5	17.7	4.7	18.8	7.4	13.2	14.1	14.5	24.3	14.1	11
ENSG00000164815	ORC5	16.3	17.2	10	18	10.6	10.6	8.9	14.5	13.9	16.4	13.7	11.2	10.7	24.2	12.2	9	18.1	15.6	20	13.9	19.7	13.1	12.9	8.9	9.8	11.3	14.8	16.8	7.9	10	13.3	18.8	17.5	6.9	15.4	13.5	29	14	13.9	23.2	23.5	17	10.7	22.2	18	9.8	18.1	24
ENSG00000248333	CDK11B	20.5	16.7	12.8	10.1	12.2	8.1	14.3	20.1	11.1	15.8	13.7	18.7	23.3	19.2	20	10	10.9	18.8	11.7	11.9	9.3	17.4	20.5	20.2	31.1	16.7	14.2	23	24.4	10	8.1	14.8	11.7	8.9	12.9	21.1	24.5	13.8	8.2	14.4	22.6	22.3	19.2	8	20.6	23.3	21	15.3
ENSG00000151292	CSNK1G3	13.1	12.6	19	18	19.4	21.8	9.4	14.3	17.1	15.8	23.7	11.3	21.1	ND	18.6	17.1	18.4	9.6	15.2	28.2	27.4	19.8	10.4	9.3	14.7	12	17.3	4.8	9.6	18.4	18.4	17.8	33.8	18.9	17.2	6.5	5.2	10.7	13.3	9.1	6.5	6	10.7	10.4	8.7	7.3	20.1	12.5
ENSG00000085978	ATG16L1	10.8	11.5	4.1	6.9	10.7	7.8	13.1	9.9	7.9	8.9	8.4	8.4	7.8	2.8	3.6	8.2	11.6	5.5	9.1	4.8	7.9	5.4	7.8	6.5	7.4	13.3	8.1	5.4	8.3	4.2	8.5	10.4	8.5	5.6	8.6	3.9	6.7	2.8	7.8	8.9	5.6	10.7	17.5	10.6	12.8	4	9.5	2.3
ENSG00000175768	TOMM5	55.1	64.4	38.2	34.2	43.9	43.2	21.1	42.1	27	41.1	44	68.5	22.9	37.8	34.6	39.9	41.9	19.2	33.9	50.2	42.9	53.1	53.6	33.2	89.6	98.1	36.1	54.4	22	37.2	27.6	45.2	44.8	19.5	46.8	42.5	80.8	42.5	41.7	44.2	45.8	47.9	66.5	46.6	40.8	38.9	31.9	55.6
ENSG00000183495	EP400	14.7	19.6	18.6	9.2	11.1	11.1	14.6	8.3	6.4	6.4	5.6	11.6	4.6	12.6	7.8	10.3	7.3	11.3	8.9	8.4	8.7	5.2	13.3	18	6.6	13.1	9.2	19.3	14.1	9.4	8	11.9	10.8	11.1	10.9	8.2	17.4	3.6	9.2	18.6	14.5	26.4	14.8	8.1	17	15.4	12.4	5
ENSG00000126934	MAP2K2	36.8	40.7	22.3	31.3	30.9	37.3	22.3	24.3	32.6	33.3	30.2	35.2	20	31.6	23	27.7	26.8	26.6	17.4	26	25.8	26.8	21.2	11.5	22.2	38.9	47.3	21.1	24.3	41.1	25.3	23.4	31.2	44.6	29.4	28.8	22	62.4	28	46.3	41.8	29.7	25.5	27.2	29.6	32	14.7	36.1
ENSG00000127511	SIN3B	14.7	7.9	13.4	17.2	11.1	10.2	42.4	12.6	10.4	17.5	15.6	19.4	13.9	13.3	14.1	14.5	14.8	12.7	11.1	11.3	16.2	13.8	20	14.2	17.3	8.8	14.6	8.3	11.5	16.8	14.9	11.7	10.1	13.9	15.8	10.7	11.5	8.2	12.2	17.7	11.2	13.4	16.6	7.7	25.4	14.9	12.3	8.7
ENSG00000272047	GTF2H5	4.6	5.1	6.1	7.9	9.7	14.3	5.8	8.6	7.7	7	8.2	3.3	4.9	7.3	12	8.5	9.2	3.3	3.8	8.5	8.4	7.6	8.7	9.2	4.7	10	8.4	4.8	3.6	12.1	8.5	7.1	8.4	12.1	5.6	7.3	10.1	4.3	14.4	4.2	5.8	9.6	6.5	4.9	4.4	4.5	4.8	8.7
ENSG00000116120	FARSB	22.2	13.1	15.3	20	14	20.1	23.6	22.7	14.4	22.5	18.4	33.2	12.3	10.9	17.3	16.6	18.7	18.8	29.4	25.5	33.1	16.3	15.2	25.1	14.8	21.1	21.8	36.5	10.4	13.4	20	25.6	39.4	8	21.2	19.3	37.7	22.6	27.3	20.8	21.8	20.7	19.5	26.9	16.4	21.5	36.8	35.4
ENSG00000115649	CNPPD1	15.9	12	12.1	22.3	25	12.6	17.4	20.7	12.2	17.2	13.8	25.8	19.9	9.1	12.2	20.1	13.8	22.4	16	16.7	10.1	23.3	9.3	37.1	12.5	25.6	30.7	21.7	25.9	13.4	21.5	17	15.3	15.5	14.4	24.8	29.5	34.4	9.9	29	23.7	16.6	7.7	18.5	15.4	35.5	9	30.9
ENSG00000221914	PPP2R2A	18.9	18.4	23.8	17	14.9	21.3	25.4	29.6	19	27.8	26.7	22.6	14.1	26.2	9	15.8	18.3	22.8	28.7	24	38.1	11.5	15.1	19.8	18.4	11.9	23.5	11.4	15.4	16.9	34	24	33.4	18.2	43.2	14.8	27	25.5	25.3	12.1	25.9	12.7	31.4	45.1	13	18.6	17.8	21.8
ENSG00000197771	MCMBP	31	22.1	31	21.4	15.7	19.3	18.2	28.8	31.6	36.7	38	28.8	25.5	36.2	13.3	23	16.7	29	37	29	43	26.5	27.3	18.6	17.6	22	24.4	34.3	45	15.8	16.4	33.2	43.8	20.2	25.1	23.7	17.1	27.3	24	23	43	20.7	15.6	23.1	16	27.2	60	18.4
ENSG00000109180	OCIAD1	25.3	18.6	38.3	26.2	38	45.9	29.6	41.5	64.9	42.7	50.1	18.1	72.1	29.4	41.5	36.4	50.3	22.2	36.3	38.4	51.9	24.4	24.3	45.8	18.9	14.7	56.3	47.1	49.6	48.9	56.2	33.5	41.4	50.5	43.7	28.7	50.9	16.5	49.6	17.3	40.4	47.1	31.5	31.6	17.5	28.2	37.2	31.1
ENSG00000081791	KIAA0141	10	13.6	20	29.3	15.8	21	13.3	13.2	21.5	23.1	25.7	19.5	23.7	23.8	15.2	14.3	13.4	15.7	12	27.7	12.9	13.6	10.6	14.4	15.8	15.1	20.1	20.4	28.5	25.5	13.9	20.2	16.6	20.8	24.1	5.1	9.1	32.5	11.9	13.1	5.4	11.2	7.7	12.5	21.2	18.6	13.3	26.4
ENSG00000169599	NFU1	20.3	18.8	19.7	19.7	25.1	23.8	21.5	22	19.4	19.3	14.5	40.9	17.9	12.3	11.5	18.1	30.6	9.2	20.2	20.6	27	25.9	19.8	13.8	16.1	37.2	25.7	25.1	21	19.9	12.1	20.8	14.3	22	24.6	14.5	23.7	15.1	34.7	4.3	13.2	43.1	18	21.8	21.3	14.6	30.9	5
ENSG00000140987	ZSCAN32	4.7	7.4	10.9	12.9	8.6	8.7	7.7	6.1	10.7	8.7	8.3	3.6	6.7	15.6	6.5	8.6	4.8	4.3	8.6	8.8	9.9	9.9	6.3	13.9	6.5	5.4	11.1	9.4	10.1	8.5	14.6	8.1	14.7	9	8.1	17.1	13.1	5.7	11.5	5.4	12.3	6.4	11.2	8.3	4.3	13.1	11.7	13.4
ENSG00000095564	BTAF1	16.8	8.2	19.4	23.5	10.3	16.3	9.7	9.9	11.8	9.8	14.7	11.3	10.3	18.2	6.4	9.7	6.1	18.3	13	8.8	14.8	12.4	14	12.9	19.3	11.8	10.6	19.3	13.5	11.5	11.4	14.9	21.8	21.2	9.4	15.6	10.5	21	10	7.3	14.9	12.3	8.8	4.9	6.5	12.1	12.1	8.4
ENSG00000156603	MED19	16.6	10.8	13.1	12.1	14	12.6	15.6	14.4	11.3	13.9	14.1	7.6	13.1	9.3	22.5	13.7	12.2	12.8	9.7	9.1	12.4	12.1	10.6	7.9	6.8	7	21.1	8.6	9.5	10.3	16.8	13.8	27.3	9.7	17.8	7.6	8.6	9.2	16.6	8	12.1	16.1	11.4	11.9	21.7	11.7	18.6	11.2
ENSG00000058729	RIOK2	8.8	10.4	9.7	18.8	12.8	14	15.5	22.3	13.8	15.8	21	14.2	15.6	19.6	25.4	10	24.9	10.5	16.5	13	21.7	13.8	9.1	9.8	20.1	19.8	11.5	18.6	13.8	9.2	10.2	19.3	19.6	12.1	12.8	14.6	14.8	12.7	18.1	14.8	21.8	22.3	11.5	5.3	11.2	24.5	18.9	28.8
ENSG00000048828	FAM120A	47.1	38.7	8.8	25.2	26.4	33.2	27.6	33.2	29.3	25.5	18.8	12.5	29.3	30.8	19	41.8	20.3	51	23.4	38.8	19.9	30.6	17	16.8	34.6	19.8	29.6	28.5	23	32.2	24.2	28.9	46.4	25.3	36.4	21.9	19.2	25.9	27.6	52.8	27.9	16.2	11.3	56.6	36.3	16.3	23.5	25.8
ENSG00000113716	HMGXB3	11.5	13.5	9.6	15	13.8	11.7	16.7	11.1	20.6	16.8	21.2	18.9	14.1	11	13.1	15.2	35.9	8.5	18.1	19.1	14.6	10.2	13	9.6	14.2	9.2	19.2	18.4	21.9	15.2	14.4	24.5	19.4	21.4	11.9	8.9	12.6	11.6	17.6	9.1	11.4	9.6	7.2	7.7	20.3	10	13.3	10.6
ENSG00000175387	SMAD2	22.2	32	19.5	18.9	31.2	38.2	22.3	24.3	29.2	25.4	29.7	12.2	21.4	34.6	17.5	30.8	35.6	24.6	21.9	27.1	34.1	37.6	11.2	29.4	48.3	19.8	36.4	40.8	30.1	28.2	35	21.7	50.3	29.6	28	28.2	13.6	29	31.2	14.5	28	19.6	9.6	1.1	7.6	20.5	28.5	23.6
ENSG00000189241	TSPYL1	13.2	13	16.8	30.6	29.8	19.7	14.1	21.3	21.3	19.6	22.5	16.8	9.7	28.4	26.8	24.6	17.6	23.5	13.2	36.4	21	11.5	34.4	11.4	19.3	30.4	18.9	18.7	6.9	23	28.5	20.1	19.6	20.4	18.6	12.6	20.1	22.1	27.2	29.1	12.4	11	8.3	12.7	12.2	11.5	14.5	15.5
ENSG00000168884	TNIP2	12.2	16.7	5.3	8	17	11.7	23	13.4	12	12.5	12.2	19.1	19.9	11.2	15.2	14.6	28.1	8.1	9.5	15.4	7.4	8.7	11.9	13.4	9.9	21.1	21.2	10.9	17	15.1	14	13.8	12.5	9.7	17.8	10.3	13.6	15.9	8.6	25.4	14.3	27	13.9	18.3	28.6	9.5	8.1	5.8
ENSG00000182518	FAM104B	15	12	14.5	13	10	13.2	4.2	8	6.3	8.7	7.7	7.1	14.1	7.2	16.9	7.5	15	10.8	21.5	12.3	13.7	6.9	21.5	9.9	14	8.4	8.1	12.9	8.6	11.5	11.1	13.4	10.9	10.1	10.2	15.4	12.8	10.5	10.9	13.6	17.1	12.2	21.1	14.2	21.7	9.9	18.2	17.2
ENSG00000186432	KPNA4	33.8	12	12.4	16.7	14.3	13.2	16.3	21.1	15.1	15.5	13.2	15.3	17.8	18	25.3	21.6	23.2	15.8	13.9	13.6	23.4	22.3	7.8	15.2	10.7	9.1	18.6	21.2	13.7	13.5	14.4	15	30.6	12.5	20.4	8.9	11.4	14.6	22	9.5	19.1	8.8	25.2	15.3	11.2	12.8	18.5	18.2
ENSG00000205629	LCMT1	17	16.1	15	20.8	13.5	19.8	15.4	10.7	17.7	15.6	20.6	20.3	15.7	10.4	15.3	16.2	19.9	8.8	15.5	14.7	21.2	10.6	23.7	5.6	16.4	32.9	30.9	13.4	9.3	22.4	16.3	17.8	18.6	23	14.2	23.7	8.9	13.7	17.2	43.6	16	25.8	22.9	10.8	16.7	19	13.8	20.2
ENSG00000174891	RSRC1	31.6	15.2	12	15.4	28.5	20	15.7	15.9	13.9	18.2	20.2	21.1	24.3	30.4	29.7	19.4	20.2	14.2	22.3	14.3	27.1	46.1	19	31.4	13.4	17.2	4.5	26.6	20.3	14.4	13.8	14.2	12.7	19.5	8.5	18	18.3	22.9	13.8	25.9	20.7	17.9	10	21.5	14.7	24.4	20.5	37
ENSG00000126767	ELK1	17.2	13.6	7	19.4	12.1	14.7	9.7	14.5	17.3	17.8	18.5	9.5	13.1	13.6	8	15.7	28.8	10.5	18.4	15.5	16.9	15.1	17.5	11.3	12.5	8.5	26.9	12.3	19.9	14.1	14.1	28.5	19.2	14.9	10.2	19.4	23.4	16.1	14.5	22.8	13	14.1	16.2	8.5	28.8	14.2	17.6	21.3
ENSG00000170606	HSPA4	32.4	44.7	31.2	50.9	29.8	25.1	56.8	35.6	26.8	34.6	42.9	83.9	34.1	54	37.5	34.2	81.6	29	54.2	58.9	50.1	24.9	31.1	39.8	30	45.9	23.8	24.7	34.9	24.9	24.9	44.5	29.3	19.8	32.9	26.4	41.6	16.7	37.7	28.6	34.6	18.4	42.8	25.3	20.7	31.8	38.3	28.7
ENSG00000168256	NKIRAS2	9.2	15.9	24.5	12.7	17.2	11.6	14.6	15.7	11.9	24.7	18.5	17.3	13	15.3	24.8	15.9	16.4	19.5	19.8	11.8	12.6	12.7	21.6	13.7	14.8	12.7	27	18.2	11.3	17.2	21	16.3	12.6	16.4	29.9	19.5	19.3	15.5	14	9.1	35.1	11.3	14.4	11.9	12.2	27.7	28.2	14.3
ENSG00000138382	METTL5	24.3	13.5	19.6	21.7	18	27.1	32.3	20.7	19.4	25.2	20.3	42	28.9	31.2	25.2	16.9	33.6	25.5	26.7	43.3	35.5	24	19.2	47	11	45.7	24.6	58.9	23.2	19.8	58.1	31.9	39.3	26.4	23.3	42.9	43.6	26.2	32	23.6	28.2	47.9	26.5	31.9	25.6	28.6	18.4	48.2
ENSG00000139437	TCHP	16.2	14.6	7.9	9.4	7	7.6	10.6	15.5	8.2	13.6	7.6	9.1	5.7	22.9	4.5	9	7.4	13.7	8.6	9.7	12.3	12.2	8.4	16.6	9	8.9	8.5	22.4	12.7	6.2	12	14.2	10.8	8.6	12.1	14.5	17.8	4.6	11.2	11.2	20.4	22.8	9.5	4	14.8	18.8	15.5	19.3
ENSG00000059691	GATB	8.8	6.9	9.9	9.5	14.5	14	8.6	11.7	15.3	20.8	16.3	11.6	14.5	12	3.1	12.1	12.7	8.3	21.2	22.4	22.3	6.7	13	5.5	9.6	23.9	14.2	11.3	5.5	14.4	14.4	20	7	12	15.4	17.1	21.4	10.5	15.9	9.7	14.1	12.2	10.1	7.4	13	12	9.5	9.5
ENSG00000169118	CSNK1G1	5.1	10.9	7.9	10.2	6.8	9.3	7.2	6.4	6.6	10.9	9.8	8.7	10.1	8.1	3.5	10.1	11.4	11.9	20.6	12.9	12.8	15.4	5.3	7.6	8.7	5.8	7.8	14	9	8.2	17.2	11.1	15.9	9.5	11.9	8.4	9.2	8.5	9.8	7.1	7.1	4.4	7.4	6.8	5.7	12	9.9	6.5
ENSG00000106588	PSMA2	32.1	34.6	40.6	49.1	21.7	24.4	30.3	28.5	33.4	46.1	49.4	51.5	53	59.9	50.9	25.2	72.2	45.1	41.9	39.5	53.2	43.2	33.3	30.5	46.9	54.3	23.2	51.7	33.1	22.4	28.9	35.5	21.2	33	43.3	36.9	61.4	36.8	36.8	37.8	46.1	101.8	80.4	53.2	43	45.1	39.5	58.8
ENSG00000131023	LATS1	6.1	4.9	10.3	14.6	9.8	12.8	7.9	8.2	8.3	8.9	8.9	7.9	5.4	10	8.4	11.5	7	8.7	13.5	8.8	14.1	9.3	10.8	20.3	6.2	7.1	9.1	19	14.8	8.5	14.2	10.1	17.3	9	11	8.8	24.9	10.3	8.7	7.4	9.8	7.8	6.1	5.7	4.8	9.6	12.4	4.7
ENSG00000018610	CXorf56	16.5	19.4	11.7	13.3	13.4	9.8	15	11.4	11.8	17.9	16.2	16.8	16.8	26.1	28.7	13.3	37.4	11	29.5	15.1	25.2	15.7	22.3	9.3	17.7	11.2	10.7	25.8	15	10.8	13.1	21.9	18.8	10.4	12.5	16.5	20.9	16.7	8.7	29	16.2	13.6	17.5	21.9	20.1	15.8	12.1	19.7
ENSG00000163159	VPS72	20.1	13.8	32.4	23.3	14.3	12.6	27.8	22	11.7	17.7	12.9	14.8	17	20.4	27.1	16.5	12.3	19	23.9	14.2	13.4	24.1	25.2	17.4	10.9	10.1	20	25.6	15.7	10.1	19.7	20.1	16.8	18.5	23.1	25.3	33.1	15.2	13.9	33.8	22	17.4	37.7	36.2	23	24.3	18.6	31.9
ENSG00000169446	MMGT1	13.9	8.4	8.6	13.5	17.9	17.3	11.1	15.7	15.2	13.3	26.5	9.8	21.7	9.2	31.2	17	15.6	12.7	21.6	11.7	20.8	10.3	12.4	5.7	10.8	6.2	13.2	12.8	10.1	14	21.3	22.3	16.3	13.9	9.9	10.8	7.8	19.3	15	14.5	9.5	8.7	6	17.3	13.2	8.8	13.7	17.2
ENSG00000163312	HELQ	4.3	3.3	7.1	4.6	8.7	9.2	3.7	6.5	9.8	8.5	8.4	3.1	4.5	12.2	5.2	5.6	5.8	4.4	8.6	4.8	8.9	7	3.8	7.3	5.4	4.2	5.6	8.8	18	7.1	6.5	6.7	7	7.5	6.7	8.2	9.6	10.7	8.6	5.1	8	6.3	3.6	6.9	2.4	6.2	8.2	4.3
ENSG00000067533	RRP15	8.1	6.1	6.8	4.9	5	7	5.9	8.3	6.3	8.8	6.4	11.9	7.5	11.8	11.5	6.4	5.9	7.4	11.6	11	14.7	4.7	8.7	9.1	5.8	6.6	10.3	14.1	5	4.8	6.8	11.4	15.3	3.9	5.6	5.5	18.6	3.9	9.8	7.5	9.3	6.9	13.6	6.5	12.8	6.6	4.2	11.6
ENSG00000129472	RAB2B	4.2	6.6	14.7	10.5	12.2	13.2	8	7.9	11.1	9.7	12.9	4.1	8.4	5.7	6.4	9.7	9.6	6.3	9.9	5.2	13.4	14.8	4.6	5.9	4.8	13.2	13.8	8.5	14.5	12.9	9.6	11.9	10.5	12.9	13.2	12.1	4.7	9.2	14.6	3.6	8	8.9	7.6	6.9	9.3	8.9	12.3	3.6
ENSG00000137806	NDUFAF1	9.2	6.6	8.7	9	20	20.4	9.6	17.7	14.5	15.6	13	12.2	5.1	10.6	24.6	15.5	11	15.3	11.8	11.9	14.1	19.9	13.7	15	13.9	7.2	17.1	16	10.6	22.7	11.4	12.9	13	13.6	11.1	19.2	22.8	11.5	22.8	8.5	12.8	13.3	7	16.1	11.1	10	11.7	21.9
ENSG00000129071	MBD4	19.8	12	14.7	16.4	16.9	15.2	17	17.2	16.3	16.5	19.7	14.7	13.4	28	14.1	10.7	15.3	18	11.2	10.6	20.2	15.8	7.4	16.7	13.8	10.6	27	30.5	22.3	18	15.3	14.1	12.5	16.6	15.6	16.4	18.6	21.2	12.2	18.4	17.6	21.5	12.9	16.8	10.4	16.6	8.6	19.2
ENSG00000070367	EXOC5	13.2	8.3	16.8	8.5	11.4	11.2	12.8	20.7	9.9	7.9	9.2	7.8	8.4	19.6	12.6	11.1	8	10.8	10.3	8.4	12.4	23	6	12.5	6.4	5.9	10.5	15.2	16.4	6.7	9	7.7	8.7	10.4	14.2	14	11.9	14.9	15.8	6	20.6	3.4	9	7.6	15	14.6	24.7	7.1
ENSG00000163348	PYGO2	12.9	9.2	19.6	17.3	19.8	9.7	18	8.1	11	12.9	11.1	12.3	16.3	16.3	12.9	9.4	14	17.7	17	11.3	8.5	16.1	12.1	13	15	10.9	9.2	11.9	11.6	8	16.4	11.6	9.8	14.7	7.9	25	17	27.8	12.1	19.8	16.4	13.9	20.9	26.1	16.6	18.6	12.5	25.7
ENSG00000161204	ABCF3	21.9	13.6	7.8	15	22.8	12.8	15.4	16	17.9	21.7	17.1	23.2	8.8	13.3	32.4	17.1	25.5	21.1	12.1	16.8	11.3	16.9	11.6	11.4	11.9	13.6	19.2	12.8	11.7	18.8	15.5	15.3	15.3	12.8	15.5	11.7	10.5	16.1	15.3	26.5	12.5	8.2	11.8	22.8	18.9	12.6	13	22.3
ENSG00000165916	PSMC3	39.2	44.7	43	31.6	20.7	22.3	41.9	32.8	48.8	82.5	58.6	39.8	23	31.9	20.4	41.2	36.3	39.5	37.6	42.9	37.3	47.4	48.7	30.6	54.7	38.4	26.8	35.6	32.8	24.8	23.2	33.4	37.8	18.3	46.3	33.2	43.3	30.1	50.2	87.5	44.9	45.4	42.1	49.9	54	47.6	84.6	27.9
ENSG00000179335	CLK3	22.3	14.2	18.8	10.5	24.2	18.6	14.9	15.3	24.2	21.9	26.9	19.3	14.8	20.4	11.4	13.6	30.6	15.8	35	14.7	14.3	29	19.2	25	21.1	13.3	38.5	6.7	19.4	23.2	29.4	28.8	24	26.8	24	20.8	12.2	14.9	12.7	15.8	19.9	22.7	12	22.2	10.1	16.1	9	13.4
ENSG00000221909	FAM200A	7.7	4.7	11.1	13.1	9.9	9.6	7.2	7.1	7.5	6.3	7.8	4.5	6.6	4.7	7.5	4.6	10.1	6.2	8.8	6.7	10.4	6.8	7.8	5.3	6.4	5.5	8	6.1	6.2	6.7	12	5.9	11.6	8.4	6.4	8	11.4	4.2	11.3	5.7	11.3	12.1	10	2.1	7.7	5.7	9.4	4.8
ENSG00000135624	CCT7	46.9	78.5	45	48.9	33.1	27.5	57.7	40.7	38.7	72.1	45.4	127.9	33.4	89.8	27.1	44.1	66.4	40.3	100.5	65.1	79.8	49.8	89.3	59.2	50.1	91.4	37.2	68.9	46.3	42.4	37.2	70.2	86.6	38	64.6	54.7	76.2	32.7	60.6	75.1	80.2	96.1	63.9	65.2	56.6	73.3	110.2	64.4
ENSG00000103051	COG4	14.7	24.3	19.3	12.8	26.4	18.5	22	16.5	21.9	21.1	18.3	19.5	27.2	9.9	24.1	26.1	14.7	21.7	24.7	26.4	29.6	8.5	15.2	9.1	23.5	18.7	15.6	6	6.2	22	17.3	27.4	16.9	24.8	21	12.8	21.7	7.4	23.5	30	9.7	9.2	18.7	20.2	12.8	18.5	12.8	22.6
ENSG00000160199	PKNOX1	8.7	3.1	4.1	3.9	7.7	11.7	5.1	11.3	7.8	6.9	5.9	5.3	6.8	12.3	9.4	9.8	5.4	4.7	9.3	7.1	9	8.4	7.6	7.3	5.9	5	8	6.5	5.8	8.9	11.8	8.5	6.9	7.2	6.5	4.3	5.7	9.2	15.5	5.2	6.1	7.3	6.3	12.5	6.8	9.8	18.5	6.7
ENSG00000022277	RTF2	28.9	20.8	21.1	20.6	26.4	23.6	19.6	45.2	34.2	65.3	37.5	42.4	28.1	24.8	53.7	36.6	32.1	32.5	21.1	34.8	45.2	11.6	16.4	31	22.8	32.8	30.3	44.1	42.9	20.9	36.2	29.1	25.3	27.8	28	26.6	24	26	32	55.3	36.9	37.6	15.6	41.1	39.7	25.4	57.5	32.7
ENSG00000187736	NHEJ1	5.1	7.4	14	11.1	15.7	18.1	8.4	10.9	10	13.1	12.9	23.9	6.5	10.7	9.5	11.2	12.7	7.2	19	9.1	11.9	15.1	9.4	21	8.8	19.5	13.9	10	14.6	16.1	20.4	11.5	13.5	9	10.2	7.2	20.7	13.5	9.3	6.2	10.5	10.7	15.5	6.1	7.9	13.6	9	10
ENSG00000115944	COX7A2L	38.3	24.6	27.3	29.6	46.9	66.9	32.7	31.8	46.5	29.1	37.2	26.9	27.8	34	31.9	36.4	37.3	17.2	32.5	33.7	42.6	52.2	25	23	17.6	47.7	55.3	34.5	25.6	65.6	67.9	28.4	68.8	42.2	40.9	26.7	33.4	58.4	45	31.2	41.1	57.4	26.8	45.4	25.6	22.5	47.4	28.8
ENSG00000140006	WDR89	25.1	11	13.7	7.3	8.3	9	19.6	10.2	5.6	10.3	11.5	7.8	11.9	24.5	8.4	3	7.1	11.7	16.7	9.9	18.3	15.8	9.6	16.6	6.9	9.7	10.5	21.1	11.5	8.2	12.8	11.8	17.7	6.4	10	18.2	13.5	13.6	7.7	12.6	17.6	12	12.3	18	21.9	13	13.9	13.7
ENSG00000137288	UQCC2	42.7	30.8	34.5	29.9	28.7	28.9	27.2	24.4	24.5	34	33.7	49.4	18.1	17.2	39.5	29.4	52.4	23.1	23.4	34.1	30.3	21.9	38.5	33.7	20.4	68.3	47.1	31.4	27.6	29.5	55	27.3	44.2	19.7	25.3	33.2	35.9	35.7	39.9	46	30.4	65.3	20.9	32.8	35.1	22	28.3	58.3
ENSG00000130717	UCK1	7	15.7	18.2	23.3	12.9	9.2	15.5	11.5	17	20	15.2	15.6	6.5	7.7	7	13.8	15.6	13.8	16.9	14.7	8.6	14.1	15.7	7.2	23.6	9.8	18.5	11.8	10.7	10.3	13.9	16.1	11.7	12.1	12.2	19.2	9	5.9	14.6	28.2	16	6	21.5	13.9	15.7	15.4	28.1	12.9
ENSG00000168826	ZBTB49	2	3.4	4.3	7.2	5.8	6.1	5.1	2.6	5.1	5.7	4.4	3	4	7.4	2.7	2.8	7	3.6	7.5	4.3	5.9	2.4	2.9	8.6	2.3	4.2	4.9	5.2	3.2	3.9	3.6	5.2	3.4	3.2	5.7	8	4.4	4	5.3	3.4	10.2	10.2	7.3	3	4.6	6.1	5.6	4.6
ENSG00000104671	DCTN6	19.1	18.3	23.3	12.2	21.1	29.2	14.9	26.1	30.1	25.4	26.7	11.9	12.8	14.2	28	27.2	23.8	14.2	16.1	22	30	11.4	12.5	20.4	15.8	18.6	16.3	11.5	17.4	24.6	31.4	18.2	19.5	22.1	22.7	20.5	22.8	15.7	27	14.5	21.3	16.6	18.9	32.2	11.7	11.4	17.5	12.4
ENSG00000120656	TAF12	16.9	8.6	12.4	8.1	29.7	33.7	7.5	21	13.4	13.6	17.8	4.6	15.1	22	20.1	19.5	10.5	13.9	20.5	17.7	22.3	12.6	7.5	21.7	9.5	7.6	19.7	16.8	9.6	19.2	19.4	24.2	23.1	14.4	14.1	19.2	18.6	16.8	21.9	16.6	19.7	14.1	17.1	19.9	14.9	20.3	12.2	13.9
ENSG00000102100	SLC35A2	20.5	23.7	8.1	11.5	17.4	14.1	11.9	21.2	20.7	21.2	25.6	25.5	36.3	7.7	10.1	23.2	29	29.6	21.8	16.3	17.6	10.2	14.7	8.5	14.9	19.9	20.3	16.2	18.4	15	27.6	18.7	17.7	12.1	12.4	11.1	16.1	12.8	15.7	19.5	7.9	13.4	16.8	23.1	28.9	8.5	14.5	23.6
ENSG00000183617	MRPL54	33.7	19.3	18	17.6	10.7	17.2	15.3	16.2	20.8	39	33.6	16.5	12	24.4	16.9	19.9	14.7	21.6	23.6	21.3	16.6	15.6	35.9	12.4	11.1	21	28	26.2	29.4	20.1	37	16.3	28.7	15.2	31.9	17.1	23.2	48.2	20.3	22.9	23.5	27.8	23.8	23.7	14.2	20.5	10.2	36.1
ENSG00000179119	SPTY2D1	8.2	8.1	6.5	9.1	10.9	11.4	10	12.2	13.4	10.2	12.3	7.2	3.6	18.5	6.9	11.5	8	8.6	10.8	9.6	14.7	9.7	10.1	7.4	4.9	6.6	10.5	15.6	14.8	9.4	10	6.5	13.3	7.4	11.2	11.1	10.3	29.5	11.3	8.9	10.4	6.2	5.9	16.2	9.1	9.6	18.1	7.9
ENSG00000119965	C10orf88	5.8	6.8	6	8.7	4.2	6.2	6.5	10.8	9.1	9.7	10	5.1	5.1	5.7	5	6.2	7.5	5.9	7.4	4	13.3	11.3	7.9	6.1	5.4	5.2	6.5	6.8	9.9	5.2	5.5	8.7	8.9	10.8	8.5	7.9	7.1	5.7	14.8	3.4	5.3	1.7	4.4	3.8	6.1	6.7	10.1	1.5
ENSG00000070061	ELP1	9.2	17.9	15.4	10	17	16.3	12.6	15.2	10.5	15.5	12.3	16.8	6.8	17	6.9	13.6	17.9	23.9	23.6	19	17.1	16	14.8	9.9	27.8	45.5	12.6	19.3	8.9	12.4	13.3	21.6	20.4	15.7	13.3	21.4	23.4	12	14.2	15.8	16.5	12	19.6	23.7	17.9	14.4	20.7	10.6
ENSG00000089597	GANAB	42.5	37.3	46.7	84.6	72.1	63.1	50.6	48	72.1	66.5	57.5	31.1	79.2	29.2	97.1	84.8	52.9	58.2	56.3	53.9	68.9	23.5	24.3	28.8	51.2	12.9	53.3	44.6	36.3	61.2	35	66.1	69.4	84.2	61.6	30	40.8	52.7	59.7	37.4	23.2	14.5	39.5	35	30.3	31	56	73.3
ENSG00000090487	SPG21	22.3	33.4	16.9	31.9	43.7	43.3	21.1	14	47.7	27.9	32.6	14.9	34.8	25.7	21.9	32.7	41.4	29.9	48.3	32.8	26.6	10.5	15.5	22.2	22.6	26.9	55.4	21	19.8	29.4	37.6	22.1	41.9	27.3	33.3	29.7	18.4	21	34	31.8	19.2	18.4	18.6	50.3	17.5	20.1	18.1	45
ENSG00000167302	TEPSIN	8.9	13.1	5.1	8.3	3.5	5.9	10.2	8	4.5	8	7.3	8.5	6.3	6.4	4.5	5.3	7.9	11.6	5.3	6.7	3.8	3.9	17.4	5.3	7.3	12.1	5.3	5.7	11.1	3	8.7	3.6	4.2	5.9	12.7	8.7	6.5	6.3	5.1	7.8	10.7	13.3	5.6	7.1	11.3	6.8	6.7	7
ENSG00000160087	UBE2J2	25.7	10.7	15.3	14.6	12.4	12.8	11.9	19.9	15.8	27.2	19.9	19	18.8	13.9	21.3	18.4	15	18.8	15.5	19.8	21.7	23.5	27.8	20.9	21	17.1	24.1	19.1	20.1	12	11.1	21.3	15.9	14.9	19.1	19	28.8	13.8	15.7	12.8	27.7	21.5	16.5	17	26.9	25.8	14.2	22.9
ENSG00000055609	KMT2C	9.7	4.9	9.1	9.7	16.5	10	10.7	5.1	3.9	4.1	5	9.3	5.9	15.5	7.4	9.2	5.6	5.6	9.8	7.4	6.9	9.8	5	9.2	7.4	6.4	8	15.5	11.3	8.4	10.3	5.8	7.8	6.6	5.8	8.1	14.8	13.4	8.9	13.6	11.2	14.1	5.5	7.6	4.9	7.6	8.3	8.1
ENSG00000151461	UPF2	19.3	12.3	10.6	13.2	8.1	10.4	12	15.2	7.1	10.9	13.2	11.6	15.9	28	5.2	12.6	9	16.3	15.2	13.8	15.7	17.5	8.7	33.4	10	10.5	9.2	15	22.7	7.8	10.8	13.7	9.4	10.4	13.3	15.1	19.7	14.4	12.4	9.5	18.5	8.9	10.1	14.7	6.6	16.4	12.7	13.7
ENSG00000136504	KAT7	13	18.3	17.8	12.4	8.4	11.1	21.5	11.3	13.2	20.4	14.6	28.3	9.3	14.9	18.4	12	17.8	11.4	16.9	11.8	24.1	16.2	16.7	17.7	13.3	11.7	12.5	18.1	14.8	10.6	11.9	18.3	22.9	11.8	15	16.6	19.6	14.9	19.1	19.8	25.7	13	44.1	27.9	16	16.2	28.4	12.9
ENSG00000163468	CCT3	50.4	57.6	39.3	37.7	43.7	32.5	51.3	47.2	37.5	74.7	46	57	46.8	83.4	55	39.5	47.6	47.6	124.4	61.4	63.9	44.7	78.3	52.9	46.8	45	32.2	65.4	44.5	41.2	36.8	67.1	62.5	36.7	63.2	50.4	90.7	30.2	44.3	46.9	86	40.1	79.6	99.6	83.5	69.2	39.8	90.3
ENSG00000254901	BORCS8	9.7	5.5	9.1	7.4	9.9	5.4	9.1	10.3	8.7	16.2	15	9.6	9.6	7.2	14.4	11.9	12.7	6.4	9.8	12.6	7.7	3.9	12.5	5.4	12.5	10.2	8.1	3.9	7.7	6.5	9.4	12.4	6.2	7.3	14.2	12.4	9.7	10.5	17.1	17.6	14.8	9.1	4.9	11.7	12.1	7.1	3.6	8.2
ENSG00000170043	TRAPPC1	34.3	60.5	32.5	37.3	54.3	53.9	20.5	43.8	46.7	41.8	47.7	33.7	20.7	37.3	33.5	66.2	41.3	31.6	34.6	55.8	48.2	53.9	55.5	18.1	34.7	37.2	40.6	21.8	49.3	62.4	39.9	44.2	33.1	53.4	47.9	34.6	14.2	26.2	62.7	32.2	46.8	30.4	20.3	25.4	27.7	23.7	27.8	31.9
ENSG00000125484	GTF3C4	8.5	12.2	15.5	13.3	7.7	9.1	11.2	8.2	10.9	11.7	8.6	14.9	6.4	13.3	5.6	10.7	10.9	19.8	23.7	13.5	13	8	9.8	11.2	17.6	6.3	7.6	16.5	7.1	7	10.3	12	15.7	7.1	10	8.9	18.2	6.8	8.4	14	10.1	7.7	19.7	13	11.9	10	18.9	11.7
ENSG00000165280	VCP	36	41.2	28.4	15.3	34.3	24.2	21.7	33.6	38.1	50.3	37.2	27.5	14.9	28.6	29.5	41.7	44.2	17.4	42.3	40.1	43.6	30.7	24.5	19.9	39	37.6	26.7	22.3	26.6	27.6	27	43.6	19.5	21.1	54.4	13.1	20.6	20.8	40.2	25.4	21.8	53.7	37	18.7	39.4	19.4	22.1	17.7
ENSG00000155438	NIFK	28.8	8.7	18.9	18.5	16.6	23	22.7	22.7	20.4	28.6	31.3	25.5	14.7	39.7	28.4	17.7	24.8	18.7	40.6	30.7	42.9	24.1	21.5	39	12.3	23.8	23.3	35.9	21.6	23.1	35.4	37.8	50.7	13.3	20.5	15.8	43.8	19.8	24.7	14.2	27.5	35.7	46.3	34.5	31.5	26.4	21.2	48.6
ENSG00000112983	BRD8	11.4	15	26.5	42.4	19.3	18.2	24	17.8	19.8	25.9	27.3	22.5	25.8	11.5	17.9	16.5	26.6	13.5	27.9	17.2	28	20.1	20.7	15.6	35.7	15.2	10.8	9.4	16.5	13.5	11.4	20.5	18.7	20.9	16.4	21.6	13.9	14.9	17.2	12.8	19.1	15.1	11.9	13.3	7.8	18.7	21.9	14
ENSG00000101361	NOP56	20.2	27.8	15.9	19.2	24.4	16.7	34.9	21.1	16.9	32.4	22.3	40.3	21.6	56.5	14.7	18	18.8	45.4	48.4	37	29.2	16.7	34.1	34	17.7	40.2	26.2	28.6	15	23.9	26.8	43.8	50.4	12.3	20.7	25.8	36.4	27.7	23.3	18.6	45.7	28.7	37.7	40.8	31.4	42.1	27	30.9
ENSG00000178982	EIF3K	24.6	76.7	20.7	33.2	34.5	35.6	25.1	18.2	31.2	39.9	37.1	49.8	21.7	50.6	21.3	30.8	24	22.3	40.2	47.3	31.2	24.4	34.5	34.4	26.4	34.7	37.4	55.4	31.7	38.3	41.5	27.5	47.5	21.5	38.8	27.8	37	45.9	33.8	37.9	30.2	28.6	19.6	83	39	39.9	33.8	40.3
ENSG00000167978	SRRM2	23.1	29.6	47.2	32.5	33.3	32.5	27.9	26.3	14.9	23.6	21	24.5	26.9	41.2	20.2	29.1	19.9	33.3	37.6	33.4	25	29.9	39	35.4	55.1	42.3	15.1	37	51.3	33.2	32.4	34.5	41	47	24.2	29.9	39.6	40.7	21.6	41.2	34.8	59.5	44.3	16.9	16.4	61.3	19.1	32
ENSG00000182923	CEP63	17.2	7.7	14.6	9.5	21.3	18.1	13.7	18.7	15.4	15	12.7	6.1	7.4	19.6	12	13.5	14.5	10.3	7.5	10.4	18.2	21.9	4	25.3	8.3	8.6	14.7	16	11.8	15.7	13.8	8	26.7	16.9	14.8	27.4	7.5	17.1	17.6	11.6	19.1	19.1	10.4	11.1	9.1	12.4	21.6	28
ENSG00000136463	TACO1	17.3	27.4	8.8	9.1	7.7	11.1	11.8	12.7	12.1	25.7	20.5	18	10.4	14.3	9.8	14.6	17.9	16	19.3	18.6	24.3	7.6	26.9	14.1	14	31.4	21.3	16.6	9.9	13.5	13	22.2	23.6	9.6	13.3	11	19.1	10.9	12	31.3	19.3	12.6	7.6	18.8	28.5	12.2	21.7	17.9
ENSG00000143549	TPM3	66.5	33.2	42.5	27.9	36	47.1	42.9	57.2	52.9	75.9	57.3	61.8	62.4	50.1	46.6	64.5	30.5	61.7	42.1	60.2	81	34.7	22.9	61.7	32.4	41.6	28.6	90.2	82	35.5	33	66.9	51.5	34.2	116.7	36.9	46.3	53.9	93.7	39.9	70.2	93.1	95.7	113.6	72.2	60.2	29.5	71
ENSG00000140299	BNIP2	13.7	12.3	16	13.1	25.8	21.3	14.4	21.5	29.2	19.1	21.9	9.9	6.3	24.2	14.4	29.6	26.2	25.4	17.2	24.3	26	16.9	10.8	27.9	18.5	10.3	28.4	36.7	32.9	24.6	25.3	17.2	30.7	18.1	31.5	27.2	16.2	24.9	30.8	7.6	17.6	14.8	14.9	2.6	9	18.9	21	29.4
ENSG00000140612	SEC11A	23.7	51.3	37.9	58.6	48.1	60	29.1	38	44.3	31.2	37.4	54.9	59	11.8	25	46.7	36.9	51.9	52.5	31.9	34	29	38.8	34.5	58.5	51.6	41.7	25.9	39.1	41.3	40.1	21.5	34.9	50.9	44.1	15.5	34.2	31.8	42.1	55.7	10.6	56.4	40.3	36.1	22.1	13.3	49	38.5
ENSG00000068400	GRIPAP1	12.8	20.6	14.8	30.9	8.9	6.9	13.3	10.6	13.2	13.7	13	11.1	11.4	19.5	6.1	10.4	14.8	18.5	18.4	11.6	11.1	22.8	9.4	15.8	26.2	11.6	15.4	16.8	28.3	7.1	16.7	18.3	13.6	12.8	12.5	16.8	11.4	25.8	12.6	23.8	14.6	22.7	17.4	9.2	11.2	16.4	22.3	15.6
ENSG00000109133	TMEM33	13	15.1	14	19.2	17.9	12.2	16.5	17.8	19.6	15.4	17.7	18.6	44.8	23	27.7	14.9	31.7	20.9	45.6	23.8	20.8	5.9	9.3	28.4	19.5	16.7	21.7	38.2	25.1	12.7	25.8	19.4	28.6	10	12.2	14.2	30.1	9.2	20.9	11.3	33.9	25.7	24.8	20.7	18.1	15.4	21.4	18.3
ENSG00000060688	SNRNP40	20.8	15.7	29.6	24.3	14.8	12.3	20.3	17.6	17.5	32.3	32.1	22.6	21.4	27.3	17.4	13.9	16.6	20.1	44.5	21.1	33.5	29	32.8	40.3	22.7	24.7	18.4	44.1	18.4	11.4	16.9	31.5	23.8	10.8	26.1	24.2	37.4	16.3	18.6	15	32.5	26	52.9	21.2	22.9	25.9	41.7	21.1
ENSG00000132507	EIF5A	132.8	165.9	51.2	102.4	39.5	51	71.9	100.3	66.2	135.7	94.9	99.2	56.8	128.8	65	77.1	55.6	90.9	111.1	129.3	123.5	71.6	161.3	77.5	137.4	127	70.1	58.8	80.2	54	67.9	100.2	136.1	45.9	87.1	38.7	106.5	36	91.8	82.4	69.1	85.1	97.1	77.7	81.9	68.4	62.2	118.7
ENSG00000178913	TAF7	20.1	16.9	38.6	28.2	34.5	32.1	24.1	26.4	23.6	37.6	36.8	23.7	22.8	54.5	53	26.8	40.8	17.4	24.3	24.5	38	23.8	27.1	9.8	20.9	19.7	31.5	13.4	20.7	29.2	36.6	14.6	26	29.7	27	25	20.8	42.8	36	25.4	30.1	32.7	13.9	25.7	6.2	38.6	51.7	39.8
ENSG00000173915	ATP5MD	60.6	64.4	61	72.7	68.2	85.7	39.9	58.4	73.7	59.7	66.8	103.7	67.7	34.9	33.9	66	47.2	62.2	57.1	59.5	82.4	45.8	102.5	36.2	83	115.9	66.3	73.8	56.2	69.1	93.4	53.6	84.8	102.3	76.9	56.6	47.4	58.3	99.7	94.1	59.9	127.2	45.3	93.2	109.2	38.9	37.2	54.3
ENSG00000110442	COMMD9	10.8	13	14.3	15	22.1	15.5	7.9	13	16.9	29.7	28	10.5	9.3	12.6	13	25.9	23	16.1	25.1	17.5	28.1	15.1	29.5	6.9	24.3	18.3	20.8	26.9	20.8	19.5	19.7	16.2	10	15.4	24.3	17	17	13.6	23.3	14	17.9	18.7	15.2	21.4	27.6	19.8	32.4	14.9
ENSG00000055208	TAB2	12.2	7.8	20.8	22.3	20.4	17.7	16.1	14.2	26	22.3	29.1	11.9	17.7	13	18.2	16.8	29.1	12.6	16.8	19.4	35.1	42.6	12.2	21.1	10.6	16.7	20.2	18.3	13.5	21.2	27.7	22.6	30.1	34.4	21.1	13.3	15.9	13.1	22.8	15.3	17.1	10.3	13.1	10.5	8.9	14.5	14.6	8.3
ENSG00000131778	CHD1L	19	16.5	18.9	12	13.3	13	15.7	17.1	14.5	16	15.1	15.9	13.3	24.8	8	17.1	9.8	18.1	16	18.6	14.2	24.6	22.4	23.8	13.2	40.5	14.1	30.6	15.3	12.1	9.2	15.8	18.2	13.8	17.5	26.2	27.1	11.6	19.4	21.1	23.2	16.5	24.9	33.1	21.8	26	17.5	19.5
ENSG00000100601	ALKBH1	5.3	8	6.5	4.4	7	7.7	8.2	5.6	7.3	12.4	14	8.1	3.3	8.3	3.2	5.1	5.8	4.9	14.2	6.1	14.7	5.6	5.6	4.4	4.7	6.8	9.9	4.6	2.9	6.5	10.1	7.3	11.6	5.5	10.1	6.5	6.8	4.8	6.6	8.5	6.2	6	7.2	8.1	10.3	6.2	6.6	5.5
ENSG00000069248	NUP133	14.3	11.6	18.2	9.4	13.1	14.1	35.5	11.9	12.2	17.8	16.2	13.7	14.2	20.9	10.4	11.8	7.9	19.1	25.1	12.6	19.1	12.6	31.2	12.6	12	10.3	10.5	25.5	10.3	11	9.5	12.8	15.3	12.4	14.8	18	28.4	10.1	13.9	6.5	18.8	10.9	27.2	20.2	10.6	18.4	18.9	20.5
ENSG00000105401	CDC37	53	35.3	19.1	27.2	26.3	23	24.6	63.1	28.7	39.8	34.2	40.4	21	31.7	51.2	38.5	23.5	33.2	25.7	41	27.6	25.4	76	60.2	28.6	57.1	41.5	34.8	27.6	28	22.5	46.4	21	22.9	50.9	27.9	46.6	38.4	30.7	50.5	34.7	85.8	46.6	33.7	62.6	34.6	25.6	36.3
ENSG00000185627	PSMD13	31.1	18.6	22.2	22.9	22.4	20.4	12.8	21.4	30.4	47	34.7	16.4	42.1	29.6	20.9	26.1	17.1	29.5	28	32.3	37.4	23.8	21.3	13.1	7.2	11.3	25	31.9	27.8	18	23.2	23.4	20.3	11.5	42.6	21.2	33.1	23.1	35.9	12.3	26.6	19.6	29.7	15.4	27	20.6	21.8	20.9
ENSG00000086758	HUWE1	50.2	31	20.2	14.2	35.4	21.2	24.9	15.1	19.5	16	16.7	23.6	16.2	26.4	10.3	27.5	28.8	24.2	45.6	25.3	21.9	38	20.2	21	27.8	18.3	32.5	31.4	12.9	20.2	19	38.3	44.1	15.8	27.6	20.7	20.9	17.1	20.7	31	17	17.6	27.6	13.8	22.3	15.7	27.8	16
ENSG00000166454	ATMIN	14.6	12.4	16.5	19.3	18.1	12.7	24.8	9.7	14.1	9.2	5.2	8.3	8.5	11.5	12.7	14.4	10.6	14.3	16	8.3	11.9	7.6	8.9	7.9	7.7	9.6	16.8	13.7	12.5	13.4	14.3	8.9	14.5	15.6	9.4	11.4	12.4	7.1	13.1	23.7	10.8	9.9	19.3	9.2	9.3	19.1	8	6.8
ENSG00000162402	USP24	17.7	9.8	12.3	6.6	16	14.1	14.2	7.9	9.9	11.4	11.9	13.9	6.3	14.3	8.7	14.6	23.4	14.4	16.3	13.3	17.9	14.9	9.8	28.6	21.4	16.3	9.5	19.7	22.2	12.3	11.8	17.2	19.6	11	10.3	14.6	26.3	6	15.1	4.2	11.8	10.5	18	8.6	11.9	12.3	15.7	6.2
ENSG00000156162	DPY19L4	14.9	9.7	16.7	10.5	17	22.1	9.2	13.5	12.8	12.8	12.6	4.5	22.1	3.3	16.7	13	8.5	15.9	10.1	10.7	21.3	7.5	8.1	15.6	9.3	7.5	19.8	6.7	3.3	14.6	9	10.8	10.5	15	15.4	10.1	10.9	5.7	14.8	9.3	12.6	12.6	6.5	17.3	10.9	9.1	11.5	6.7
ENSG00000082701	GSK3B	28.7	13.9	23.3	13.5	15.5	15.8	22.6	16.2	31.2	15.6	14.3	15	11.8	11.7	10	23.1	18.1	19.7	11	31.5	24.3	7.9	3.1	17	10.4	11.2	17.7	17.5	22.9	15.9	21.2	16.6	34	12.7	17.1	15.5	7.2	22.8	20.4	15.6	18.5	4.9	12.7	11	14.4	7.4	19.9	11.2
ENSG00000196419	XRCC6	62.2	45	62.6	54.5	38.2	34.1	49.4	45.4	54.7	95.6	78.9	66	39.5	100.5	38.2	55.1	43	46.9	86.5	56.9	96.4	55.9	108.6	53.9	55.1	65.4	34.6	127.2	62.4	30.8	39.3	59.7	32.9	38.4	59.4	43.8	52.6	42.7	61.5	68.6	66.1	47.5	57.5	132.4	53.3	75.7	65.9	79.8
ENSG00000116874	WARS2	10.3	4.5	6.1	6.4	7.8	17.6	6.6	5.8	8.3	6.1	7.3	11.3	4.7	15.2	9.5	9.3	3.7	7	10.9	9.9	9.4	8.2	14.2	7.2	12.1	10.8	15.9	11.6	4.1	13.4	7.7	8.9	16.3	8.1	9.1	6.7	11.2	11.1	11.3	12	6.9	6.7	8.2	7.8	9.3	5.1	20.2	7.7
ENSG00000176386	CDC26	14.2	23.4	20.5	10.3	35.2	30.4	9.4	20.9	32.9	22.4	22.2	24.6	17.4	26.7	18.7	18.7	25.3	28.3	17.3	31.9	22.4	24.2	12.6	17.5	23.6	22.8	17.2	30.7	17.7	21	22.4	20.7	30.4	23.4	30	21.4	26.1	20.1	16.9	29.4	26	19.8	33.8	67.2	20.9	22.9	44	13.1
ENSG00000130985	UBA1	46	47.9	54.8	83.2	37.5	34.2	24.2	30.7	32.7	44.2	36	38	35.2	34.4	20.4	61.4	65.4	44.6	68.7	65.3	32.4	28.5	69.8	21.5	53.1	30.5	26.4	36.2	46.5	32.1	34.2	64.2	50.1	31.6	57.8	41.4	23.3	30.9	43.8	58.4	34.1	32	58.4	27.9	74.9	39.8	38.3	58.5
ENSG00000163510	CWC22	9.6	6	16.8	11.2	12.2	14.5	12.8	12.8	15.1	15.8	15.4	13.5	12.2	19	11.5	9.2	13.8	10.6	15.9	11.9	23.9	16.7	14	25.4	7.8	18.4	12	35.3	14.2	9.5	14.5	19.8	26.9	10.3	11.7	13.2	27.6	11.7	10.3	9.7	18.4	18.4	25.8	11.6	9.7	17	20.8	14.2
ENSG00000115942	ORC2	11.3	8.1	9	9	3.7	6.3	15.4	11.7	7.3	10.7	10.6	16.6	9.1	7	8.5	6.8	12.1	9.2	19.6	13.1	16.2	15.7	18.5	16.4	14.3	20.3	7.3	12.9	11.8	6	7.8	10.9	13.4	8.4	12.2	11.9	26.1	8.7	9.3	10.7	17.9	12.2	22	10.8	19.2	12.8	9.2	10.4
ENSG00000067829	IDH3G	29.1	26.9	15.9	22.3	24.9	20.7	19.5	15.2	21.4	27	28.7	22.2	22.2	37.1	26.3	24.4	22.1	21.8	24	20.7	9.9	12.2	30.7	13.9	36.5	17.8	28.3	19.4	29.4	23.2	15	20.8	22.7	17.4	20.6	15.5	7.7	20.4	21.7	40.8	22	22.8	7.1	27.1	35.6	19.4	13.6	32.3
ENSG00000138375	SMARCAL1	9.4	9.7	13.2	7.7	13.3	15.5	12.7	13.1	13.5	14	16	15.3	12.1	8.5	13.2	16.2	17.3	7.3	11.4	14.4	18.7	26.2	11.3	24.8	7.7	11.2	13.6	6.7	14.4	10.4	15.3	15	14.9	14.6	16.4	13.7	24.4	9.5	15.9	7.1	12.4	15.5	9.5	8.5	5.2	14.3	8.9	5.4
ENSG00000090989	EXOC1	11.5	6.7	12.1	13.9	20.9	26.2	8.1	16.3	16.5	13.4	14.1	4.6	20.2	11.2	11.5	17.5	16.2	13.9	9.8	13	19.3	5.9	6.8	10.3	8.4	5.4	19.7	11.2	14.7	21.1	17.8	13.9	15.4	17.4	21.8	8.7	14.8	11	29	7.3	8.1	11.4	7.6	16.6	12.8	9.5	9	9
ENSG00000119048	UBE2B	35.5	9.3	19.6	18.6	17.1	18.5	31.6	26.7	14.1	17.2	20.5	28.3	23.9	19.4	32.3	17	47	14.2	14.8	19.7	18.8	30.7	16	10.6	25.9	30.3	20	12.6	21.9	15.9	27	15.6	13.2	23.2	14.7	16.2	19.5	35.3	15.5	20.7	20	33.4	8.4	10.6	8.9	20.2	21.6	27
ENSG00000182473	EXOC7	21.6	27	24.9	20.2	23.7	16.8	25.9	19.9	26.7	36.2	26.2	22.7	14.7	11.3	14.7	34.8	22.9	17.9	15	19.4	24.3	9.7	20.3	18.6	21.2	23.9	16.5	20.7	19.4	23.5	15.4	28	13.7	25.7	40	20.5	12.4	11.5	22.5	20	33.3	9.2	13.1	16.3	28.8	18	42.7	11.4
ENSG00000111231	GPN3	15.4	24	16.7	16.3	18.8	11.9	22.1	21.3	13	24.1	19.6	22.3	9.3	29.8	14.9	11.6	17.9	14.3	20.6	19.1	32.8	17	19.2	17.6	12.9	18.4	13.1	27.4	16.3	12.7	12.1	23.6	15.3	13.5	17.3	25.4	29.6	6.8	16.8	10.5	25.1	52.4	20.4	21.8	24.6	8.6	23.1	22.9
ENSG00000171311	EXOSC1	19	19.3	12.3	20.4	17.1	18.3	16.1	17	29.4	23.1	26.9	31.1	21.1	21.4	17	19	16	21.4	19.4	22.9	22.6	22.7	24	13.2	16.7	23.5	30	29.4	14.5	18.9	30.2	26.1	39.7	26.2	26.8	31.8	15.9	35.6	17.9	24.3	27.9	48.8	19.1	24.7	16.7	20.3	14.4	37
ENSG00000173875	ZNF791	6.9	3.9	7.5	7.4	9.3	12	6.5	9	9.9	6.7	8.2	4.8	4.2	1.6	8.7	9.3	4	6.6	7.3	8.5	11.2	4.7	7.6	6.9	9.5	6.7	7.6	8.9	7.7	10.3	9.8	8	13	10.5	7	4.5	7.9	11.2	8.3	11.1	5.5	3.4	8.6	3.9	11.7	4	12.3	5.7
ENSG00000137547	MRPL15	30.3	25.4	19.2	22.2	15.2	22.6	24.6	25.7	18.1	32.6	28.8	27.2	35	46.3	32.9	20.1	30.7	30.5	37.5	30.5	38.7	21.7	28.1	32.6	13.6	35	22.3	17.1	32.4	21.4	33.6	30.1	32	15.7	66.2	18.7	37.6	14.9	47.5	32.8	44.5	38.8	38.9	59	16.1	31.2	12.3	24.1
ENSG00000117500	TMED5	21.6	9.3	10.3	10.3	29.7	18	22.9	17.3	17.2	14	20.8	15.7	17.2	10.5	17.9	14.9	30.1	11.8	11.8	10.5	15.7	12.1	14.5	9.7	10	16	17.8	11.4	15.1	21.4	15.2	21.8	19.8	15.9	16.4	8.8	16.5	30.2	13.4	3.5	12.8	8.6	6.8	11.7	12.7	9.7	17.4	17
ENSG00000136813	ECPAS	20.7	19.2	12.9	13.8	30.8	30.9	21.2	25.6	22	21.1	14.6	17.8	12.9	21	12.1	22.4	17.3	30.3	16.4	17.1	19.7	23.1	10.3	12.9	23.2	25.5	22.9	24.1	14.2	28	18	21.1	31.5	24	21.4	5.3	29.7	29.8	17.2	17.6	0.1	14.1	25.2	26.6	16.1	11.8	39.6	12.6
ENSG00000062716	VMP1	20.3	41	13.3	20.5	28.5	17.5	21.4	32.4	23.1	20.2	27.2	26.8	29.3	11.7	48.4	21.9	22.1	25.3	15.4	18.6	25.2	30	19.3	15	23.5	28.2	27.8	17	18.4	26.8	15.9	26	22.1	16.2	21.4	10	19.6	20.7	20.9	56	15.8	8.9	15	42.3	21.1	8.7	23.4	24.1
ENSG00000162971	TYW5	2.4	4	2.9	1.8	2.2	1.4	5.9	5.2	2.3	3.9	3.2	4	3	1.4	3.8	2.4	4.3	2.7	7.4	2.4	4.9	4.7	3	3.2	5.7	4.8	5.7	4.7	3	3	4.9	2.7	4	4	3.5	2	4.4	3.2	2.3	3	3.5	4.2	4.7	2.4	7.5	2.2	3.6	2
ENSG00000114982	KANSL3	9.3	5.7	19.1	14.5	8	4.3	8.6	7.5	11.9	15	16.3	10.6	6.2	13.8	10.9	11.7	11.5	6.1	13.4	7.1	13	9.1	10.7	18.9	5.8	11.9	10.7	12.9	7.5	11	5	10	8.5	9.1	8.3	14.8	13.1	9.8	9.3	5.3	23.2	10.3	9.3	4.8	9.7	18.5	13	7.5
ENSG00000176782	DEFB104A	ND	ND	ND	ND	ND	ND	ND	ND	ND	ND	ND	ND	ND	ND	ND	ND	1.9	ND	ND	ND	ND	ND	ND	ND	ND	ND	ND	ND	ND	ND	ND	ND	ND	ND	ND	ND	ND	ND	ND	ND	ND	ND	ND	ND	ND	ND	ND	ND
ENSG00000177023	DEFB104B	ND	ND	ND	ND	ND	ND	ND	ND	ND	ND	ND	ND	ND	ND	ND	ND	1.9	ND	ND	ND	ND	ND	ND	ND	ND	ND	ND	ND	ND	ND	ND	ND	ND	ND	ND	ND	ND	ND	ND	ND	ND	ND	ND	ND	ND	ND	ND	ND
ENSG00000141002	TCF25	15.2	22.7	25.3	33.6	20.8	22.6	28.3	37.7	28.4	28.7	13.4	14.6	23.5	36.3	30.2	26.9	9.7	15.7	14.1	16.4	11.6	15.1	30.1	18.4	21.8	28.2	35	21.4	25.4	27.2	17	17.7	19.4	28.5	25.4	14.6	33.4	22.4	29.4	50.3	23.3	41.3	16.3	23.4	12.6	37.1	24.2	20.5
ENSG00000077721	UBE2A	31.1	26.3	16.6	14	29	35.8	15.5	32.4	28.9	38.5	36.6	13.6	21.5	24.7	32.9	35.6	64.7	22.5	23.6	17.1	37.2	34.2	14	10.9	21	12.1	26.6	27.2	18.8	24.4	24.5	37	16.1	27.2	26.7	22.1	13.4	22.1	43.6	33	42	25.8	27.6	32.9	29.8	21.5	17.6	23
ENSG00000103507	BCKDK	18.2	20.5	11.6	17.4	14.3	14.4	12.6	15.9	19.6	24.8	24.3	13.4	12.2	17.1	23.1	19.8	12.1	12.7	8.2	27.7	16	13.8	25.4	18.5	13.9	24.3	25.2	9.6	17	21.1	11.2	21.2	17.7	22.8	26.4	13.1	9.3	16.2	37.1	31.1	8.8	12.7	9.8	8.5	16.6	17.9	16.9	31.5
ENSG00000161057	PSMC2	51.8	36.4	31.2	45.8	33.6	25.1	28.7	38.7	35.9	45.2	45.3	44.2	46.2	35	83	34	67	32	39.3	27.5	47.5	55.7	26.5	31.3	30.1	32.1	29.5	51	39.1	22.3	22.5	45	15.1	24	33.7	26.9	72.4	47.7	38.6	74.2	50.4	33.8	38.8	43.9	38.4	28.4	39	40.9
ENSG00000124177	CHD6	6.4	7.6	16.5	7.2	9.4	9.7	11	5.7	11.7	10.1	12.4	10.5	5.3	7.7	10.3	9.6	11.4	9.6	10.3	9.7	11.6	2.4	5	10.6	7	10.1	5.3	8.2	5.3	9.7	9.1	7.3	8.2	10.8	8.7	10.9	8.3	8.8	7.8	17.7	13	9	5.4	4	12.9	10.1	19.6	5.5
ENSG00000101161	PRPF6	20.3	24.8	18.2	19.3	20.9	14.7	23.9	16.1	18.2	49.5	22.2	66.3	24.9	25.7	39.4	21.3	31.6	31.7	29.3	33.4	26.4	12.3	17	21.6	33.1	59.8	23.1	29.3	30.2	16.6	23.8	22.7	26.5	17.7	18.3	24.2	21	22.3	16.4	25	29.5	36.7	16.2	32.3	31	32.6	15.5	24.5
ENSG00000147419	CCDC25	24	13.1	13.2	12.3	11.8	17.1	8.9	20.2	19.6	12.5	12.3	5.4	8.6	26	14	10.2	10.7	11.4	11.7	19.7	18.1	9.7	7.8	32.4	12.3	9.4	19.8	11.3	10.5	19.1	13.1	13.5	19	14.3	26.8	17	15.2	12.5	13.9	8.8	27.5	9.6	18.9	23.9	7.3	9	22.4	13.7
ENSG00000123607	TTC21B	5	3.9	17.7	7.2	12	11.7	4.7	10.1	8.2	8.1	8	5.5	3.3	11.7	6.1	7.1	7.7	5.3	11.9	6.3	9.7	8.2	5.9	9.6	6.8	13.4	7	9	ND	6.3	4.1	9.4	6.8	10.3	8.8	9.1	12.7	8.9	10.3	2.7	11	7.1	7.3	5.6	9.6	12.2	14.3	4
ENSG00000105127	AKAP8	14.4	10.5	10.5	9.5	3.6	5.2	12.7	8.8	7.6	8.9	8.1	15.8	18	14.4	9.3	8.6	5.8	11	7.8	11	5.8	13.8	11.5	16.4	12	14.5	4.2	22.1	13.4	7.5	5.9	7.6	2.5	3.6	7.6	9.7	11.8	9.8	6	18.4	13.3	10	15.6	9.5	13.9	14.2	9.4	15.3
ENSG00000198408	MGEA5	30.8	15.7	23	44.6	14.8	36	16	21.7	22	10.1	17.5	11.5	19.8	20.7	15.9	25.9	17.5	22.3	21.5	27.4	21.6	30.2	14.7	20.6	21.9	9	16	15.2	11.7	34.7	30.8	17.4	41.5	29.1	18.8	18.9	14.5	38.4	17.2	15.7	16	15.9	12.7	6.7	16	22.3	25.4	15.1
ENSG00000112081	SRSF3	52.3	35	61.8	47.2	23.9	18.8	38.2	37.5	31.5	63.3	48.8	41.1	37.7	88.1	27.1	41	41.4	41.6	81.1	59.7	67.7	41.1	49.9	52.9	27.8	46.2	29.2	70.9	44.8	16.6	20.3	41.2	46.1	20.2	48	53.7	63.7	37.4	45.9	40.9	87.1	67.2	65.1	61.6	36.8	77.8	59.2	52.8
ENSG00000170037	CNTROB	22.3	14.7	21.9	12.1	9.3	12.8	7.1	19.5	18.3	27.3	20.9	12.4	8.3	23	10.3	17	12.2	18	17	13.6	30.6	22.6	13.3	15.2	24	9.8	13.7	14.1	23.6	11.7	10.1	19.2	19.4	13.2	16.8	23.1	11	11.3	18.9	7.2	21.4	13.6	4.9	8.1	11.5	22.8	15.1	8.6
ENSG00000135316	SYNCRIP	32.2	24.2	40.4	23.5	26.6	31.7	25.6	47.9	39.5	43.5	43.2	39.6	21.3	76.3	34.9	46.1	34.6	31.3	59.1	47.5	76.3	26.2	27.1	68	29.2	27.2	22.5	83	29.3	25.9	27.4	49.7	51.2	23.5	45.8	22.9	68.1	36	50.2	35.5	38.8	35.4	38.7	31.2	25.8	58.3	64.6	32.4
ENSG00000148110	MFSD14B	25.9	16.7	13.1	10.2	28.8	20.7	20.9	25.3	22	22.5	22.1	8.4	31.1	31.3	15.1	21.7	26.1	57.4	15.6	16.1	22	22.3	8.4	10.7	16.1	12.6	20.5	33.8	20	18.9	24.4	23.8	18.3	12.6	19.2	17.2	20.3	18.6	29.9	19.7	24.7	19.4	19.2	38	13.5	12.4	30.1	10.1
ENSG00000140265	ZSCAN29	7.6	8.4	19.8	12.2	7	7.4	10.7	6	9.4	10.7	11.2	13	5.5	7.5	10.1	7.4	8.6	22.7	14.5	7.4	9.7	19.4	8	16.5	12.6	10.1	7.8	11.2	14.5	6.5	13	7.2	10.3	7.6	5.4	11.7	15.3	9.2	8.6	4.8	10.8	9.3	9.9	11.3	6.5	16.8	11	9.1
ENSG00000013523	ANGEL1	9.5	10.4	11.6	10.4	9.5	8.7	10.8	5.7	8.3	6	7.7	9.9	13.6	17.5	8.5	5	8.2	12.1	11	10.3	10.1	7.3	9.9	10.5	6.5	7.6	6.2	5.6	6.7	9.2	12.9	5.6	11.1	8.6	15.1	18.7	10.4	4.6	6.2	18.6	10.1	8.5	13.3	15.3	13.9	12.3	7.9	10.3
ENSG00000135829	DHX9	35.7	35	50.3	27.6	26.3	20.4	49.7	31.7	29.1	46.1	31.3	39.1	27.6	57.4	31	28.4	27.6	31	76.3	34.3	51.7	23.3	37.9	38.2	28.7	26.4	14.8	55.3	26.2	18.1	17.3	45.2	12.3	20.9	36	29.5	60	20.6	36.9	31.4	55.9	13.6	63.7	38.5	21.6	51	46.9	32.8
ENSG00000006831	ADIPOR2	16	13.4	11.3	10.4	10.7	13	15.1	11.8	13.8	15.5	22.1	20	24.9	11.4	3.8	11	28	12.5	16.7	17.2	22.3	29.3	13.9	22.3	11.3	14.2	10.7	16.8	14.4	11.3	17.4	19.5	22.6	14.2	11.1	12.4	14.6	24.8	11.4	22.8	10.9	15.3	22.6	13.4	7.2	9.1	21.4	8.6
ENSG00000104853	CLPTM1	26.5	60.1	14	27.7	46.7	18.8	14.9	26.3	29	31.1	33.5	26	26.9	26.5	29.4	34.8	22.9	31.4	24.9	23.8	21.1	19.4	34.4	20.5	22.7	21.8	33	16.3	24.1	29.4	25.3	29.7	19.3	22.2	21.6	15.5	21.3	37.1	27.4	24	17.1	9.6	12.6	38.7	20	17.8	15.2	25.6
ENSG00000167721	TSR1	26.8	27.7	12.9	26	10.5	12.3	27.2	21.2	11.7	12.9	9.9	44.1	11.2	27.3	19.6	16.6	12.3	23.1	27.8	24.6	16.6	12.9	32.9	20.1	22.3	20.3	14.6	18.6	14.7	12.4	15.4	24.8	28.5	14.1	12.5	14.9	26.5	15.3	15.9	15.5	18.4	9	31.8	19.1	16.7	19.9	17.7	19.1
ENSG00000138459	SLC35A5	11.3	10.3	17.6	10.7	23.1	22	10.2	18.5	13.5	16	18.3	7.6	13	10.3	15.9	16.2	18.1	14.3	12.8	8.9	20.1	7.7	6.3	12.9	9.9	6.7	19.1	11.5	12.4	19.1	17.8	14.1	8.7	20.1	14.2	7.9	7.4	12.7	21.9	4	8.7	7.3	11.9	13	11	7.7	6.6	10.6
ENSG00000188986	NELFB	18.4	32.1	16.2	21.1	14.3	10.6	23.4	15.4	11.9	20.1	14.3	33.4	22.3	26.7	23	16.1	21.9	35.7	17	19	6.2	25.6	21.3	17.2	39.5	26.4	14.5	25.2	21.1	12.4	19.5	18.4	10.7	11.5	18.5	17.2	29.3	23.1	11.7	44.9	18.4	32.3	25.1	33.2	31.8	30.3	29.6	43.1
ENSG00000162819	BROX	25.6	15.4	9.5	8.3	13.9	14.8	18.5	17.6	22.1	14.5	16.7	8.6	33.6	8.5	21.2	21.8	7.9	22.6	10.6	16.9	22.2	10.6	9.5	12.7	17.2	8.5	15.7	14.5	12.1	13	16.7	18.1	21.6	16.6	13.1	5.6	19.2	11.7	17.8	7.7	6.1	7.5	12	21.1	18.4	6.4	28.9	19.1
ENSG00000127481	UBR4	22.2	22.5	20.4	15	38.1	19.7	17.6	17.3	18.4	18.9	17.3	35.9	19.2	13.4	16.3	22.9	16.6	15.3	15.9	17.3	17.7	11.1	14.1	30.7	21.7	23.3	26.9	18.8	20.4	17.6	22.2	38.5	37.2	18.5	20.7	23.9	21	12.5	17.9	15.9	8.9	22.9	16.5	45.7	12.7	12.4	15.9	11.2
ENSG00000176396	EID2	13.1	17.8	17.1	11.5	13.8	8.6	2.5	15.8	11.9	12.3	12.8	11.2	4.1	13.4	13	10.9	8.4	5.7	15.7	11.4	16	12.9	19.7	6	10	13.3	13.8	10.4	8.9	10	7.3	10.2	7.9	9.8	14.3	26.5	9.7	9.4	10.7	8.6	15	9.1	9.6	15.9	7.5	14	16.3	6.2
ENSG00000174238	PITPNA	20.9	23.4	23.9	20.5	26.4	29.4	37.7	23.5	27.4	24.9	18.4	26.9	8.6	27.1	21.3	32.5	15.5	26.4	22.8	23.7	35.1	22.1	23.1	14.5	20.1	12	26.3	10.1	18	21.2	32.4	25	26.5	25.5	42.4	22.4	20.2	15.1	26.7	11.8	25.7	9.2	16.7	34.5	11.4	20.7	9.2	15.2
ENSG00000162396	PARS2	4.7	7.8	5.1	6.7	6.3	5.4	11.5	4	5	7.2	5.2	9	3.1	8.3	6.4	3.6	10.5	7.6	9.2	6.4	5.4	5.3	8.3	8	4.8	6.6	9.8	4.6	2.8	5.8	9.8	9.3	8.4	6.2	5.3	9.2	14	1.1	5.4	5	6.4	6.1	11.8	9	10.1	5	10.1	9.6
ENSG00000166889	PATL1	22.9	18	13.3	13	13.1	14.8	11.5	15.3	26.4	27.8	28	11.6	20.3	22.7	15	16.4	26.9	17.3	19.3	18.4	29.9	19.7	8.8	13	8.8	11.5	47.3	17.1	29.1	16.7	14.2	23.8	32.8	13.4	13.2	14.1	16	18.5	15.7	10.7	16.4	15.6	13.5	16.9	11.9	13.4	22.3	9.7
ENSG00000153140	CETN3	16.1	7.1	29	5.9	16.3	22.2	17.4	17.7	10.9	17	21.2	10.8	19.9	30.6	17.7	8.3	32.8	11.6	24.7	23.9	28.1	24.5	11.4	15.6	10.7	13.5	11.7	11.4	9.7	13.9	15.7	12.4	20.6	17.6	10.6	23.9	19.6	13.7	19	10.7	18.9	18.1	10.2	5.7	18.5	17.2	20.2	15.6
ENSG00000100632	ERH	90.9	59	59.1	39.4	29.7	21.9	35.8	47.7	27.5	43.1	40.4	60.1	37.8	86.3	21	31.9	32.9	26.7	59.8	39.6	51.3	45	36.5	43.3	39.2	67.1	45.8	37.6	31.5	24.9	21.3	38.5	34.6	24.5	35.2	56	41.7	29	35.2	104	56.8	53.6	46.1	48.2	56	46.1	58.6	29.5
ENSG00000126775	ATG14	8.5	6	5	7.2	9.1	10.8	11.2	7.9	13.8	7.5	9.1	5.3	9.9	3.3	6.8	7.4	3.9	9.2	5.9	3	11	5.4	3.9	4.9	7.3	6.7	9	5.9	6.9	7.2	9.4	6.4	5.9	12	7	5.8	4.9	7.7	7.1	6.5	4	6.5	9.4	3.8	7.8	4.1	13.2	2.4
ENSG00000111880	RNGTT	5.7	8.8	13.7	17.5	8.1	8.5	8.2	13.2	8.6	10.7	13.6	10	4.4	14.9	10.8	9.4	14.2	7.2	16	10.6	19.7	20.2	12.5	19.3	7.9	8	6.6	20.7	11	5.4	9.3	11.1	10.8	9.2	9.4	8.2	19.1	12	15.8	7.6	9.1	14.8	8.2	9.5	7.7	18	21.2	8.4
ENSG00000072121	ZFYVE26	11.4	6.6	7.2	7.5	15.4	6.9	10.5	5.6	8.9	12.9	14.9	6.8	7.1	6.4	3	7.1	10.7	7	9.7	6.7	10.5	6.3	5.5	4.9	7.8	6.2	8.5	2.9	8.3	8.3	9	9.9	8	6.3	14.2	7.2	7	5.2	8.7	8.5	4.6	4.3	3.7	4.5	7.6	4.2	11.8	3.3
ENSG00000163626	COX18	4.3	9.4	4.1	7	4.8	6.1	6	6.2	4.3	2.5	3	6.7	7.1	9.2	5.4	4.7	4.5	3	7.5	5.2	3.1	8.6	3.7	5	5.7	8.3	4.8	8.3	7.3	7.3	4	2.8	7.3	4.5	5.8	8.1	8.6	7	5.6	6.2	9.9	4	6.4	5.5	10	6.2	8	10.2
ENSG00000100462	PRMT5	40.7	39.4	28.5	28.2	13.6	15.5	31.1	28.1	20.9	43.6	37	36	37.9	39.8	23	20.7	25.9	32.6	56.4	47.2	50.5	25.5	27.2	24.7	26.6	55.3	26.1	51.8	21.6	15.2	25.2	33.7	61.6	17.8	20.6	31.8	35	21.8	22.5	36.8	37.1	23.2	25.5	35.5	49.8	43.8	34.5	28.9
ENSG00000119383	PTPA	24.3	43.2	26.6	49.3	18	22.1	26.6	25.5	28.9	35	24.5	23.1	30.1	25.4	19.3	43.2	39.8	39.7	27.8	31.4	30.2	45	15.2	15.7	45.7	21.9	53.6	27	34.1	26.5	31	25.6	24.4	53.1	35.6	26.6	23.2	28.2	29.4	63.2	24.6	16.7	41.9	66.2	43	24.6	24.6	46.6
ENSG00000113068	PFDN1	39.1	18.4	32.8	18.9	21.5	22.1	31.7	53.6	26.7	41.2	45.9	39.1	25.1	26.4	54.2	28.5	43.1	14.6	23.8	52.6	48.6	27.9	24	23.4	18.8	25.2	25.3	48.1	18.4	23.5	28	35	36.9	26.7	45.2	31.1	20.9	17.3	34.6	17.5	32.7	33	21.7	16	27.6	23.2	46.7	19.4
ENSG00000109103	UNC119	12.2	15.5	15.6	21.6	16.4	16.1	7.7	10.2	14	18.5	17.5	21.5	4.1	10.1	11.1	15.5	12.7	20.4	13.1	15.1	9.9	18.7	24.5	7	7.5	6.5	11.3	10.3	22	14.7	20.9	13.3	6.7	17.5	14.8	11	7.1	8.4	11.3	19.3	10.1	10.4	15.1	10.4	11.3	16.3	25.5	4.4
ENSG00000165832	TRUB1	13.8	10.8	10.7	26.5	7.7	10.4	14.4	11.9	13.5	16.2	18.5	8.8	14.3	17.2	13.9	9.3	7.1	11.9	14.3	14.8	24.1	13	15.4	7.9	5.4	15.7	13.3	14.7	11.8	10.6	20.4	11.5	22.8	17.3	9.1	13.9	8.1	7	19.2	6.6	13.7	11.7	10	9.3	10.7	13.8	27	10.4
ENSG00000213246	SUPT4H1	20.8	39.1	20.3	14.4	21.7	18.8	26.7	22.8	23.1	32.1	31.1	11.7	20.2	21.9	40	33.4	24.8	12.6	27	27.3	39.1	35.3	29.5	32.9	22.7	47.1	20.7	41.5	24	26.4	24.4	23.4	22	29.5	25.8	25.9	34.8	25.7	25.7	31.1	43.7	29.3	17.5	26.1	32.9	33.5	28.3	21.7
ENSG00000108094	CUL2	20	11.9	15.7	13.5	18	19.9	16.7	23.8	13.3	23.6	23.8	15.9	19.3	16	13.2	25.1	17.3	18.6	22.8	21.9	27.1	18.8	14.9	20.9	12.9	14	19.8	11.3	13.8	19.1	18.3	25.8	9	18.2	26.2	17.1	23.9	14.6	25.7	13.7	18.8	6.3	5.7	13.9	48.8	15.9	25.5	10
ENSG00000159082	SYNJ1	5.6	2.8	5.2	5.7	9.1	7.3	10.6	11.7	6.7	7.2	6	6.4	2.6	2.1	3.9	7	9.6	5.3	9.3	6.8	8.6	6.7	8.9	14.1	9.2	3.5	4.9	5.8	12.5	4.1	5.1	12.4	6.3	5.9	11.2	7.5	10.5	12.1	9.2	5.7	5.4	4.8	3.7	6.2	6.5	5.9	11.3	7.4
ENSG00000116560	SFPQ	36.4	30.5	53.2	30.1	13.1	19.7	49.9	20	20.3	34.2	25	33.1	26.4	66.6	27.8	23.1	21.4	33.4	57.8	39.1	46.6	35.5	38.4	50	32.9	39.3	17.7	52	29.8	15.7	15.2	29.6	14.4	15.2	29.7	35.3	56.5	31.8	33.2	31.7	60.8	44.6	63.4	22	29.5	61.9	36.1	43.3
ENSG00000198160	MIER1	14.1	8.4	10.3	18.4	21.2	14.6	11.5	15	17	15.4	16.7	6.8	8.9	14.3	5.7	16.9	13.7	9.5	12.7	16.2	22	16.8	9.8	31.4	22.5	10.5	17.2	24.7	18.7	14.5	12.3	17.1	17.8	17.6	16.5	17.9	16.5	13	17.6	4.4	35.8	9	14.4	6.5	5.4	15.7	24.8	9.9
ENSG00000185662	SMIM23	ND	ND	ND	0.7	ND	ND	ND	ND	ND	ND	ND	ND	ND	ND	ND	ND	ND	ND	ND	ND	ND	ND	ND	ND	ND	ND	ND	ND	ND	ND	ND	ND	ND	ND	ND	ND	ND	ND	ND	ND	ND	ND	ND	ND	ND	ND	ND	ND
ENSG00000113194	FAF2	13.7	15.7	15.6	17.3	22.2	17.7	21.4	18.1	20.8	20.7	22.4	20.4	25	12.1	20.5	19.1	37.7	21.4	22.3	45.9	28.7	48.1	12.3	7.9	16.1	9.9	22.6	17.1	10.4	23.3	20.2	25.3	21.1	13.4	17.1	13.8	11.3	16.6	19.7	22.9	14.9	9.1	12.6	15	13.4	14.8	13.6	13.4
ENSG00000004961	HCCS	23.2	26.7	12.5	12	11.8	11.4	13.3	23.4	17.9	29.6	25.4	31	17	14.4	12.1	18.8	33	21.6	25.9	22.4	29	13.5	20.3	14.5	34.3	15.4	20.9	15.7	17.7	11.1	17.5	28.2	19.3	16	21	11.1	26.8	16.8	19.9	31.5	11.4	12.8	22.7	14.1	29	11.2	25.1	28.4
ENSG00000167904	TMEM68	12.4	7.5	12.8	7.7	10.8	12.5	22.4	11	8.5	10.7	10.4	10.6	23.5	13.7	13.1	7.3	13.7	15.8	9.9	14.7	11.9	18.7	11.2	16.5	6.8	11.1	11.9	7	9.2	8.4	22.7	10.8	25.5	15.8	9.7	14.9	15.8	13.8	15.6	6.5	17.4	9.6	13.8	27.2	3.9	12.8	5.3	8.8
ENSG00000173409	ARV1	20	21.8	10.9	13	15.9	13.9	10.2	9.4	17.5	17.4	20.1	8	15.7	5.8	11.8	10.9	10.7	16.5	20.5	12.8	20.7	14.7	28.8	17.9	15.8	10.8	16.2	26.3	14.6	15	13.5	9.4	10.9	11.3	11.6	18	26.3	15.9	11.4	7	10.7	8	14	21.2	14.8	12.7	16.2	16.4
ENSG00000110700	RPS13	108.5	77.6	77.5	65	133	202.2	87.1	75.9	93.9	106.5	86.5	121.3	134.6	158.9	53.6	81.1	72.2	79.9	107	115.4	106.3	68.4	230.5	71.2	81.1	126	161.1	146.3	74.7	156.5	186.8	45.7	181.3	125	122.6	103.4	102.3	89.2	101.5	100.2	115.8	193	90.8	138.3	153	111.2	111.4	98.6
ENSG00000087502	ERGIC2	24.5	22.5	18.5	12.4	26.8	31.5	45.1	40	33.7	25.1	27.1	29.7	41.4	13.5	39.8	31.7	45.3	25.7	17.6	26.4	40.1	28.9	18.9	22	32.3	17.2	15.7	30.5	18.6	22.2	21.3	31.6	32	46.6	19.4	18.5	17.9	38.5	33.3	13.2	15.2	33.1	26.1	26.1	63.8	14.1	51	27.4
ENSG00000109775	UFSP2	12.2	7.5	21.1	15.2	19.1	19.8	11.7	12.7	12.9	15.2	14.4	12.5	15.7	12.3	5.9	15.3	11.4	9.7	16.4	20.6	15.8	13.2	9.5	6.5	7.3	11.3	21.1	9.9	8.1	11.6	16.1	13.3	13.7	19.6	24.3	16	16.5	24.9	19.6	7.4	13.2	7.4	5.4	8.9	10.8	13	8.3	14.8
ENSG00000134444	KIAA1468	7.7	7.1	8.7	8.3	9.3	11	9.3	14	11.7	12.6	14	3.7	7.3	5.4	7.3	12.3	8.3	16.3	12.4	8.4	15.5	4.9	7.7	4.5	8	8.3	8.3	8.6	6.3	8	10.3	10.7	6.6	10.4	8.6	5.2	3.4	5.5	13.2	4.5	5.3	7.4	5.1	5.3	6.1	6.6	11	6.3
ENSG00000116685	KIAA2013	23.7	17.7	8.3	16.4	14.2	9.8	13.8	15.2	16.1	18.5	19.2	21.8	24.8	15.7	23.4	14.4	14.4	27.8	11.2	15	9.9	18	28.8	10.7	16.4	37.2	16.1	22.2	22.2	12.4	16.8	18	8	20.1	17.6	12.6	16.4	20.9	11	18	14.1	31.3	10.9	10.6	24.5	18.1	15.3	37.8
ENSG00000151093	OXSM	7.7	12.9	2.7	7.6	8	8.8	8	6.2	9	11.7	8.3	9.8	9.3	14.3	8.4	5.7	6.8	8.2	11.4	11.9	11	8.6	11.5	15.8	10.9	11.8	9.8	12.7	10.1	8.2	14.8	9.3	9.8	7.6	10	13.6	16.2	11.6	9.9	11.5	9.3	9.8	0.5	6.2	14.9	12.4	7.2	23.4
ENSG00000171202	TMEM126A	14.7	18.6	16.7	11.5	22.5	22.7	13.6	17.6	19.2	26.4	26.1	22.9	23.8	8.5	21	21.1	10.1	16.2	17.2	18.6	24.5	21.6	9.6	23.3	22.1	24.9	28.3	29.4	19.7	19.6	22.9	23.3	25	14.2	24.1	23.2	16.4	14	29.3	19.6	15.9	37.5	17.1	56.2	21.2	16.3	16.8	27.5
ENSG00000121644	DESI2	24.5	9.2	18.1	15.6	20.8	21.8	22.7	14.3	25	14.3	13.2	16.3	11.7	43.8	19.6	17.8	8.3	10.8	22.1	16.2	19.7	14.9	16.2	11.1	6.9	12.2	18.2	19	13.4	15.1	22.1	19	24	13.8	20	19.9	16.7	24.4	21.4	4.3	17.4	10.2	41	23.3	22.4	12.4	27.4	16.6
ENSG00000244754	N4BP2L2	7.7	5.4	17.6	12.4	14.8	18.5	14.4	15	14.7	12.5	11.7	10	20.4	9.8	8.5	15.1	21.3	13.4	17.1	14	15.9	20.8	7.6	19.6	12.1	10.9	22.6	21	9.5	19.4	18.7	10.9	14	21.8	18.7	16	14.1	9.8	18.2	9.1	17.7	18.4	17.2	34.6	7.2	13.4	16.4	9.6
ENSG00000168092	PAFAH1B2	15	17.2	19.9	28.7	22.2	15.6	15.5	25.3	22.1	14.1	12.9	31.4	33.2	16.2	36.3	30.3	14.1	24.1	28.9	32.7	18.6	14.5	11.1	41.8	15.7	20.1	19.9	14.4	16	17.2	25.9	28.1	35.5	15.4	23	9.1	22.1	12.4	21.5	9.6	13.9	21.2	18.2	20.9	13.6	15.6	22.5	17.8
ENSG00000162869	PPP1R21	13.8	6.7	5.8	7.1	14.5	10.8	15.2	8.2	9.3	5	6.1	3.7	8.7	9.4	13.6	11.5	9.8	7.7	4.8	7.4	10.6	12	4.1	10.1	5.7	8.9	10.1	4.5	8.1	13.5	6.8	9.1	11.2	12.8	12.7	4.8	4	15.8	13.7	7.6	8.6	7.3	14.6	9.9	7.1	7.2	15.5	10.2
ENSG00000131013	PPIL4	11.1	6	21	17.3	12.5	16.4	19.6	22	21	24.1	25.7	12.6	11.4	11.8	15.2	16.9	14.4	10.1	16	8.4	38.3	17.1	15.1	13	13.2	21.6	19.7	23.6	11.1	12.8	14.4	24.6	20.6	13.5	13.1	8.6	28.3	7.1	18.7	11.9	13.4	20.3	16.6	11.2	9.5	18.2	19.4	5.9
ENSG00000005483	KMT2E	15.1	10.7	22.7	19.5	14.1	16.9	5.8	11.6	17.4	9.8	12.1	8.7	13.9	12.6	11.6	13.6	13.2	11.8	12.5	11.5	16.3	20.3	7.2	12.7	14	7.4	13.3	17	16	11.8	10.8	13.6	14.6	17.9	17.7	14.1	17.3	36.1	13.8	11.9	27.1	14.6	7.9	8.3	8.6	23.4	14	14.6
ENSG00000182552	RWDD4	13.3	7.8	12	14.7	19.3	20.5	9.1	16.9	13.5	21.4	13.6	5	17.6	20.2	4	13.8	10.3	6.3	16.6	15.8	22.6	13.4	7.4	14.6	9.2	12.8	13.7	22.4	11.1	13.3	16.5	11.7	13.1	16.6	16	15.9	13.9	26.4	22.3	5.6	22.9	18.9	8	5.1	10.2	16	9.3	12.8
ENSG00000048991	R3HDM1	20.2	12.5	17.7	20.4	9.5	13	10.4	12.7	13.4	12.9	14.1	22.3	14.1	32.2	10.2	18.1	9.4	9.2	23	23.7	22.6	20.2	11.6	26	15.9	22.2	11.4	22.1	16.8	12.2	10.6	22.6	29.1	11.7	20.6	35.2	26.8	27.7	14.7	20.9	38.3	15.2	13.6	15.2	14.7	22.8	12.2	19.3
ENSG00000141452	RMC1	8.4	8.7	6.5	11.3	14.9	10.7	8.7	13.3	14.2	17.9	21.4	7.9	5.2	12.7	11.2	11.4	26	16.7	16.9	7.5	15.9	13.1	9.6	6.4	6.2	7.9	19.5	16.8	22.9	9.6	11.8	22.1	12.7	10.3	10.5	11.1	10	13.7	11.9	10.9	14	7.7	3.5	12.1	13.4	11.3	9.8	12.5
ENSG00000075188	NUP37	32	23.7	20.9	9.5	17.3	23	46.3	20.7	19.5	32.7	22.4	30.2	17.5	21.8	14.8	16	22.6	23.8	36.5	32	41.1	30.7	20.8	23.4	12.8	27	22.1	33	7.4	17.7	14.1	25.4	18.9	21.9	26.6	29.1	41.4	8.3	30.2	22.3	24.5	27.4	20.6	30.2	37.9	16.2	29.6	16.5
ENSG00000153187	HNRNPU	47.9	38.6	51.3	40.2	26.9	23.3	50.4	34.4	22.2	31.6	28.2	36.9	32	75.9	32.3	29	30.3	37.8	68.6	39	50.3	31.9	46	65.4	34.2	56.3	28.3	74.8	39.8	26.2	23.6	34.4	36.6	28.4	32.3	47.9	85.1	28.2	42.6	34.3	79.6	77.8	89	36	35.2	79.9	64	41.2
ENSG00000126261	UBA2	28.9	42.4	43.5	18	23.6	19.3	17.8	22.6	19.5	29.3	32.8	36.3	17.7	54.2	35	18.4	18.2	11.8	46	17.6	41.4	38.8	31.1	57.5	21.7	36.2	30.5	45.6	25	13.9	22.5	20.7	36.5	19.7	22.9	23.4	56.9	30.8	25.7	28.9	35.1	25.3	32.6	45.3	14.7	28	30	24.1
ENSG00000136319	TTC5	3.9	6.5	8.1	0.8	6	8.8	4.4	5.2	6.1	7.9	8.2	3	9.2	8.5	3.3	5.5	4.1	3.4	7.8	3.6	12.3	7.4	3	7.1	2.9	5.1	6	12.8	4.4	5.3	8.2	6.9	9	7.2	7.7	6.3	5	4.3	7.8	5.5	7.5	5.4	6.7	6.6	6.2	4	5.9	6.2
ENSG00000092931	MFSD11	13.8	7.9	9.3	8.8	20	12.2	10.9	12.3	11.5	11.9	10.6	15.8	25.4	11.2	10.5	12.5	13.1	13.6	6.5	6.4	12.4	5.1	13.1	11.3	14.9	10.9	9.6	6	11.2	14.4	10.5	15.2	6.9	17.3	22.6	15.1	13.5	16.8	15.1	10.6	13.5	9.8	3.9	15.8	4.6	10.7	12.1	23.3
ENSG00000130638	ATXN10	41.3	21.4	41.6	25.1	19.1	28.8	22.4	47.3	50.5	33.8	37.2	10.7	27.8	42.7	19.6	47.3	17.4	24.7	30	31.5	36.6	7.8	31	20	41.3	20.5	27.6	53.4	15	29.6	22	17.6	27.7	41.4	24.7	19.8	14.6	23.7	51.2	17.6	29	24	27.5	23.4	16.6	42	16	34.6
ENSG00000125352	RNF113A	8.1	12.3	5.9	9.2	11.9	8.6	11.5	7.5	13.9	10	12	10.4	7.2	14.6	14.5	7.5	13.5	10.4	13.6	10.5	7.4	10.6	9.4	8.3	13.6	12.2	16.4	16.8	14.4	10.6	11.6	9.9	14.8	11.3	9.5	9.9	6.2	20.1	9.6	24.8	11.6	20.6	8.1	15.2	17.7	10.6	12.2	22.5
ENSG00000169519	METTL15	7.3	7.9	8	6.1	10	16.1	5.6	9.1	7	9.2	9.5	5.3	5	16.9	5.4	7.4	5.8	6.2	10.5	9.3	17.8	10.4	9.2	5.3	5.9	6.1	11.2	9.9	4.8	9.1	13.9	5.1	13.3	10	8.8	5.6	11.2	7.7	10.8	5	6.9	6.2	6.2	7.7	5.9	3.7	17.5	6.2
ENSG00000108592	FTSJ3	20.6	32.6	12.6	17.9	20.4	17.6	19.6	20.7	15.2	23.7	18.9	27.1	13.9	27.6	8.5	12.1	12.5	14.3	23.5	19.7	30.6	4.7	23.5	24.8	23.2	25.2	14.9	31.3	18.1	12.4	15.6	36.8	17.8	12.1	19.7	17	24.6	11.3	15.8	34.8	27.5	10.2	34	23.3	33.3	24.6	34.7	19.4
ENSG00000178397	FAM220A	15.9	10.1	7.4	17.3	17.2	14.6	8.2	8.2	10.2	9.9	11.7	6.7	8.9	13.3	9.5	9.7	19.9	11.8	11.2	6.9	13	9.2	7.2	4.4	8.1	7.5	18.7	8	6.7	8.1	23.4	7.4	18	9.6	9.2	10.1	8.6	12.8	8.5	12.5	4.9	14.7	17.3	8.4	13.2	12.8	11.1	11.1
ENSG00000160633	SAFB	27.5	24.4	29.8	19.1	13.2	11.9	34.1	20.7	13.5	17.7	15	36.6	15.9	44.8	16.5	10.3	14.9	26	28.6	17	18.7	30.2	28	32.9	22.5	34.2	12.5	40.4	29.1	10.6	15.8	15.8	16.9	12.7	14	19.7	45.6	23	13.5	24.5	42.5	32	39.6	19	24.4	42.8	32.6	31
ENSG00000182208	MOB2	13.9	15.2	9.4	7.6	23.5	16.6	8.7	11	16.1	21.2	16.8	9.7	19.2	10.3	8.5	25.9	13.2	17.1	14.5	24.7	13	13.8	21.7	7.8	5.5	12.3	15.9	10.2	12.3	13.4	29.8	11.3	13.3	17.1	22.5	13.4	12.6	10.7	10.7	9.9	13.2	17.4	11.6	26.7	14.2	9.6	9.6	10.7
ENSG00000170946	DNAJC24	4.2	5.5	9.8	7	7.3	9.7	4.8	11	6.9	6.3	6	4.4	4.5	5.3	5.9	7.3	9.5	5.3	6.1	7.2	10.3	13.6	10.6	6.3	9.5	4.3	9	11.9	9.4	8.8	8.5	3.9	12.1	8.5	8.4	9.3	12	9.8	12	4.7	8.9	5.7	4.6	6	6.4	5.8	18.2	5.5
ENSG00000204104	TRAF3IP1	7.7	9.5	8.8	10.6	8.9	11	6.5	6.4	9.7	8.4	7.9	3.4	6.1	0.1	3.4	9	9.8	7.9	9.7	7.2	13.1	4.6	9.9	2	8.9	11.4	9.4	9.3	5.4	8.5	11.6	10.6	8.6	7.9	8.4	7.1	9.3	1.8	8.9	9.7	7.4	5.1	9.8	6.1	5	11.8	16.1	3.1
ENSG00000175054	ATR	22.7	11.2	7.5	8.5	10.7	11.8	8.9	12.6	7.1	9.4	9.7	5.2	7.3	18.6	13	8.9	12.3	14.8	11	11.6	14.2	5.9	7.2	10.2	8.5	5.1	4.7	17.1	5.7	9.2	6.4	8.9	10.6	6.4	9.7	9.7	7.1	8.4	9.6	10	12.9	7.1	7.2	14.9	8	10.7	10.9	13.5
ENSG00000112473	SLC39A7	8.5	9.9	15.2	14.1	22.9	15.7	13.3	22.9	30.1	17.8	21	16.2	8.3	6.4	11.2	25.5	13.8	9.7	11.5	13.5	15.9	8.1	10.2	10.9	11.6	20.8	16.6	10.8	13.2	14.8	11.4	15.7	17	17.6	14.2	6.8	11.9	10.5	12.2	9.7	5.9	6.3	6.5	12.5	9.1	6.4	8.9	10.6
ENSG00000138867	GUCD1	13.9	13.1	11.7	14.3	24.6	23.1	9.3	13.9	22.4	24.4	23.9	19.9	10.9	26.5	9.1	18.9	15.1	18.6	13.4	16.2	13.1	25.4	16.2	11.3	13	18.1	19.9	29.3	22.4	23.3	13	24.3	11.2	15	25.7	13.3	11.3	26.6	18.3	16.5	16.9	12.6	11	35.2	11.3	19.5	19	26
ENSG00000169372	CRADD	6.1	14	6.9	7.9	10.1	18.3	8.8	7.1	8.8	6.3	7.4	13.1	2.5	11.1	4.4	8.2	4.8	6.4	7.5	9.4	8.1	11.6	10.1	5.8	6	9.6	10.4	5.3	5.7	16.6	14.3	10.1	7.9	6.6	7.5	12.4	16.6	5.3	7.4	9.9	7.8	9.6	8.9	7	10.8	13.2	3.6	15.3
ENSG00000112062	MAPK14	18.5	10.2	11	17.7	25.1	25	24.2	19.4	25.3	23	24	24.9	9.6	15	19.3	21.3	11	13.3	18.1	16.8	24.1	16.9	14.5	34.7	14.5	20.8	13.8	21.9	21	17.6	16.4	16.6	16.5	19.2	26.1	26	19.2	18.9	15.7	8.8	22.4	26.3	6.7	11.4	10.2	26.7	17.9	13.9
ENSG00000220205	VAMP2	13.8	10.4	25.8	13.8	22.7	17.8	11.6	13	16.5	13.3	18.3	4.1	9.5	15.8	9.3	20.8	12.5	16.9	16.9	14	15.4	18.3	18.5	11	26.7	5.6	20.4	7.3	17.1	19.6	21.1	15.3	23	27.5	12.9	27.7	8.5	18.4	22.5	7.3	19.1	10.1	5.9	9.3	7.7	24.4	11.8	12.4
ENSG00000250317	SMIM20	12.9	10.9	14.6	14.1	16.2	35.4	19.6	12.7	15.4	10.9	14	9.6	23.1	21.4	22.1	14	22.7	3.8	17	16.2	15.3	12.1	13.5	12.3	7.9	18.3	27.6	14.6	8.2	25	32.6	13.9	21.2	21.4	8.4	14.5	19.7	7	13.4	8.3	15.8	24.9	27.6	17.3	16.3	13.1	19.1	13.7
ENSG00000104660	LEPROTL1	16.6	19.5	29.7	22.4	15.1	11.5	12.7	23.5	18	15.5	25.1	16	17.5	10	21	20.2	20	15.8	21.4	16	24.6	14	12.6	30.9	15.5	29.3	23.1	10.8	25.1	13.3	17	17.1	11	19	19.3	24.4	30.5	17.6	18	20.2	25	12.9	22.8	29	12.2	18	11.8	11.1
ENSG00000165699	TSC1	6.2	7.4	10.1	8.3	10.4	9.9	19	8.4	13.6	8.8	8.7	12.5	7.3	14.6	3.7	16	13.4	16.2	11.9	8.5	9	7	6.3	4.6	14.7	10.2	12.4	6.8	6.3	10.7	6.4	11.2	13.8	8.8	10.1	13	8.1	8	10	11.5	6.1	5.8	13.9	9.2	6.2	7.4	19.1	8.2
ENSG00000101811	CSTF2	16.8	19.9	12.6	12.4	7.3	6.2	18.5	13.5	12	22.4	33.7	21.8	15	16.6	16.6	8.7	30.7	17.4	31.1	17	25.5	15.5	20	15	18.8	14.9	10.3	19.8	16.9	5.9	8.4	24.2	15.2	6.3	13.5	15.2	24	16.6	13.2	20.4	16.5	15.2	36.6	26.3	19.6	17.3	21.9	19.8
ENSG00000147548	NSD3	24.1	13.9	23.9	16.1	16.8	19.3	17.7	20.3	22.4	17.6	20.5	7.4	13.4	28.8	18.7	13.8	17.1	14.6	18.9	16.2	25.2	11.4	11.1	36.7	11.2	8.6	17.2	16.1	13.3	10.3	16.5	15.9	32.4	16.5	20.1	31.9	26	19.2	16.7	8.7	47.1	13.7	16.2	18.8	6.6	21.6	26.1	9.1
ENSG00000168701	TMEM208	19.1	25.9	12.3	14.6	39.9	18.9	22.7	20.1	25.4	22.5	19.1	31.9	24.1	19.4	24.2	28.6	20.1	26.2	19.7	27.7	14.2	8.5	30	10.5	19.2	32.3	40.8	16.8	28.7	25.3	35	29.7	26.1	15.9	16.7	17.7	17.9	25	26.1	38.7	16.6	24.5	20.9	31.6	18.2	18.1	15.2	55.4
ENSG00000120733	KDM3B	10.6	15	28.3	25.9	13.1	10.9	21.9	7.4	12	13.2	14.8	16.7	11.8	21.3	13.4	14	18.1	11	23	16.5	15.1	14	14.1	18.3	13.3	12.6	11.7	14.7	20	13	18	10.2	12.2	10.4	15.7	12.4	14.3	11.4	15.8	13.7	19.2	18.2	14	14.5	6.2	23.4	21.8	13.9
ENSG00000147316	MCPH1	4.6	4.1	7.5	5.2	3.7	6.7	6.4	7	6.2	9	6.7	5.2	3.5	8.9	1.9	5.7	8.2	5.4	9.4	6.7	10.7	3.7	5.2	11.4	4.2	6.9	6.2	5.7	9	6.4	7	6.1	8.8	6.3	6.5	9.7	13.8	9	6.8	3	15.3	6.2	12.9	8.5	4.1	9.2	7.1	5.4
ENSG00000275835	TUBGCP5	12.2	13	15.4	9	11.9	7.8	8.9	15.3	16.9	17	14.7	9.9	5.8	9.3	6.6	14	8.9	12.4	10.1	11.9	14.2	14.4	4	16.8	13.1	5.3	4	17	7.4	12.7	4.5	11.3	10.5	5.5	10.1	16.7	11.8	15.1	10.7	8	11.4	7.4	9.1	12.2	11.9	14.1	16.9	1.9
ENSG00000126858	RHOT1	7.8	14.9	13.2	13.2	15.6	17.2	7.6	12.9	11.2	14.8	15.7	7.5	5.1	9.9	13.2	11	15.5	14.1	18.7	7.6	17.6	7.9	14.7	11.5	9.6	11	22.9	16.2	8.7	9.3	24	12.1	15.5	23.5	12.2	20.8	26.8	8.8	12.5	5.8	28.3	11.7	9.8	9.4	7	15.9	20.2	17.8
ENSG00000127527	EPS15L1	13.6	6.5	14.2	9.3	15.3	11.9	21	9.1	8	15.9	13.9	7.1	9.8	14.8	16.6	13.9	12.6	13.8	19.9	11.1	13.9	7.3	18.7	12.6	9	15.1	15.5	11	13.7	9.7	11.4	17.5	12.2	15.9	12.8	13.3	9.8	16.3	13.3	27.7	12.5	16.3	8.9	19.1	22.5	16.2	6	12.6
ENSG00000140650	PMM2	10.8	24.3	5.4	14.1	9.6	15.2	12	17	20.6	17.1	18.5	18.2	13.5	17.4	7.2	29.7	9	15.1	11	20.8	17.5	12.9	12.9	5.7	14.7	31	18.3	15.2	13.8	22.7	14.8	18.2	16.8	7.9	17.4	10.8	7.8	17	11.3	28.5	15.6	14	22.9	25.4	15.8	19.8	12	34.6
ENSG00000132952	USPL1	4.2	6.3	14.9	8.9	7.5	9.4	6.2	10	8	9.8	7.9	8.7	11.4	9.5	5.1	8.4	12.8	8.9	15.6	5.9	14.6	8	6.4	11.9	9.5	7.6	6.8	11.4	9.6	6.9	10.7	7.2	10	14.3	14.2	10.7	11.9	6.4	10.7	3.6	15.7	23	12.6	14.1	4.2	15	11	8.7
ENSG00000103197	TSC2	7.2	11.6	16.1	18.2	19.2	16.2	13.6	17.4	11.9	13.1	11.2	13.9	13.8	10.9	15.5	14.3	6.1	12	9.6	12.6	9.8	8.3	15.8	10.3	22.5	5.7	13.2	12.8	12.5	19.1	8	10.6	7.9	15.8	12.3	7.9	10	9.8	11.6	14.4	15.2	3.7	16.7	5.4	11.4	24.2	17.6	13.9
ENSG00000204178	MACO1	10.2	3.4	10.5	18.9	12.7	9.7	5.6	11	11.5	9.9	10.9	3.1	13.7	20.7	12.8	12.1	6.3	10.6	8.9	10.4	10.4	10.7	8.7	25.7	5.8	8.5	9	9.1	18.9	9.6	12.8	14.5	9.7	8.9	11.2	12.7	16.9	7.5	9.7	6.2	22	11.8	12.4	9.4	5.6	13.5	11.1	16.3
ENSG00000104613	INTS10	15	22	12.1	15.8	18.2	20.4	16.6	11	18.7	15.4	14.7	12.2	7.6	42.4	19.4	12	16.7	16.2	14.3	14.1	17.3	8.4	16.1	19.6	24.6	23.7	13.5	16.9	13.6	16.2	22.3	11.5	17.9	9.6	14.7	24.5	23.6	34.1	10.4	13.1	30.5	20.2	17.2	33.5	12	16.5	14.6	27.5
ENSG00000158864	NDUFS2	17.2	27.8	17.6	20.4	25.9	23	15.2	15.7	23.1	31.1	24.5	30.5	18	22	29.6	24.2	17.1	23.2	28.1	28.1	27.5	14.6	23.6	21.4	20.9	26.6	26.9	23.2	19.9	33.1	24.8	25.1	28.7	20.6	35.5	23	27.4	12	29.2	19.9	14.7	12.4	32.1	60.6	25.7	12.7	18.2	30.9
ENSG00000156697	UTP14A	14.3	16	8.6	22.6	14.5	14.8	14.5	15.9	12.2	16	12.8	16.3	14.2	34	32.1	11.5	17.5	18.4	34.4	17.3	19.7	11.3	17.1	19.4	13.7	12.3	16.4	27.4	14.9	18.1	15.3	21.7	23	10.4	12.6	12.7	19.3	10.7	13.8	23.6	19.7	20.9	17.9	27.4	18	15.5	13	23.3
ENSG00000153006	SREK1IP1	7	3.6	9.2	7	8.3	13.7	5.5	10.7	8.6	7.3	9.8	6.7	7.7	7.3	11	8.5	7	4.6	8.3	16.1	12.9	8.7	10.1	8	6.7	5.9	8.5	8.5	8.1	9	15.3	10.2	13.3	7.8	10.8	9.2	7	4.5	8.6	2.5	15.1	8.6	4.7	1.9	4.9	7.3	7.5	11.6
ENSG00000110583	NAA40	10.7	12.6	15.7	8.4	4.4	4.3	10	8	8.6	19.9	14	10.4	13.7	6.6	10	7.2	13.9	9.7	13.1	5.8	14.8	8.7	8.1	9.1	8	11.7	5.9	14.3	7.8	4.5	5.3	12.3	3.4	7.8	12.8	11.6	15.3	5	9.2	8.1	15.2	11.3	14.6	10	8.5	15.1	14.2	8.4
ENSG00000090615	GOLGA3	9.8	20.1	7.2	12.1	25.3	17.1	13.3	16.9	12.8	10.7	9.3	19	4.4	13.4	9.1	24.9	9	10.3	7.8	10.2	7.3	3.5	9	13.5	20.3	12.4	14.7	14.7	19.9	12.9	12.5	14.4	14.5	13.7	10.3	9.3	13.1	5.3	11.1	15.2	12.8	13.7	7.4	7.7	13.6	10.2	8	4.8
ENSG00000148358	GPR107	12.7	18.7	17.9	14.1	19.2	20.4	17.9	20.4	23	17.3	17.3	17.9	17.4	7.1	15.1	22.5	20.3	32.2	13.7	12.6	14.9	11	9.2	7.5	23	10.2	18.6	15.6	11	17	19.7	17.2	17.4	19.7	15.9	8.6	10.6	7.1	14.8	15.7	8.3	6.3	12	26	14.2	7.9	26.3	11.2
ENSG00000088833	NSFL1C	21.3	24.8	15.9	15.1	14.4	13.4	11.8	10	18	24.5	18.2	20.9	17.4	11.9	8.1	18.1	23.3	20.3	9.7	26.2	18.9	4.4	10.6	12	4.4	24	15.2	11.6	7.3	11.4	9.6	25.5	8.5	14.2	17.4	8.6	15.5	10.7	17.1	10.2	12.1	22.2	17.1	16.5	27.5	5.8	19.8	11.6
ENSG00000093183	SEC22C	12.3	11.6	16.2	14.5	32.5	30.7	4.5	22.4	20.7	21.5	22.7	8.2	18.4	12	9.2	23.2	15.5	6.6	12.5	18.9	19.4	16.7	14.2	18.7	19.6	9.3	25.7	10.3	19.2	18.2	23.2	26.9	28.7	20.6	24.5	19.3	18.5	21.1	21.1	8	12.3	9.5	10.2	6.8	17.3	6.3	11.5	10.5
ENSG00000198146	ZNF770	9.2	11.6	16.3	20.7	13.2	12.7	9.2	11.1	10.7	10.9	12	10.2	6.4	8.9	15.3	10.9	10.7	22.6	19.2	15.2	15.4	11.3	8.2	20.7	16.8	11.6	26.7	21.5	13.8	8.6	38.3	9.7	27.4	14.5	12.5	6.8	23.2	13.6	14.7	5.4	14.8	10.8	13.4	14.5	12	17.3	15.4	12.2
ENSG00000076242	MLH1	14.2	22.5	28.1	ND	12.5	15.7	12.6	21.3	17	24.8	26.4	17	15.9	35.3	10.6	17.3	14	9.8	24.2	18	26.6	16	12.5	24.7	20.8	23.8	13.9	30.3	17.2	11.7	12.7	23.1	28.8	9.8	15.3	23.9	31.6	16.9	25.1	11.5	31.6	12.4	20.6	14.5	12.4	3.1	34.4	14.9
ENSG00000144182	LIPT1	5.8	3.8	5.2	8.8	9.3	11.1	12.5	3.8	4.6	3	3.3	9.2	9.8	9.2	8.2	2.2	8.1	5.1	6.3	4.7	6.1	9.9	11.4	9.7	4.7	8	9.9	6.3	4.9	6.6	7.7	5.4	12.5	6.3	8.5	10.9	9.2	5.6	5.2	4.7	6.4	12.3	13.2	5.6	9.5	11	5.6	9.5
ENSG00000275066	SYNRG	5.2	8.4	11.4	7.3	7.1	7.8	5.5	7.8	7.9	8.9	10.7	7.5	8.5	9.4	7.4	7.1	8.8	5.2	9.9	4.3	12.5	8.7	7	5.1	5.3	4.4	9.2	8.2	11.8	9.1	8.9	10.8	5.6	7.6	12.7	16.7	11	8.5	9.4	3.9	18.8	5	4.7	4.8	3.5	11.8	9.6	6.2
ENSG00000085377	PREP	11	13.5	14.5	16.2	34.3	20.3	14.3	14.9	14	19.7	20.9	17.2	7	14.2	14.7	17.5	18.2	17.2	21.3	43.6	22.4	21.4	20.8	19	11.4	19.6	13.2	19.2	13.9	18.8	26.6	14.1	36.5	14.9	18.3	25.1	32.4	25.4	23.8	18	12.8	19.5	14	21.4	13.6	19.8	24.9	9.2
ENSG00000172466	ZNF24	8.6	8.8	28.2	14.7	12	13	7.9	11.9	13.5	14.8	17.1	5.6	7.2	19.9	13.5	9.9	11.9	16.2	20.7	11.2	25.6	18	11.3	14.2	17.6	12	12.6	29.9	23	10.9	19.4	13.2	14.4	17.1	14	12.6	21.4	12.9	15.3	10.3	22.7	12.8	14.6	5.8	6	17.1	18.3	15.8
ENSG00000104907	TRMT1	15.4	10.4	11.3	19.2	11.5	14.8	16.2	17.4	8.7	19.2	16.7	11.1	12.7	19.4	22.8	9.3	10	14.3	18.9	15.3	8.9	12.6	26.4	15.4	26.8	18.7	20.9	30.8	18.2	20.9	20.6	19.9	18.8	12.3	14.1	14.5	33.3	6.2	11.9	17.1	12.5	33.3	26.8	9.8	24.5	21.1	14.6	26.7
ENSG00000138629	UBL7	11.5	12.6	20.6	27.6	21.6	28.4	13.9	18.8	23.1	24.8	30.6	15.4	16.9	17	20.3	23.1	32.1	18.9	57.3	25.5	23.6	22.4	35	22.2	21.1	27.6	20.8	13.7	19.2	21.7	23.2	20.5	28.3	21.3	20.5	38.6	19	25.5	25.1	15.9	17	21.4	49.2	19.8	15.5	18.4	16.2	37.9
ENSG00000161960	EIF4A1	85.9	117.9	79.1	71.6	71.2	83.3	73.8	83	94.4	154	119.1	119	39	117.7	64	87	67.6	77.2	167.7	127.8	166	38.1	124.3	66.3	76.7	132.2	109	67.7	67.1	110.3	66.1	129.3	132.3	92.1	115.5	66.8	67.6	24.4	110.8	90.4	70.3	58.2	67.8	89	81.7	66.4	59.7	56.5
ENSG00000100796	PPP4R3A	14.8	17.8	22.4	15.7	12.3	12.2	30.6	12.8	12.5	14.5	14.4	15.4	19.5	33.4	16.4	11.3	9.9	16.1	21.8	16.5	22.8	27.2	8.9	17.2	12.5	12.6	13.9	33.6	18.8	8.5	25.6	11.3	17.1	12.2	14.7	18	15.5	24.8	16.1	23.9	25.2	16.3	16.4	24	12.6	29.3	24.2	14.3
ENSG00000185619	PCGF3	11.4	10.4	19.2	21.9	8.8	9.1	23.7	15.6	8.6	12.9	13.1	11.4	12.7	8.3	10.5	15	13.1	8	8.9	12.7	9.8	10.8	9.6	11.8	12.2	20	10.8	8	15.8	11.4	17	11.2	5.1	8.5	16.4	15.2	16.2	6.8	12.5	12.8	21.5	28.5	12.7	7.8	18.9	21.4	12.2	5.2
ENSG00000128915	ICE2	8.8	15.7	13.3	12.7	10.1	11.1	6.9	5.2	8.2	8.4	9.2	12.2	6.6	15.5	11.6	5.6	16	16.9	17.6	7	11.7	18.6	7.9	15.6	11.1	7.1	5.4	17.1	11.1	5.5	8.6	6.9	12.6	11.2	13.8	15.4	23.8	14.6	10.4	3.8	13.6	4.5	16.5	16.3	10.6	16.3	10.5	13.6
ENSG00000241837	ATP5PO	41.5	19.5	54.4	53.3	37.4	48	60.6	23.8	41.8	40.1	39.3	57.2	40.4	55.8	20.5	36.1	39.9	23.6	58.6	81.3	47.5	41.5	58.5	83.6	31.2	56.8	43.1	63.3	29	48.8	49.8	38.8	63.7	45.2	55.1	46.1	67.1	72.4	51.5	42.8	48.2	62.2	62.1	105.6	57.8	49.8	53.8	105.2
ENSG00000135334	AKIRIN2	10.4	11.4	32.7	18.5	20.8	14.4	19.2	18.7	12	15.7	15.5	18	8.2	27.8	20.3	19.3	25.8	16.2	18.2	13.6	18.1	35.3	22.6	16.1	10.3	40.2	22.7	13.7	13.9	16.6	14.1	19.2	19.2	15.2	17.1	11.2	31.2	19.4	20.2	13.8	4.3	28.3	23.2	9.1	17.8	17.2	23.3	11.3
ENSG00000144043	TEX261	20	19	13.3	16.9	40.7	20.8	15.1	23.2	22.2	27.1	17.1	22.2	16.7	16.4	8.8	40.7	25.6	15.2	25.3	27.7	39.5	12.3	21.1	19.6	9.8	23.5	24	22.8	16.5	18.7	18.5	26	17.8	14.9	27.5	17.1	24.3	10.9	31.6	15.7	19.6	12.6	8.8	32.6	22.4	14	41.2	14.1
ENSG00000131473	ACLY	23.4	80.1	37.8	32.6	58.5	54.9	34.8	33.1	36.2	41.7	52.4	40.6	27.1	38.2	21.3	46.4	39.2	37.4	48.7	56.7	34.9	34.4	46.6	21.8	46.1	42.2	27.2	35.3	28.6	43.6	17.1	73.2	14.8	27.4	43.9	29.6	26.9	30.5	34.5	23.9	58.1	19.8	24.6	15.8	14.5	38.1	45.7	49
ENSG00000100478	AP4S1	7.8	11.2	9.7	2.7	4.2	7.4	7.7	5.1	9.3	8.4	8.7	10.7	13	9.1	5.2	6.5	6.5	8.8	6.4	8.9	14.4	7.7	3.7	13.4	4.3	16.8	8.6	11.9	8.2	5.8	5.5	8.2	11.5	5.7	10	6.5	6.8	6.3	10	11.2	7.8	6.7	11.5	9.1	9.6	8.2	8.9	1.3
ENSG00000243317	STMP1	15.2	7.1	17.3	16.1	20.6	29.3	10.5	16.9	16.5	14.1	14.7	4.4	16.9	13.9	15.1	25.5	13.7	6.3	16.6	21.3	19.2	17.4	13.7	21.9	8.2	10.7	20.3	22.2	14.2	18	24.4	16.8	15.7	21.3	11.6	18.2	23.5	12.6	30.9	18.9	31.6	25.6	34	21.2	18.2	16	18.5	23
ENSG00000163104	SMARCAD1	7.4	9.7	30.1	19.7	8.7	14.3	15.6	13.3	12.5	11.1	10.7	8.7	12.2	19.2	9.2	11.4	10.1	6.5	21.2	11.2	16.1	14.7	9.6	13.8	10.5	13.3	12.6	20.1	14.8	14.6	9.3	13.8	17.8	13.8	17.3	16.8	22.8	8	16.8	5.9	34.2	10.7	20.9	9.4	4.8	19.9	17.2	9.8
ENSG00000101216	GMEB2	10.8	6.6	8.1	7	4	3.7	10.8	7.5	4.8	12.1	6.4	20.5	8.1	8.6	7.9	6.5	8.8	15.5	6.3	11.1	5.4	4.6	7.1	6.6	9.7	9.8	5.3	6.3	11.1	5.2	10.6	7.8	9.8	5.1	5.3	11	9.8	6.3	4.2	11.6	15.4	13.9	5.8	12.9	10.7	16.8	8.3	7.9
ENSG00000144566	RAB5A	11.6	10.7	15.7	10.8	27.6	24.6	16	20.6	24.2	19.7	22.8	12.6	18.6	8.6	12.5	22.6	11.5	7.4	11.7	15.3	23.1	14.8	9.7	12.5	10.4	12.2	34.6	17.4	15.8	22.5	29.1	23	33.9	24.8	24.8	11.5	14.3	13.9	23.5	18	13.5	12.5	19.7	16.2	17.3	10.1	11.1	12.5
ENSG00000138398	PPIG	19.5	9.3	26.3	14.4	14.6	17.9	24.8	22.4	16.8	16.5	17.1	25.4	22.6	33.7	20.6	16.1	20.7	18.8	20.6	18.3	24.5	23.4	16.6	50.7	13.9	30.9	14.1	47.7	22.6	15	20.7	22.4	25.2	15.7	18.1	20.6	48.9	28.2	18.8	15.8	35.2	29.3	37.7	15.9	9.5	32.4	26.3	32.9
ENSG00000165632	TAF3	7	6.6	7.5	3.9	8.5	6	10.4	8.4	3.3	6.3	7.3	14.1	5.3	12.1	6.5	4.9	2.6	7.7	8.2	7.3	8	9.7	9	10.3	4.6	8.9	7.4	6.9	9.5	4	7.3	8.9	4.4	4	6	13.3	11.5	12.6	7.2	13.3	15.6	4.9	5.7	10.3	3.9	12.7	7.1	8.1
ENSG00000133606	MKRN1	28.4	22	17.2	25.5	27.3	23.9	24.3	19.6	25.5	15.5	17.9	9	30	20.7	30.8	19.1	31	13.9	19.3	21.6	19.7	40.9	16.7	21.5	13.2	16.6	22	18.4	33.2	23.8	32.6	17.4	16.5	25.6	15.4	14.3	16.9	26.1	14.8	24.5	21.5	32.9	44.2	24	16.3	15.6	14.7	31.6
ENSG00000168944	CEP120	7.7	8.7	9.6	14.2	9.6	12.3	9.8	9.2	12	10.3	17.2	7.3	7	10.9	8.5	7.1	16.2	6.2	9.4	9.9	16.6	21.8	6	5.4	7.2	6.3	10.1	6.9	9.4	9.3	10.5	13.8	16.4	7.7	8.7	10	5.5	19.5	9.9	3.6	12.1	11.6	4.6	3.2	6.5	7.1	13.3	6.8
ENSG00000100221	JOSD1	26.4	9.5	14	18	17.9	22	10.6	20.4	24.4	26.6	27.9	15.7	13.5	25.4	10.6	20.3	17.7	17.1	19.3	18.1	21.5	27.1	12.8	13.4	22.8	13.4	30.6	24.1	13.2	19	27	25	43.1	23.4	31.3	16.1	12	27	19.5	11.2	10.4	9.9	5.3	16	10.8	18.8	20.5	10.6
ENSG00000136699	SMPD4	32	15.8	20	14.8	10.3	7.6	26.1	17.1	12.7	25.2	21.1	45.8	16.5	20.9	15.2	17.1	14.4	18.2	25.5	22.6	17.5	27.7	24.7	23.5	17	36.3	8.8	26.2	15	8.8	15.2	28.3	11.3	9.3	14.5	20.9	29.2	17	14.1	17.3	27.4	13.2	30.7	13.7	21.1	29.1	15.2	22.7
ENSG00000177082	WDR73	3.6	6.4	7.6	3.7	4.1	4.6	3.9	1.8	3.8	3.4	2.7	5.7	6.5	4.3	2.2	6.3	3.6	9.1	8.9	6.2	3.7	2.3	4.8	2.9	7.2	3.5	5.4	4.5	4.3	8.2	5.5	5.5	7.8	6.4	3.2	5.2	5	2.5	2	6.1	5.3	7	6.5	4	2.7	5.5	5.5	3.3
ENSG00000165275	TRMT10B	5.3	6.3	8.2	7.3	5	4.1	3.8	5.3	3.8	5.4	4.7	3.8	4.7	10	3.9	4	3.2	6.2	3.9	6.4	4.9	4.3	6.9	8.7	15.6	3.9	9.2	8.9	6.3	4.7	6.6	4.7	9.1	6.5	5.5	12.1	7	4.4	4.1	3.8	9.1	7	7.3	5.6	7.8	9.3	2.9	5.2
ENSG00000007202	KIAA0100	19.6	37.6	19.1	18.1	34.8	20.8	13.9	18.4	24.6	22.6	21.3	25.8	9	27.4	22.2	33.6	23.6	26.3	28	27.3	27.4	30.3	26.2	21.8	29.8	14.1	15	38	37.9	21.2	21.2	30.5	23.3	17.6	32.2	19.6	20.5	8.9	20.5	28.2	27.7	18.1	8.3	35.7	13.9	21.3	21.4	17.9
ENSG00000091732	ZC3HC1	7	12	14.9	16.8	8.5	7.8	10.3	9.2	11	17.4	18.1	14.1	12.1	16.3	6.7	11.7	23.8	6.5	19.5	13.9	17.2	10.6	16.7	11.3	10.9	13.7	13.7	13	11.6	9.4	10.5	18.1	11.8	9.9	19	14	33.9	5.7	17.6	12.4	15.3	25.1	30.4	12.4	13.7	14.5	11.5	14.2
ENSG00000134987	WDR36	10.1	11.5	8.1	21.1	12.7	17.8	13.5	8.6	8.8	12.9	19.1	13.3	12.1	30.6	11.2	6.9	16.6	11.2	16.6	20	22.6	10.9	9.2	16.8	11.3	10.3	13.3	15.3	30.9	10.2	11	22.6	22.6	19.5	15	12.1	20.1	15.6	13.8	8.5	20.1	11.7	10.4	9	10.2	16.5	18.8	23.8
ENSG00000259494	MRPL46	10	32.2	10.6	11.3	15.2	11.1	19.6	14.4	13.5	21.8	19.5	39.6	22.2	23.9	14.8	13	19.5	24.6	40.7	17.7	17.6	9.7	32.4	19.9	23.2	41.3	9.5	19.4	15.5	12.8	21.6	16.4	11.4	11	18.8	23.7	21.8	10.2	15.8	21.5	16.3	24.6	16.4	18.6	19.6	18.8	14.6	18.1
ENSG00000147471	PLPBP	17.4	17.1	14.2	12.8	10.7	13.1	11.1	20	18.1	13.9	15.8	20.3	9.1	21	23.9	15.9	22.4	16	26.4	21	23.3	17.4	11.1	29.1	6.8	19.4	21.1	13.2	19.8	9.6	19.6	13.4	21.8	15.5	20.9	30.1	15.3	16.8	11.6	12.9	42.6	12.3	16.8	36.1	14	28	17.4	12.3
ENSG00000174839	DENND6A	12.1	9.9	13.4	8.2	7.2	8.1	7.7	6.3	8.1	7.9	6.2	6.4	13.6	14.4	2.7	6.5	7	6.4	10.6	13.4	6.7	3.6	9.6	11.3	10.8	4.9	6.9	8.6	6.7	8.7	9.7	5.4	14.2	8	11.2	15.6	7.6	15.8	5.6	5.3	18.5	10.7	7.6	7.7	6.9	7.8	8	10.5
ENSG00000063169	BICRA	7.4	8.1	16.2	11.9	8.6	8.8	8	6.8	6.8	9	6.3	8.7	4.8	8.5	3.6	9.4	7	7.6	10.7	5.3	9.7	8.1	6.8	5.2	5.8	4.2	10.8	6.2	8.7	7.2	7.9	9.9	8.9	7.3	9.1	7.8	7.8	10.9	5.5	5.9	9.9	15.1	10.6	11	6.4	10.4	5.5	2.3
ENSG00000105887	MTPN	27.7	22	24.3	36.3	34.9	41.5	12.7	44	44.7	28.2	30.9	25	30	49	32.6	54	43.2	17.7	22.7	34.5	52.4	36.2	22.4	33.4	23.8	16.3	28.7	44.8	48.2	30.3	34.2	33.5	31.5	39.1	43.9	39.3	39.6	29.6	53.1	21.2	45.1	33.2	34.4	25.6	31.3	26.3	18.6	39.8
ENSG00000162441	LZIC	16.1	10.7	20.6	14.6	12.8	21.3	9.2	14.7	12.5	20.8	20.2	13.3	28.4	19.6	16.8	18.5	13.1	12.3	19.4	21.3	31.3	18.1	13.3	28.5	13.9	21.8	12.4	26	14.8	13.9	30.6	29.1	27.6	14.9	16.3	26	35.3	11.2	19.1	11.4	21.3	12.7	10.4	20.4	17.5	22.8	27.3	15.7
ENSG00000114520	SNX4	17	5.4	17.8	11.1	11	9.3	20.2	9.3	8.9	18.5	16.7	11.8	7.8	10.9	11.1	11.2	8	9.1	16.5	7.9	22.3	10.1	12.1	17.6	7.6	17.8	12.9	18.4	11.4	11.9	8.8	9.4	7.6	10.4	17.3	16.1	18.7	5.5	14.1	12.8	20.2	12.5	10.3	18.6	6.6	18.8	21.6	19.8
ENSG00000205423	CNEP1R1	7.6	7.3	8.6	9.2	17.4	16.8	12.9	15.6	11.9	15.1	9.1	7.6	11	8.8	11.7	12.8	10.2	12.2	7.1	7.7	19.2	6.3	8.4	4.1	4.4	12	11.9	5.5	12.8	12.5	13	9.8	7.8	11.8	10.3	11.1	5	5.1	19.1	2.2	10.5	13.9	6.5	3.3	9.9	13.3	11.6	8.8
ENSG00000072958	AP1M1	18.6	21.1	21.4	20	26.1	25.7	12.1	21	22.6	30.8	32.2	25.1	14.8	14.4	24.4	23	19.9	10.6	16.5	17.2	34.7	25.1	37.1	23.9	19.8	33.8	21.2	26	30.1	26.4	12.9	27.5	18.6	20.4	29.2	21.2	11.6	30.1	33.4	22.3	38.1	16.3	17.4	6.6	49.5	26	17.4	20
ENSG00000146085	MUT	13.4	4.8	14.5	16.9	28.9	27.5	8	12.1	16	12.8	19	5.5	7	12.5	9.7	12.9	19.4	7.7	16.1	8.6	18.1	10.6	11.7	6.6	11	14.4	21.1	8.5	6.4	16.6	12.8	13	15.2	11.5	12.3	13.6	12	15	15	8.4	9.9	8.4	6.2	14.2	3.5	8.9	18.2	17.2
ENSG00000047579	DTNBP1	15.8	6.9	5.9	12.7	8.7	9.9	9.1	8.2	10.7	19.7	17.9	9.1	7.4	22.5	22.1	11.6	16.3	5.5	11.6	8.7	18	14.4	15.5	15.8	9	13.5	15.2	15.9	13.5	9.4	13.4	10	14.9	9	17.3	15.5	14.9	5.6	11.8	18.6	16.5	25.3	4.1	13.5	10	19.6	11.6	17.5
ENSG00000115548	KDM3A	18.4	7.4	17.6	4.6	9.1	9.3	16.5	9	8.9	8.5	10.5	9.4	7.9	10.8	17.1	7.5	17.5	11.8	13.1	9	16.6	14.5	10.9	17.4	6.8	13.3	6.8	13.8	11.1	10.2	13.7	7.6	14.1	29.3	10.4	10.2	11.1	17.8	8.9	4.7	19.2	19.4	15.8	11.1	11.3	13.1	23.8	23.3
ENSG00000170260	ZNF212	8.3	8.3	10.2	12.8	7.2	5.9	11.3	5.1	7.7	9.2	9.3	7	10.7	11	7.9	5	7.4	7.7	7.5	8.3	7.6	8.4	13.4	6	5.9	5.8	5.5	9.9	7.5	6.7	9.6	6.3	6.7	5.7	5.4	13.6	11	8.5	5.3	11.9	17.8	20.3	13.4	6.6	10	12.2	7	11.9
ENSG00000168002	POLR2G	25.3	45.3	48.9	30.6	25.6	24.9	12.1	18	22.9	43.5	34.6	27.4	29.6	36.9	42	27.4	19.2	24.9	22.2	34	38.8	70.3	27.9	24.3	36.1	32.1	36	32.3	22.3	24.3	34.5	20.2	41.2	23.3	33.9	34.7	30.4	24.4	30.8	79.7	46.8	42.5	30.3	27.3	46.4	38.5	44.8	48.4
ENSG00000132740	IGHMBP2	8	9.3	5.6	8.9	4.5	3.5	8.4	8.1	5.1	10	6.6	18.8	8.1	7	11.4	4.1	8.1	12.9	9.3	5.1	4.2	8.3	7.8	10	10.9	6.1	5.2	7.6	9.5	2.6	6.1	10.6	5.4	5	5.1	12.4	11.7	9	3.4	6.3	11.9	13.6	4.9	11	9.8	10	8.4	8.6
ENSG00000141580	WDR45B	29.2	20.1	17	15.5	15.7	14.6	20.2	21.9	24.7	35.9	30.8	24	15.6	8.4	13.7	19.5	22.9	16.3	16.3	18.6	33.1	5.3	32.4	17.1	11.5	18.6	20.7	13.5	13.1	15.8	19.6	19.1	18	15.5	28.9	11.3	12.7	7.9	20	18.8	9.6	9.2	21.7	23.5	26.8	10.5	30.7	8.6
ENSG00000106771	TMEM245	13.7	18.4	13.6	4.6	32	18.4	30	19.9	15.4	21.5	17	24.6	27.7	12.5	20.4	15.1	20.9	21.8	17.2	12.8	25.5	16.1	7.4	15.4	15.4	14.5	14	11.7	12.2	19.6	13.1	20.9	19.4	23.2	17.9	13.8	10.3	13.8	24.4	9.1	15.5	5.4	15.1	18.6	16.6	8.9	27	7.7
ENSG00000152242	C18orf25	11.2	11.3	9.5	10.8	6.8	6.2	12.2	16.4	8.7	17.6	15	8.7	13	8.7	15.7	11.1	6.3	25.8	17.6	11.1	19.2	14.5	5.6	7.6	9.7	6.5	11.8	14.3	10.4	5.7	13.1	20.5	17.1	10.3	6.9	8.2	8.5	10.4	9.7	8.5	10.8	7.3	8.4	3.9	4.5	9.9	11.3	12.8
ENSG00000114209	PDCD10	36.1	13.7	17.5	11.2	16.5	18.3	19.3	21.9	23.3	25.7	26	25.5	43	29.6	43.2	20.3	44.9	24.1	20.5	25.4	31.2	46.9	14.9	45.1	18.2	16.7	23.5	29.7	26.6	13.9	26.5	16.2	26.7	18.5	20.6	24.9	34.8	29.8	23.2	31.9	23.7	18.4	22.5	32.8	19.1	14	13.3	43
ENSG00000160075	SSU72	41.4	26.6	19.2	29.6	33.1	32	19.7	36.1	28.2	31.5	32.9	24.9	48.2	42.2	19.8	28.4	30.8	32.4	31	29.7	30.8	35.1	36.6	26.5	23.3	39.3	37.5	33.5	23.2	28.5	25.1	33.7	32.2	26.5	29.4	25.7	45.8	32.7	24.9	36.9	38.3	53.8	33.6	40.9	40.4	30.5	31	59
ENSG00000256053	APOPT1	12.6	10.3	9.7	16.5	20.9	22	14.4	15.4	15.3	16.6	20.9	8.4	21.2	11.8	18.9	16.8	17.2	16.8	7.8	15.6	22.3	17.9	5.8	6.6	7.9	11	26	10	9.2	17.1	25.8	11.3	26.5	20.6	20.7	11.9	9	16.2	19.5	14.7	10.5	12.4	9.9	33.3	26.2	7.4	9.7	9.7
ENSG00000155621	C9orf85	7.7	5.1	9.1	7.4	9.6	17.4	9.3	10	15.5	8.1	7.9	1.1	4.7	12.7	5.1	8.6	8.5	14.3	9.5	9.5	11.2	8.9	4.7	7.8	7.5	6.4	10.3	11.4	6.4	14.1	13	8.1	17.8	12.7	9.9	12.3	9.2	8.6	10.2	4	13.7	8	8.6	12.5	12.6	8.1	15.8	0.3
ENSG00000122435	TRMT13	10.7	6.3	10.6	7.4	5.7	11.3	11.7	11.4	4.5	8.7	7.3	7.5	4.5	17.8	14.2	9	5.8	9.8	19.5	8.8	15.1	17.9	15.5	10.6	13.9	7.2	10.4	18.3	10	7.8	10.1	16.4	21.7	5.5	7.9	13.3	22.2	11.5	8.7	4.1	14.9	9.7	14.8	10.4	12.7	16	16.1	9.7
ENSG00000167461	RAB8A	29	19.6	16.2	13.6	13.2	11.7	25.4	17.7	15.3	23.6	24.8	22.4	33.6	20.1	20.2	17.3	20.6	19.3	21.7	21.8	15	41.2	12.7	42.1	18.3	23	15.1	36.5	42	12.1	11.3	22.2	9.7	12.7	19.3	20.7	19.5	30.7	18.7	33.5	30.4	32	20.3	34.9	31.6	34.6	17.8	35.6
ENSG00000136159	NUDT15	19.6	11.9	22.4	9.9	9.2	13.4	16.5	16	15.1	17.7	17.2	17.6	19.1	14.6	9.1	12.6	15.9	23.2	21.7	23.5	27.4	7.6	18.7	14.2	11.7	19.1	8.6	21.2	13.6	9.2	15.1	14.3	20.2	8	19.1	14.7	12.5	5.8	28.4	9.6	16.7	20.1	35.9	30.1	14.2	11.5	14.5	9.5
ENSG00000106261	ZKSCAN1	9.2	6.8	18.1	19.8	18.7	22.8	6.8	10.4	12.7	6.2	6.3	4.1	8.8	10.5	13.3	11.6	11	7.7	10.4	9	12	10.1	6.4	8.5	8.3	10.6	10.6	16.1	10.2	15.3	14.4	8.4	28.3	17	13.7	12.5	19.5	9.2	12.3	12.3	15.3	9.6	7.3	17.4	8.6	9.1	9.2	9.4
ENSG00000196072	BLOC1S2	18.7	18.3	23.7	29.1	30.4	27	24.9	30.8	35.4	18	22.6	14.1	16.8	18.8	18	20.7	13.1	17.5	14.3	41.4	17.7	30.2	19.6	9.7	13.7	31.4	27.1	31.1	30.8	21.7	48	17.3	53.7	27.5	30	22.8	15.3	29	37.4	24.2	24	18.9	14.9	20.7	16.6	7.4	25.4	15.1
ENSG00000198586	TLK1	8.6	8.5	12.3	9.6	8.8	8.8	13.6	12.1	17.6	12.2	10.2	11.7	14.2	18	9.9	18.1	13.2	7.4	15.6	13.5	13.4	21.4	7.8	20.8	10.6	15.1	9.5	26.3	10.5	9.6	13.8	24.2	16	13	13.3	11.6	21.3	15.4	7.3	10.8	22.1	8.4	11.3	8.4	4.8	16.7	14.9	18.6
ENSG00000172339	ALG14	5.2	3.3	2.8	2.5	2.2	3.8	2.5	3.8	4.1	3.9	3.3	3.9	1.8	2.7	4	4.7	4.7	3.6	3.2	3.6	4.7	5.7	5.5	1.5	3.6	5.9	3.6	3.6	1	4.1	3.7	2.9	2.9	3.2	3.3	3.6	2.9	3.6	3.7	2.5	3.8	2.3	1.7	5.2	4.8	2.4	5.7	2.9
ENSG00000096746	HNRNPH3	42.4	41.2	66	20.5	25.9	16.1	42.6	37.5	19.7	35.2	29.2	70.3	37.6	67.3	20.6	24.7	27.9	28.5	53	36.1	54.5	41.3	28	52.1	37.2	42.4	22.7	59.5	28.8	10.5	33.1	40	71.3	29.2	26.6	36.1	64.4	23.4	38.9	58.8	52.5	64.6	43.8	31.2	49	44	55.3	21.8
ENSG00000248167	TRIM39-RPP21	ND	ND	ND	ND	ND	ND	ND	ND	ND	1.4	ND	ND	ND	ND	ND	ND	ND	ND	ND	ND	0.8	ND	ND	ND	ND	ND	ND	ND	ND	ND	ND	ND	ND	ND	ND	ND	ND	ND	2.2	1.8	ND	ND	ND	ND	ND	ND	ND	ND
ENSG00000137760	ALKBH8	4.9	6	6.3	6.8	3.5	7.8	5.2	9.6	7.1	7.1	7.7	11.1	9.1	11.6	5.5	9.1	9.7	8.9	9.3	7.7	9.2	10.3	6.2	9.7	2.4	5.1	5.2	12.3	12	4.8	8.8	9.1	11.6	3.6	8.7	9.1	13.7	3.9	5.6	4.4	11.1	6.2	8.3	9.6	10	10.2	9.7	8
ENSG00000115808	STRN	23.3	11.8	15.8	6.6	8.7	12.2	15.8	9.5	8.9	9.2	8.5	12	7.6	15.5	7.6	11.9	13.2	11.1	13.3	10.4	11.4	17.5	10.2	25.1	10.4	6.2	8.3	15	14.1	7.3	9.1	14.7	11.6	6.8	11.7	6.2	18.7	12.3	11.3	6.7	14.9	6.6	12.6	9.5	6	9.7	25	6.7
ENSG00000175203	DCTN2	23.9	28.7	31.9	23.5	50.9	53.5	18.5	27.3	47.3	51.4	39.2	20.7	21	25.1	32	42.9	20.8	18.3	26.3	32.6	40.7	28.7	29.7	22.4	18	23.3	35.5	15.3	16.6	47.5	54.8	32	55.3	62.6	51.8	24.9	34	36.2	48.4	27.9	25.6	19.4	15.5	13.5	32	18.8	26.4	22.1
ENSG00000101266	CSNK2A1	44.4	39.7	36.7	22.6	14	24.5	23.8	26.1	26.4	30.3	33.8	40	29.2	39.7	16.8	21.5	42.6	34.5	40.3	39.1	43.2	13.9	14.6	53.8	10.6	38.7	24.1	46.7	11.9	22.4	41.4	27.9	77.7	29.7	32.7	34.5	52.8	26.2	27.7	14.7	56.1	16.6	52.5	39.9	27.4	33.4	32.1	32.4
ENSG00000183024	OR1G1	ND	ND	ND	ND	ND	ND	ND	ND	ND	ND	ND	ND	ND	ND	ND	ND	ND	ND	ND	1.2	ND	0.7	ND	ND	ND	ND	ND	ND	ND	ND	ND	ND	ND	ND	ND	0.6	ND	ND	ND	ND	ND	ND	ND	ND	ND	ND	ND	ND
ENSG00000013503	POLR3B	11.2	5.3	11.9	5.7	10.6	9.7	16.6	15.9	9.5	11	8.5	9.8	3.1	14.4	5.7	9.8	4.1	10.5	13.8	13.5	13.7	11.6	9.2	11.5	7.1	8.3	6.8	18.1	12.4	8.6	9.7	11	12.8	7.8	8.1	7	16.8	4.7	8.4	8.3	13.1	6	12.9	8.2	20.1	8	7.1	9.4
ENSG00000115073	ACTR1B	21.6	11.9	11.6	15.2	21.6	17.6	33.6	20.7	31.6	14.9	12.6	9.3	11.8	15.7	19.6	21.1	16	11.9	9.3	23.8	6.3	31.4	15.6	11.6	11.3	25.5	16.9	9.3	18.6	17.4	17.9	9.4	29.4	22.5	16.6	19.8	8.1	19.1	22.1	24	17.8	11.7	11.7	16.6	16.2	10.1	17	25.8
ENSG00000087470	DNM1L	21.3	21.4	22.4	23	18.2	18.6	43.4	24.1	18.5	22.8	21.1	29.9	16.4	28.8	16.9	21.7	23.3	19.3	23.6	27.7	27.4	15.2	19.2	32.8	20.6	16.5	15	23.2	17.3	16.8	14.1	24	24.8	21.9	27.5	15	23.6	12.5	26	8.3	9.2	19.5	47.3	13.6	10.5	15.7	42.2	19.7
ENSG00000011260	UTP18	26.5	26.4	16.8	15.4	11.1	16.7	43.9	14.7	12.2	25.8	24.9	16.5	14.9	33.7	21.1	10.9	27.6	14.5	27.3	15.7	38.5	22	35.6	35.4	16	28.7	15.2	37.4	17.4	10.6	12.2	21.9	17.8	13.1	15.4	16.8	28.7	15.5	19.4	16.4	33.5	25.5	24.1	37.9	28	30.5	38.3	26.4
ENSG00000166189	HPS6	17.7	15	4.5	12.3	14.2	10.4	9.7	11.8	17.8	14.4	11.8	8	12.3	9.4	12	13.1	8.2	18.2	8.4	19.2	3.9	13.6	11.6	9.7	7.3	5.7	8.9	11.2	12.2	11.5	20	9.1	11.6	14.6	10.4	8.3	6.5	5.3	11.3	12	8.2	14.9	4.4	8.4	12.4	11.4	1.5	8.1
ENSG00000155329	ZCCHC10	11.9	12.4	16.5	13.6	8.3	7.5	21.6	12.6	9.8	16.1	18.7	31.4	14.8	33.2	19.3	8.4	12.7	15.1	20.1	16.1	17.5	19.5	26.7	19.3	15.3	23.2	12.3	16.5	22.5	6.8	18.5	9.8	16	8.8	15.9	16.5	20.8	18.4	12.2	15.6	25.7	19.2	17.9	12.7	13.1	23.1	19.5	14.4
ENSG00000075089	ACTR6	18	7.1	9	11	9	11.1	18.5	5.1	8.9	8.5	5.8	5.1	5.3	9.5	7.1	8	8	5.9	13.2	8.3	15.5	9	11.9	5.8	7.2	5.4	9.8	8.9	6	6.6	10.1	7.2	9.3	13	11.5	13.9	10.1	3.8	11.8	3.9	11.9	10	8.8	7	8.9	7.3	8.8	11.1
ENSG00000070785	EIF2B3	14	11.5	12.7	10.8	15.6	18.7	15.2	22.8	17.4	23.4	22.2	16.6	8.4	36.8	16.8	17.1	18.7	8.3	26.8	19.3	28.7	12.7	24.6	18.2	12.7	15.9	19.8	27.9	10.4	12.9	10.5	25.6	29.2	11.1	21.5	12.3	41.8	12.8	25.3	9.7	26.8	12.2	17.7	16	22.9	21.7	21.3	26.2
ENSG00000175110	MRPS22	30.7	13.3	11.3	13.7	17	14.4	26.1	18.1	23.4	32.5	26.7	42.3	22.2	21.2	34.1	22	32.1	35	20.4	24.7	31.3	12	19	33.9	11.5	29.3	19	31.7	18.5	15.4	19.4	19.5	20.4	14.5	19.8	24.5	46.8	13.4	19.6	22.7	15.8	24.9	20.2	30.3	23.4	20.1	19.3	29.7
ENSG00000134809	TIMM10	27.1	41.5	19.5	18.7	17	14.5	24.7	23.3	18.8	37.3	21.3	30.5	23.9	51.8	26.9	20.7	32.6	20.9	27.7	27.1	33.8	17.6	20.5	32.8	15.9	39.3	18	43	37.1	13.6	22	36.1	25.2	9.9	23	34.6	36.3	23.7	27.3	57.9	23.1	57.6	20.5	23.7	44.7	38.9	41.2	45.2
ENSG00000100393	EP300	15.7	11.3	19.2	11.9	12.2	13.2	17.2	7.6	11	11.4	11	14.4	5.8	16.4	6.7	15	10.5	12.7	27.7	10.4	12.7	15.9	18.4	12.3	13	11.2	13.9	29.2	13.9	12.9	10.9	16.5	13.8	10	12.6	9.5	13	22.6	9	5.8	8.4	9.1	13.8	19.8	7.9	17.3	9	10.2
ENSG00000140829	DHX38	14.5	21.7	15.7	8.8	13.7	10.6	20.7	13.2	12.9	19.7	15.2	26.2	14.6	19.4	11.8	19.8	11	19.2	18.2	18.1	15.3	9.7	19.6	14.9	18.4	35.7	12.8	17.5	27	14.7	16.7	26.5	19.2	10.5	17	14.1	22	9.2	12.1	44.8	16.7	19.9	19.8	9.3	12.5	21.6	10.9	19.2
ENSG00000104412	EMC2	28.4	12.5	14.2	12.8	24.1	26.9	12	14.8	16.5	15.7	15.8	10.2	20.6	11.4	24.5	15.5	16.6	14.9	21.2	21.9	20.5	27.6	15	16.3	13.1	16.6	33.5	8.9	11.3	26.3	26.5	15.7	26.9	27.5	22.1	14.5	14.9	18.4	22.9	28.7	12.3	10.2	10.2	44.3	23	9.2	13.8	15.9
ENSG00000174695	TMEM167A	13.1	8	30.2	26.8	44.6	31.2	27.7	20.8	16.3	13.5	17.8	12.1	17.1	8.4	13.1	24.6	18.2	11.1	20.1	27	22.5	11.6	12.4	22.7	15	18.6	17.5	11.6	14.9	24.3	19.1	17.4	16.4	22.1	16.6	12.7	12.5	17.1	19.8	11.5	14.2	12.8	31.2	6.9	13.7	12.7	19.4	23.2
ENSG00000182108	DEXI	9.5	13.9	7.5	13.2	30.6	16.9	6.9	14.7	15.4	9.7	9.2	6.5	10	11.3	22.2	16.6	10.5	12.4	8.8	15.8	8.3	26.6	19.8	5.6	9.1	27.5	17.6	9.6	10.7	17.1	18.3	9.4	11	15.7	13.9	16.2	12.8	11.4	10.7	16.8	11.9	10.5	10.5	11.8	14.5	11.1	9.9	17.3
ENSG00000143621	ILF2	48.8	38.1	67.4	47.3	28.3	26.7	53.9	36.5	41.5	65.9	47.6	56.1	39.9	67.7	56.3	36.3	31.9	37.5	80.2	38.8	63.9	36.7	52.1	50.8	31.1	48	26	78.6	37.6	24.3	22.3	50.3	54.7	27.7	61.3	40.5	63.6	32.2	54.8	65.1	105	35.2	96.2	72.1	58.1	76.5	58.4	63.9
ENSG00000112514	CUTA	43.8	26.3	42.1	53.3	31.7	31.2	20.4	40.1	75.1	77.6	82.7	26.2	27.4	31	31.2	45.9	56.4	26.8	27.3	40.8	43.8	26.2	60.5	32.3	43.6	68.6	41.3	25.1	24.6	41.3	34.5	37.3	31.5	54	20.8	32.9	39.6	63.1	56.7	34.1	38	53.5	37.7	38	34.7	41.8	25.1	81.9
ENSG00000108510	MED13	13.1	15.8	12.2	9.9	11.2	12.3	9.3	7.3	10.6	14.8	14.4	11.9	7.2	14.1	6.9	11.4	11.2	8.2	15.5	9.5	20.8	9.1	9.1	23	11.5	7.6	11.8	20.1	10.8	9.5	11.1	16.1	18.4	10.7	11.1	11.1	18.8	24.3	10.1	22.3	18.1	6.1	6.5	15.5	8.1	15	31.3	8.6
ENSG00000136450	SRSF1	52.3	46.8	56.5	34.1	15.7	15.9	39.6	48.9	24.6	50.2	45.5	54.6	40.9	89.6	29.9	31.8	31.1	42.2	65.1	52	54.4	53.1	45	71.3	56.6	51.2	20.2	70.5	38.7	15.4	19.5	47.3	33.5	15.1	32.4	31	77.2	31	33.7	42.6	83.8	42	56	35.9	42.3	81.9	55.6	49.6
ENSG00000110429	FBXO3	11.5	10.4	14.1	15	17.1	13.5	8.5	13.8	13.9	11.3	14.1	11.8	11.7	7.7	9.8	15	13.9	20.1	18.8	18.3	18.9	7.7	26.1	3.9	16.3	9.6	10.9	9.1	9.3	13.6	18.6	7.7	12.4	16.5	14.8	5.7	13.4	15.5	12.6	7.8	6.7	5.3	7.1	26.2	16	5.2	31.6	10.9
ENSG00000198862	LTN1	12.8	5.5	11.5	5.2	9.9	13.6	11.7	10.9	8.9	9.4	13	7.7	10.7	8.5	5.3	9.7	8.1	6.6	12.2	8.9	17.1	9.9	8.5	25.3	7.6	6.1	7.4	8.4	9.9	9.4	8.1	13.3	11.1	9.3	9.9	6.2	20.6	20.4	10.7	4	5.3	8.1	16.5	10.7	6.6	7.2	23.1	17.7
ENSG00000143373	ZNF687	9.4	14.3	13.2	8	7.4	6.3	18.3	5.3	8.4	8.9	8.9	11.2	12.4	8.1	13.1	7.7	9.6	14.7	11.5	9.8	4	12	12.6	7.7	11.5	12.7	8.2	8.7	11.3	9.9	10	7.4	7.9	7.9	5.9	9.1	12	14.4	4.9	28.1	12.2	10.5	17.9	12.2	10.8	10.9	10.8	14.7
ENSG00000121903	ZSCAN20	3.7	2.8	6.5	4.5	5.2	5.4	4.4	4.7	4.7	6.3	5.1	2.9	4.9	2.8	2.6	4.9	3.8	4.7	5.4	2.5	6.6	ND	6.1	5.7	6.2	2.4	5	3.2	2.1	3.8	4.5	6.7	5.5	5.8	4.9	4.7	3.8	3.6	5.6	1.3	2.4	2	5.4	3.5	1.6	2.7	7.6	1.1
ENSG00000166135	HIF1AN	9.1	9.7	13.1	13.2	20.4	8.5	11.4	9.8	23.7	14.6	17.2	15	7.9	9.9	8.9	14.6	10.8	10.7	11.5	8.8	15.9	10.9	7	9.4	8.6	11.4	10.6	11.3	12.6	8.3	8.9	14.1	15.5	20.6	8.2	13.3	4.1	5.6	16.3	9.6	12.1	7.4	4.3	7.8	4.7	8.8	16.3	4.8
ENSG00000177951	BET1L	18.5	15.5	9.2	11.4	28.7	25.4	13.4	19.9	26.2	21.4	22	19.3	18	16.5	9.7	35.9	15.4	17.4	10.6	18.2	16.4	12.7	11.5	15.2	8.2	19.4	26.6	17.2	29.7	28.5	24.5	12.6	33.9	24.9	14.4	11.7	22.1	17.3	13.6	10.1	12.5	10.9	14.1	27.1	17.6	13.1	13.7	11.1
ENSG00000115282	TTC31	11.1	10.1	6.6	3.4	3.8	11.3	7.7	6.2	8.6	11.3	7.9	8.6	8.3	15.7	4.9	4.9	10.4	8.1	6.1	6.7	5.6	17.2	6.3	16.7	9	14.7	7.5	6.8	11.1	8.2	9	9.6	6	7.6	7.6	7.2	11.1	6.7	7	10.3	10.1	4	4.1	8.2	5	10	17.3	7.4
ENSG00000162994	CLHC1	4.3	3.2	8.2	4.9	3.4	4.6	7.2	5.7	5.4	2.9	2.7	6.3	4	6.4	3.4	2.6	3.5	6.6	3.5	4.9	6	5.7	4.1	9.2	9.6	5.7	3.7	5.6	4.6	6.6	4	3.6	8.3	8.1	2.8	5.8	4.7	3.8	3.3	3.5	4.1	6.2	3	1.7	1.3	5	4.7	4
ENSG00000165672	PRDX3	54.1	62.1	37.9	43	40.1	43.5	23.7	38.9	66.4	59.4	62.5	47.6	54.3	63.6	34.1	45.8	28.3	24.8	62.6	47	67.1	62.2	65.9	28.6	27	84.2	42	53.5	34.7	50.9	30.3	47.4	44.2	42.7	42.9	39.1	35.1	13.3	54.3	21.7	40.4	45.3	35.4	41.3	36.8	43	55.1	43.9
ENSG00000234545	FAM133B	13.1	6.8	19.2	29.4	11.3	12	11.5	14.9	16.1	14.6	17.8	10.9	14.6	21.5	14.5	10.1	12.7	10.6	15.1	9.4	22.4	12.1	19.7	17.4	10	21.8	11.8	19.1	15.1	8	9.9	11.2	14	11.5	8.6	16.8	22.9	27.3	15.6	16	30	29.9	26.2	12	8.8	21.8	19.3	17.8
ENSG00000136870	ZNF189	5.5	4.6	15	10.9	13.5	9.5	7.2	8	12.3	9.4	8.2	9.7	4.4	7.5	5.4	9.6	9.9	10.9	7.5	7.6	8.4	9.9	5.2	8.2	7.2	20.6	10.1	8.5	7.2	11.5	10.5	8.3	13	12.9	11.6	9.2	9.7	10.9	13.8	3.1	10.2	3.7	10.8	12.3	5.2	7.3	21.5	5.7
ENSG00000136936	XPA	23	5.4	8.1	10	9.9	9.7	5.6	6.3	10	11.5	7.8	14.1	19.4	13	6.1	6.9	7.7	11.6	6.4	7.6	9.8	8.9	12.9	10.2	11.8	7.8	10.8	12.1	12.4	8.4	8.2	5.3	5.5	7.8	12.8	10.8	14.1	10.2	6.3	7.2	15.7	14.6	5.5	22	9	16	17.3	11
ENSG00000160194	NDUFV3	9.6	11.4	11	18	13.6	11.9	13.6	19.2	11	11.5	9.6	20.7	11.9	10.7	15.2	7.2	15.6	10.5	12.8	16.9	7.5	6.1	15.5	35.3	13.3	16.2	21.4	12	18.5	13.3	14.7	11.6	18.4	10.4	14.4	7.4	27.9	14	13.1	18.9	8	18.2	14.4	21.5	22.4	13.9	8	33.4
[truncated: 18,027 more rows]
[truncated: 30 more columns]
