# Supplementary material for: Identification of new reference genes with stable expression patterns for gene expression studies using human cancer and normal cell lines
Source: Sci Rep. 2021 Sep 30;11:19459. doi: 10.1038/s41598-021-98869-x (PMC8484624; doi:10.1038/s41598-021-98869-x)
Supplement: Supplementary file 3 — Supplementary Information 3. [file 41598_2021_98869_MOESM3_ESM.xlsx]

## Sheet: Tests of significance of effect
Univariate Tests of Significance for ACTB Sigma-restricted parameterization Effective hypothesis decomposition; Std. Error of Estimate: ,1335729
Effect	SS	degree of freedom	MS	F	p
Intercept	0.00138915	1	0.00138915	0.0778595	0.781773
260/280	7.05436e-05	1	7.05436e-05	0.00395386	0.950201
260/230	0.00525975	1	0.00525975	0.2948	0.590417
Yield	0.00304784	1	0.00304784	0.170826	0.681764
Cell line	3.00135	19	0.157966	8.85373	1.15415e-08
Error	0.660144	37	0.0178417
Univariate Tests of Significance for CNOT4 Sigma-restricted parameterization_x000D_ Effective hypothesis decomposition; Std. Error of Estimate: ,1079697
Effect	SS	degree of freedom	MS	F	p
Intercept	0.000488207	1	0.000488207	0.0418793	0.838972
260/280	0.00232702	1	0.00232702	0.199616	0.657635
260/230	0.000139431	1	0.000139431	0.0119607	0.913504
Yield	0.00130994	1	0.00130994	0.112369	0.739356
Cell line	1.32959	19	0.0699785	6.00289	1.74789e-06
Error	0.431326	37	0.0116575
Univariate Tests of Significance for GAPDH Sigma-restricted parameterization Effective hypothesis decomposition; Std. Error of Estimate: ,1200016
Effect	SS	degree of freedom	MS	F	p
Intercept	0.0152649	1	0.0152649	1.06004	0.30989
260/280	0.0248652	1	0.0248652	1.7267	0.196921
260/230	0.00256083	1	0.00256083	0.177831	0.675684
Yield	0.00401851	1	0.00401851	0.279056	0.600475
Cell line	1.4314	19	0.0753367	5.23158	8.74019e-06
Error	0.532814	37	0.0144004
Univariate Tests of Significance for HNRNPL Sigma-restricted parameterization Effective hypothesis decomposition; Std. Error of Estimate: ,1090689
Effect	SS	degree of freedom	MS	F	p
Intercept	0.0173181	1	0.0173181	1.45579	0.235259
260/280	0.023896	1	0.023896	2.00874	0.164762
260/230	0.00214005	1	0.00214005	0.179896	0.673919
Yield	0.0120307	1	0.0120307	1.01132	0.321117
Cell line	1.26437	19	0.0665459	5.59396	4.03859e-06
Error	0.440153	37	0.011896
Univariate Tests of Significance for IPO8 Sigma-restricted parameterization Effective hypothesis decomposition; Std. Error of Estimate: ,1099468
Effect	SS	degree of freedom	MS	F	p
Intercept	0.00441485	1	0.00441485	0.365217	0.549311
260/280	0.00876765	1	0.00876765	0.7253	0.39989
260/230	0.000384677	1	0.000384677	0.0318223	0.859391
Yield	0.0247717	1	0.0247717	2.04923	0.160677
Cell line	1.0969	19	0.0577316	4.77582	2.40821e-05
Error	0.447267	37	0.0120883
Univariate Tests of Significance for PCBP1 Sigma-restricted parameterization Effective hypothesis decomposition; Std. Error of Estimate: ,0977802
Effect	SS	degree of freedom	MS	F	p
Intercept	0.01498	1	0.01498	1.56679	0.21853
260/280	0.0220551	1	0.0220551	2.30678	0.13731
260/230	0.0002685	1	0.0002685	0.0280829	0.867827
Yield	0.0184321	1	0.0184321	1.92785	0.173297
Cell line	1.8143	19	0.0954892	9.9874	2.14617e-09
Error	0.353756	37	0.00956097
Univariate Tests of Significance for PPIA Sigma-restricted parameterization Effective hypothesis decomposition; Std. Error of Estimate: ,1305758
Effect	SS	degree of freedom	MS	F	p
Intercept	0.0155137	1	0.0155137	0.909894	0.346333
260/280	0.00847036	1	0.00847036	0.496794	0.485326
260/230	0.00173452	1	0.00173452	0.101731	0.751555
Yield	0.03444	1	0.03444	2.01994	0.16362
Cell line	2.42633	19	0.127701	7.48979	1.08576e-07
Error	0.630852	37	0.01705
Univariate Tests of Significance for PUM1 Sigma-restricted parameterization Effective hypothesis decomposition; Std. Error of Estimate: ,1100167
Effect	SS	degree of freedom	MS	F	p
Intercept	0.000285105	1	0.000285105	0.0235552	0.878856
260/280	4.83575e-06	1	4.83575e-06	0.000399527	0.98416
260/230	0.00449421	1	0.00449421	0.371309	0.546015
Yield	0.0110606	1	0.0110606	0.913823	0.345307
Cell line	1.17272	19	0.0617222	5.09945	1.16668e-05
Error	0.447836	37	0.0121037
Univariate Tests of Significance for RPL30 Sigma-restricted parameterization Effective hypothesis decomposition; Std. Error of Estimate: ,0570625
Effect	SS	degree of freedom	MS	F	p
Intercept	0.0024687	1	0.0024687	0.758168	0.389517
260/280	0.0061645	1	0.0061645	1.89319	0.177114
260/230	0.00219527	1	0.00219527	0.674194	0.416852
Yield	0.00609059	1	0.00609059	1.8705	0.179669
Cell line	1.39409	19	0.0733732	22.5338	7.77156e-15
Error	0.120477	37	0.00325614
Univariate Tests of Significance for SNW1 Sigma-restricted parameterization Effective hypothesis decomposition; Std. Error of Estimate: ,1261959
Effect	SS	degree of freedom	MS	F	p
Intercept	0.00380626	1	0.00380626	0.239005	0.627811
260/280	0.00932617	1	0.00932617	0.585615	0.448974
260/230	9.48631e-05	1	9.48631e-05	0.00595671	0.938896
Yield	0.0342832	1	0.0342832	2.15274	0.150765
Cell line	1.57418	19	0.0828515	5.20247	9.31107e-06
Error	0.58924	37	0.0159254
Univariate Tests of Significance for TBP Sigma-restricted parameterization Effective hypothesis decomposition; Std. Error of Estimate: ,0713820
Effect	SS	degree of freedom	MS	F	p
Intercept	0.000164974	1	0.000164974	0.0323771	0.858184
260/280	0.00102205	1	0.00102205	0.200583	0.656862
260/230	6.9154e-05	1	6.9154e-05	0.0135719	0.907888
Yield	0.0203486	1	0.0203486	3.99354	0.0530637
Cell line	1.73051	19	0.0910794	17.8749	3.26739e-13
Error	0.188529	37	0.00509539
Univariate Tests of Significance for UBC Sigma-restricted parameterization Effective hypothesis decomposition; Std. Error of Estimate: ,0729827
Effect	SS	degree of freedom	MS	F	p
Intercept	0.000397002	1	0.000397002	0.0745336	0.786365
260/280	1.24578e-05	1	1.24578e-05	0.00233884	0.961688
260/230	1.16931e-05	1	1.16931e-05	0.00219528	0.962882
Yield	0.000737845	1	0.000737845	0.138524	0.711876
Cell line	1.53638	19	0.0808624	15.1812	4.24305e-12
Error	0.19708	37	0.00532648

## Sheet: Tests of homog. of variances
	Hartley F-max	Cochran C
ACTB	1661.72	0.555527
CNOT4	19.1663	0.137582
GAPDH	122.219	0.236854
HNRNPL	34.4922	0.173508
IPO8	61.7857	0.139933
PCBP1	1005.17	0.131194
PPIA	602.596	0.256072
PUM1	5663.11	0.182882
RPL30	405.328	0.454948
SNW1	189.558	0.212391
TBP	154.239	0.361138
UBC	166.279	0.216533
260/280	19	0.19
260/230	2749	0.386584
Yield	196.591	0.205045
